# Supplementary material for: A Reference‐Free Algorithm Discovers Regulation in the Plant Transcriptome
Source: Plant Direct. 2026 Apr 9;10(4):e70061. doi: 10.1002/pld3.70061 (PMC13066497; doi:10.1002/pld3.70061)
Supplement: Supplementary file 2 — Table S1Full list of GLM‐called anchors. [file PLD3-10-e70061-s003.xlsx]

## Sheet: Arabidopsis PFe
anchor	effect_size_bin	number_nonzero_samples	most_freq_target_1	cnt_most_freq_target_1	most_freq_target_2	cnt_most_freq_target_2	avg_hamming_distance_max_target	metadata_group_names	GLM_coefficients	largest_GLM_coefficient
ATCATCATCATCATCATCATCATTATC	0.613063	21	ATCACTGTCTTCTAGATCCTCCATATA	85	CAATATCATAATTATCAATATGGTGAT	70	10.4722	-P-Fe||+P-Fe||+P+Fe	0:0:-1.70672747114038:3.96983177132696||0:0:0:0||0:0:0:0	3.96983
CCGAGGATGGTTCCCCTCACGTAGAGT	0.609069	23	CTGCAAAATTAGATAACATAAAAAGAA	131	CTGACTCGTTCTCCTTGGCGTCCCTTG	124	11.5414	-P-Fe||+P-Fe||+P+Fe	0:0:-1.96207665574246:3.3744047192066||0:0:0:0||0:0:0:0	3.3744
TTTGTATCCGAGGATGGTTCCCCTCAC	0.501079	24	GTAGAGTCTGACTCGTTCTCCTTGGCG	185	GTAGAGTCTGCAAAATTAGATAACATA	129	6.03134	-P-Fe||+P-Fe||+P+Fe	0:0:-1.39489108798999:2.97434450144291||0:0:0:0||0:0:0:0	2.97434
GTATCCGAGGATGGTTCCCCTCACGTA	0.492188	24	GAGTCTGACTCGTTCTCCTTGGCGTCC	175	GAGTCTGCAAAATTAGATAACATAAAA	125	7.48632	-P-Fe||+P-Fe||+P+Fe	0:0:-2.47323643495765:4.88730203306524||0:0:0:0||0:0:0:0	4.8873
CTTTTGTATCCGAGGATGGTTCCCCTC	0.482484	24	ACGTAGAGTCTGACTCGTTCTCCTTGG	200	ACGTAGAGTCTGCAAAATTAGATAACA	134	5.21409	-P-Fe||+P-Fe||+P+Fe	0:0:-2.66225863086687:5.59268254418519||0:0:0:0||0:0:0:0	5.59268
TTTTGTATCCGAGGATGGTTCCCCTCA	0.482433	24	CGTAGAGTCTGACTCGTTCTCCTTGGC	195	CGTAGAGTCTGCAAAATTAGATAACAT	132	5.60331	-P-Fe||+P-Fe||+P+Fe	0:0:-2.41969064640863:5.01801053575116||0:0:0:0||0:0:0:0	5.01801
TATCCGAGGATGGTTCCCCTCACGTAG	0.480965	24	AGTCTGACTCGTTCTCCTTGGCGTCCC	160	AGTCTGCAAAATTAGATAACATAAAAA	120	8.12662	-P-Fe||+P-Fe||+P+Fe	0:0:-3.95237523949907:7.06999550935868||0:0:0:0||0:0:0:0	7.07
TTGTATCCGAGGATGGTTCCCCTCACG	0.472519	24	TAGAGTCTGACTCGTTCTCCTTGGCGT	184	TAGAGTCTGCAAAATTAGATAACATAA	127	6.47093	-P-Fe||+P-Fe||+P+Fe	0:0:-1.89006302465111:3.93801760496796||0:0:0:0||0:0:0:0	3.93802
TGTATCCGAGGATGGTTCCCCTCACGT	0.459837	24	AGAGTCTGACTCGTTCTCCTTGGCGTC	179	AGAGTCTGCAAAATTAGATAACATAAA	126	6.95858	-P-Fe||+P-Fe||+P+Fe	0:0:-2.17194359365781:4.42175744004387||0:0:0:0||0:0:0:0	4.42176
ATCCGAGGATGGTTCCCCTCACGTAGA	0.42915	24	GTCTGACTCGTTCTCCTTGGCGTCCCT	148	GTCTGCAAAATTAGATAACATAAAAAG	121	8.69868	-P-Fe||+P-Fe||+P+Fe	0:0:-1.73028571829844:3.21536362018357||0:0:0:0||0:0:0:0	3.21536
TCCGAGGATGGTTCCCCTCACGTAGAG	0.421371	24	TCTGACTCGTTCTCCTTGGCGTCCCTT	139	TCTGCAAAATTAGATAACATAAAAAGA	123	9.36667	-P-Fe||+P-Fe||+P+Fe	0:0:-2.03158536641759:3.61856848454783||0:0:0:0||0:0:0:0	3.61857
CGAGGATGGTTCCCCTCACGTAGAGTC	0.368827	16	TGCAAAATTAGATAACATAAAAAGAAT	113	TGACTCGTTCTCCTTGGCGTCCCTTGA	59	9.2398	-P-Fe||+P-Fe	0:0:-1.00179310685856:1.08021236438407||0:0:1.00179310685856:-1.08021236438407	1.08021
CTTGTTCTTGTTCTTGTTCTTGTTCTT	0.258372	26	CCCATGGATAAGCCGAAACCCGAAAAG	1250	GATGATGTAAAACGCTTGGCCTATTAG	276	5.83767	-P-Fe||+P-Fe||+P+Fe	0:0:0:0||0:0:0:0||0:0:-0.891832868023048:2.20660683526979	2.20661
CATGTTTAAGCCTAGAAACCATGGAAA	0.239665	26	CCTGAGCAAGGAATTCATTGTCAGGCT	311	CCTACAAGCAGTGTCAAAATTTCCCAA	157	6.81579	-P-Fe||+P-Fe||+P+Fe	0:0:0:0||0:0:0:0||0:0:1.04971590782852:-3.07319963609079	3.0732
GGAAGAAGAAGAAGAAGAAGAAGAAGA	0.230057	26	AGAAGGAGCAGAAGTGAAGAAGCGAAA	1794	AGGTCGCTGAAAAAGCCATCGACGAAC	708	8.15407	-P-Fe||+P-Fe||+P+Fe	0:0:0:0||0:0:0:0||0:0:0.873393262234279:-1.69374562930003	1.69375
GATCTCGTACGACGGATACTTCTCCAA	0.22397	26	CGAGAACGTCTCGTTCCACTGCGGCGG	1300	CGCGTTCTCGTTCCACGGCGGCTGAAT	490	5.04304	-P-Fe||+P-Fe||+P+Fe	0:0:0:0||0:0:-0.241130147626685:0.668926036239814||0:0:0.332880317901238:-1.00554298970641	1.00554
GATCTCTGCCTCATCACCCATTTTCTC	0.221218	26	TCTGAATTTCGAAAGACAAACCCTGGA	967	TCTAAAGCTTCAATCCATAAATGGGTG	368	6.12813	-P-Fe||+P-Fe||+P+Fe	0:0:-5.34941185451841:2.38020769257216||0:0:0:0||0:0:0:0	5.34941
AGTAGTGGTGTACTGGAGGAGGAGGAG	0.221023	26	AATGGTATACCGTAGGGGGAGAGTAAT	6047	GTGATTTGTACACGTACTTTTCCTTTG	5986	12.5839	-P-Fe||+P-Fe||+P+Fe	0:0:-7.20433871924774:6.64787439533233||0:0:1.36370340524094:-1.7754489405284||0:0:0:0	7.20434
GAGTAGTGGTGTACTGGAGGAGGAGGA	0.219963	26	GGTGATTTGTACACGTACTTTTCCTTT	6156	GAATGGTATACCGTAGGGGGAGAGTAA	6044	11.0099	-P-Fe||+P-Fe||+P+Fe	0:0:-10.1338826612306:8.70599657320668||0:0:3.29637335831934:-4.34999906087748||0:0:0:0	10.1339
TCTTGTTCTTGTTCTTGTTCTTGTTCT	0.211279	26	TCCCATGGATAAGCCGAAACCCGAAAA	1170	TGATGATGTAAAACGCTTGGCCTATTA	261	5.65701	-P-Fe||+P-Fe||+P+Fe	0:0:0:0||0:0:0:0||0:0:-0.878080769638908:2.20614416165472	2.20614
CATCATCATCATCGTCATCATCATCAT	0.21102	26	TTCCATCTAAGTCATCCTTAGCTTCAC	1909	CATCTTCAGGTTGTTTCTCTTCCTCAA	1777	9.48813	-P-Fe||+P-Fe||+P+Fe	0:0:-9.48484756273324:7.406186876945||0:0:0:0||0:0:4.21450093304808:-6.13575389208492	9.48485
GCCTGGAATCTGCACAAGTTGTGGCCC	0.208257	26	AGTAGACTGATTAGCACATATCGAACC	2022	TGAAATTGCAAATAGCCACCTTATGGT	747	5.72512	-P-Fe||+P-Fe||+P+Fe	0:0:0:0||0:0:0:0||0:0:0.372901988724414:-1.3541925172077	1.35419
TCACCATCATCATCATCATCATCATCA	0.202207	26	TCCTCGTCGAGACGGTCGAAGACGGTG	1045	TCATCATCGTCATTGTCAGCTTCATCT	522	5.73892	-P-Fe||+P-Fe||+P+Fe	0:0:0:0||0:0:4.24416942308928:-2.39015576622042||0:0:0:0	4.24417
AGGCCTGGAATCTGCACAAGTTGTGGC	0.193083	26	CCAGTAGACTGATTAGCACATATCGAA	1022	CCTGAAATTGCAAATAGCCACCTTATG	376	5.17018	-P-Fe||+P-Fe||+P+Fe	0:0:0:0||0:0:0:0||0:0:1.13742177887457:-4.59326332587364	4.59326
TTGATCTCTGCCTCATCACCCATTTTC	0.190323	26	TCTCTGAATTTCGAAAGACAAACCCTG	966	TCTCTAAAGCTTCAATCCATAAATGGG	363	5.47725	-P-Fe||+P-Fe||+P+Fe	0:0:-7.39524022813825:3.08802254032542||0:0:0:0||0:0:0:0	7.39524
TGGAGCAGAGAAACCTGCACTGAGTAC	0.185887	26	CTCCCGCAGAAGCTCAGGTGGAAAACC	1380	CTAAGAAAACAGAAAACCACACTGTCC	593	6.3265	-P-Fe||+P-Fe||+P+Fe	0:0:0:0||0:0:-2.77348905677493:1.32957972178623||0:0:0:0	2.77349
ACTTGAAGCAGCCATTCTTTGTAATTG	0.184818	26	AAGCTCAAGTTTCAAGGACGAGTGAAG	651	AAGATGCGTTTATGTTGTTGGGAGACC	210	5.07632	-P-Fe||+P-Fe||+P+Fe	0:0:0:0||0:0:0:0||0:0:-2.12461253414813:0.962886794173873	2.12461
CTTGATCTCTGCCTCATCACCCATTTT	0.18431	26	CTCTCTGAATTTCGAAAGACAAACCCT	954	CTCTCTAAAGCTTCAATCCATAAATGG	468	5.29342	-P-Fe||+P-Fe||+P+Fe	0:0:-3.83634302028866:2.19899116075029||0:0:0:0||0:0:0:0	3.83634
AGGAAGAAGAAGAAGAAGAAGAAGAAG	0.182487	26	AAGAAGGAGCAGAAGTGAAGAAGCGAA	1631	AAGAAGAAGAGTCCTCCTCGACGGTTA	208	6.08065	-P-Fe||+P-Fe||+P+Fe	0:0:0:0||0:0:0:0||0:0:-2.70626445201685:0.537900644356851	2.70626
TTGGAGCAGAGAAACCTGCACTGAGTA	0.178318	26	CCTCCCGCAGAAGCTCAGGTGGAAAAC	1465	CCTAAGAAAACAGAAAACCACACTGTC	615	6.17397	-P-Fe||+P-Fe||+P+Fe	0:0:0:0||0:0:-2.90977070581095:1.35968161310292||0:0:0:0	2.90977
GTTGGAGCAGAGAAACCTGCACTGAGT	0.167993	26	ACCTCCCGCAGAAGCTCAGGTGGAAAA	1652	ACCTAAGAAAACAGAAAACCACACTGT	699	6.16088	-P-Fe||+P-Fe||+P+Fe	0:0:0:0||0:0:-4.40562218997293:2.03007691706069||0:0:0:0	4.40562
TTCAAGTTCTATCGATTCGAGTTTTTT	0.167129	26	GATGTACCTGTACTTCCTGCAAACGTG	735	GATGTACCTAAAGATAAACAGCAAAAA	613	7.30681	-P-Fe||+P-Fe||+P+Fe	0:0:0:0||0:0:0:0||0:0:-1.14750940449014:0.64628356807873	1.14751
TCTGCTTCTTTTTTCATCTCCTCAACA	0.165387	26	CTGAGAAGATCACTAATCAAAGGAGTT	1178	CTGAGAAGCTGAGGGATTTTCAAATAA	699	5.3161	-P-Fe||+P-Fe||+P+Fe	0:0:0:0||0:0:-1.84824942307982:3.09329208683044||0:0:0.0228353463214607:-0.0454283854909156	3.09329
GCATCGGAATATTCTTCAATCTTTCAA	0.15916	26	CCAAGAAATAACCGCTTGATAGATTTC	982	CCCGAAGACATAATCGCTTGATAGATT	782	7.96984	-P-Fe||+P-Fe||+P+Fe	0:0:0:0||0:0:0:0||0:0:0.839147900794028:-1.1770320181341	1.17703
ATCTCTGCCTCATCACCCATTTTCTCT	0.153279	26	CTGAATTTCGAAAGACAAACCCTGGAT	965	CTAAAGCTTCAATCCATAAATGGGTGA	367	6.42732	-P-Fe||+P-Fe||+P+Fe	0:0:-3.33020319837287:1.55542278410188||0:0:0:0||0:0:0:0	3.3302
TTCAGATCTCTATGGAACACATGAGCT	0.143564	26	GAGTGCATGAATTTTAAGCCACGAAGA	1076	ATAATACAAGAACAAAATATGATAAGA	565	8.10938	-P-Fe||+P-Fe||+P+Fe	0:0:0:0||0:0:0:0||0:0:-3.71436911876444:1.71623849055083	3.71437
GGCAAGCAGGCCGAAACAGAACTTCCA	0.141315	26	CTGCAACATCCAAACTCCTATGTGAAG	2964	CATAGAGAAGATGCAGATTACATAACC	1332	6.31408	-P-Fe||+P-Fe||+P+Fe	0:0:0:0||0:0:0:0||0:0:1.10859720162945:-0.577247762711929	1.1086
TGATTAATGACAAATCATACAAAGTCT	0.138001	26	TGCAAATTTACATCTGAAAGTCTCAAA	6183	TTGCAAATTTACATCTGAAAGTCTCTA	2361	5.24262	-P-Fe||+P-Fe||+P+Fe	0:0:0:0||0:0:0:0||0:0:-1.01129380244374:3.42609736566745	3.4261
TGATCTCTGCCTCATCACCCATTTTCT	0.130344	26	CTCTGAATTTCGAAAGACAAACCCTGG	965	CTCTAAAGCTTCAATCCATAAATGGGT	363	5.841	-P-Fe||+P-Fe||+P+Fe	0:0:-7.34238192687708:3.06613072667358||0:0:0:0||0:0:0:0	7.34238
CTTTTTTCATCTCCTCAACACTGAGAA	0.129975	26	GATCACTAATCAAAGGAGTTGTGATTA	1130	GCTGAGGGATTTTCAAATAAGTTAAAA	587	5.76396	-P-Fe||+P-Fe||+P+Fe	0:0:0:0||0:0:-1.31319232275997:2.51110832680667||0:0:0:0	2.51111
GATGTTCTTAGGCTTCAGATCTCTATG	0.128841	26	GAACACATGAGCTGAGTGCATGAATTT	796	GAACACATGAGCTATAATACAAGAACA	459	5.59837	-P-Fe||+P-Fe||+P+Fe	0:0:0:0||0:0:0:0||0:0:-3.17172262393111:1.6509423913981	3.17172
CTTCTTTTTTCATCTCCTCAACACTGA	0.128571	26	GAAGATCACTAATCAAAGGAGTTGTGA	1146	GAAGCTGAGGGATTTTCAAATAAGTTA	637	5.32084	-P-Fe||+P-Fe||+P+Fe	0:0:0:0||0:0:-2.38864933104179:4.15973906813446||0:0:0:0	4.15974
ATATAAGGAGCGTTAAAGAAAAGATCA	0.127711	26	GCTTCCAACCATTTCGGATACCGAACA	4047	GCTTACAACCGTTTCTTTGAAACTTTC	3989	6.50821	-P-Fe||+P-Fe||+P+Fe	0:0:0:0||0:0:0:0||0:0:6.67048698870273:-6.78104614227014	6.78105
TGCTTCTTTTTTCATCTCCTCAACACT	0.124875	26	GAGAAGATCACTAATCAAAGGAGTTGT	1157	GAGAAGCTGAGGGATTTTCAAATAAGT	673	5.14366	-P-Fe||+P-Fe||+P+Fe	0:0:0:0||0:0:-1.46295621960416:2.52608383314872||0:0:0:0	2.52608
AAACCCTTGCACATGTTAGGAGGGCAA	0.124764	15	GTGCCACAAGAGCAGCTATGAGGGGAT	1631	CGAGAGCAACCATGAGAAGATTTGGTG	1092	8.41541	-P-Fe||+P-Fe	0:0:3.04483624220973:-0.74254200837211||0:0:-3.04483624220973:0.74254200837211	3.04484
GCTTCTTTTTTCATCTCCTCAACACTG	0.124515	26	AGAAGATCACTAATCAAAGGAGTTGTG	1088	AGAAGCTGAGGGATTTTCAAATAAGTT	618	5.39284	-P-Fe||+P-Fe||+P+Fe	0:0:0:0||0:0:-0.897593153569117:1.59807674782833||0:0:0:0	1.59808
ACCATCATCATCATCATCATCATCATC	0.12078	26	CTCGTCGAGACGGTCGAAGACGGTGGA	1016	ATCATCGTCATTGTCAGCTTCATCTTC	510	8.08145	-P-Fe||+P-Fe||+P+Fe	0:0:0:0||0:0:1.7120038726169:-0.880565027741177||0:0:0:0	1.712
TATAAGGAGCGTTAAAGAAAAGATCAG	0.119565	26	CTTACAACCGTTTCTTTGAAACTTTCC	3897	CTTCCAACCATTTCGGATACCGAACAA	3797	7.00695	-P-Fe||+P-Fe||+P+Fe	0:0:0:0||0:0:0:0||0:0:5.1767043649536:-5.39109927578032	5.3911
TTCTTTTTTCATCTCCTCAACACTGAG	0.115349	26	AAGATCACTAATCAAAGGAGTTGTGAT	1127	AAGCTGAGGGATTTTCAAATAAGTTAA	610	5.57421	-P-Fe||+P-Fe||+P+Fe	0:0:0:0||0:0:-1.00057305669909:1.86103052595591||0:0:0:0	1.86103
ATAAGGAGCGTTAAAGAAAAGATCAGC	0.111015	26	TTACAACCGTTTCTTTGAAACTTTCCT	3807	TTCCAACCATTTCGGATACCGAACAAG	3539	7.35117	-P-Fe||+P-Fe||+P+Fe	0:0:0:0||0:0:0:0||0:0:9.15794428434808:-10.327034267235	10.327
AAGTTCTATCGATTCGAGTTTTTTGAT	0.107956	26	GTACCTGTACTTCCTGCAAACGTGTCT	633	GTACCTAAAGATAAACAGCAAAAACAT	541	7.81484	-P-Fe||+P-Fe||+P+Fe	0:0:0:0||0:0:0:0||0:0:-2.64393580896792:1.44070083704611	2.64394
TCATCATCATCATCGTCATCATCATCA	0.10632	26	CCATCGTCATCATCCTCATCATCATCA	3751	TTTCCATCTAAGTCATCCTTAGCTTCA	1922	6.3376	-P-Fe||+P-Fe||+P+Fe	0:0:-4.38499073608118:8.4815819338637||0:0:0:0||0:0:0:0	8.48158
TTTTTTCATCTCCTCAACACTGAGAAG	0.103842	26	ATCACTAATCAAAGGAGTTGTGATTAA	1135	CTGAGGGATTTTCAAATAAGTTAAAAA	577	5.70795	-P-Fe||+P-Fe||+P+Fe	0:0:0:0||0:0:-0.921778728581874:1.81325691875522||0:0:0:0	1.81326
AATATAAGGAGCGTTAAAGAAAAGATC	0.101001	26	AGCTTCCAACCATTTCGGATACCGAAC	4419	AGCTTACAACCGTTTCTTTGAAACTTT	4012	5.75588	-P-Fe||+P-Fe||+P+Fe	0:0:0:0||0:0:0:0||0:0:4.51873637142776:-4.14309817569062	4.51874
ATCGGAATATTCTTCAATCTTTCAACC	0.0993308	26	CGAAGACATAATCGCTTGATAGATTTC	1089	AAGAAATAACCGCTTGATAGATTTCCT	886	10.1171	-P-Fe||+P-Fe||+P+Fe	0:0:-2.06900647796129:1.63525904003846||0:0:0:0||0:0:4.56216434301967:-4.73153122763873	4.73153
CAATATAAGGAGCGTTAAAGAAAAGAT	0.0986464	26	CAGCTTCCAACCATTTCGGATACCGAA	4699	CAGCTTACAACCGTTTCTTTGAAACTT	4018	5.12095	-P-Fe||+P-Fe||+P+Fe	0:0:0:0||0:0:0:0||0:0:4.59388989443738:-3.98749770571227	4.59389
TTGCTCTTCTTCTATGAGTGCTAAAGA	0.09625	26	AAAAAGTTCAAATTGTGTCTTCTGAGT	5456	AAAAAAGTTCAAATTGTCTTCTGAGTT	4352	7.16065	-P-Fe||+P-Fe||+P+Fe	0:0:0:0||0:0:3.59409400200796:-2.93919995053481||0:0:0:0	3.59409
TCTCTGCCTCATCACCCATTTTCTCTC	0.0949351	26	TGAATTTCGAAAGACAAACCCTGGATC	975	TAAAGCTTCAATCCATAAATGGGTGAG	369	6.80776	-P-Fe||+P-Fe||+P+Fe	0:0:-6.44811750449413:2.77261742911132||0:0:0:0||0:0:0:0	6.44812
CCGTTGCTCCTGTGCCAAGGCTCATAA	0.0879013	26	CTGAAGCTGCCTCACCAACAGCGGCAG	3353	CTATATACACACAACATAATTGGCAAA	2480	7.91642	-P-Fe||+P-Fe||+P+Fe	0:0:6.12169156443153:-4.98321530193093||0:0:0:0||0:0:0:0	6.12169
TCCTCTTCCGTTGCTCCTGTGCCAAGG	0.0851906	26	CTCATAACTGAAGCTGCCTCACCAACA	2721	CTCATAACTATATACACACAACATAAT	1934	5.54846	-P-Fe||+P-Fe||+P+Fe	0:0:2.72740308625079:-2.1240963500628||0:0:0:0||0:0:0:0	2.7274
TTTGCTCTTCTTCTATGAGTGCTAAAG	0.0784782	26	AAAAAAGTTCAAATTGTGTCTTCTGAG	5584	AAAAAAAGTTCAAATTGTCTTCTGAGT	4457	7.17031	-P-Fe||+P-Fe||+P+Fe	0:0:0:0||0:0:2.80034961094821:-2.28509421381724||0:0:0:0	2.80035
TCTTCCGTTGCTCCTGTGCCAAGGCTC	0.0781619	26	ATAACTGAAGCTGCCTCACCAACAGCG	3078	ATAACTATATACACACAACATAATTGG	2383	6.73114	-P-Fe||+P-Fe||+P+Fe	0:0:2.85275509711847:-2.41601222751125||0:0:0:0||0:0:0:0	2.85276
TAAGGAGCGTTAAAGAAAAGATCAGCT	0.0758472	26	TACAACCGTTTCTTTGAAACTTTCCTT	3721	TCCAACCATTTCGGATACCGAACAAGA	2324	6.2634	-P-Fe||+P-Fe||+P+Fe	0:0:0:0||0:0:0:0||0:0:2.23678055933435:-3.48312116672084	3.48312
TCTTTGCTCTTCTTCTATGAGTGCTAA	0.0744863	26	AGAAAAAAGTTCAAATTGTGTCTTCTG	5882	AGAAAAAAAGTTCAAATTGTCTTCTGA	4695	6.30126	-P-Fe||+P-Fe||+P+Fe	0:0:0:0||0:0:3.01446129484026:-2.47213455751056||0:0:0:0	3.01446
CCTCTTCCGTTGCTCCTGTGCCAAGGC	0.0729279	26	TCATAACTGAAGCTGCCTCACCAACAG	2906	TCATAACTATATACACACAACATAATT	2166	6.14127	-P-Fe||+P-Fe||+P+Fe	0:0:6.18800622449498:-5.13854913803918||0:0:0:0||0:0:0:0	6.18801
CTTCCGTTGCTCCTGTGCCAAGGCTCA	0.0702656	26	TAACTGAAGCTGCCTCACCAACAGCGG	3159	TAACTATATACACACAACATAATTGGC	2416	7.14239	-P-Fe||+P-Fe||+P+Fe	0:0:5.30393886432718:-4.46664727831227||0:0:0:0||0:0:0:0	5.30394
TCCGTTGCTCCTGTGCCAAGGCTCATA	0.0677032	26	ACTGAAGCTGCCTCACCAACAGCGGCA	3338	ACTATATACACACAACATAATTGGCAA	2480	7.48898	-P-Fe||+P-Fe||+P+Fe	0:0:1.65374307042829:-1.32682988796954||0:0:0:0||0:0:0:0	1.65374
CTCTTCTTCTATGAGTGCTAAAGAAAA	0.0608725	26	AAGTTCAAATTGTGTCTTCTGAGTTCC	5488	AAAGTTCAAATTGTCTTCTGAGTTCCC	4293	7.57809	-P-Fe||+P-Fe||+P+Fe	0:0:0:0||0:0:1.14510029573817:-0.905544802868859||0:0:0:0	1.1451
TATTATGTATGGCCGTGCCTAAGGGCA	0.0440578	26	TATCGGTCAAAGGTAGGGCATTTCCCA	37536	TATCGGTTGAAGTAGATTCTTCTTTTT	22374	5.34003	-P-Fe||+P-Fe||+P+Fe	0:0:4.34803504409369:-7.55789579036361||0:0:0:0||0:0:-10.4865646919959:16.9527918535382	16.9528
TGTATGGCCGTGCCTAAGGGCATATCG	0.04119	26	GTCAAAGGTAGGGCATTTCCCATTTTT	19194	GTTGAAGTAGATTCTTCTTTTTGATCA	11404	7.00376	-P-Fe||+P-Fe||+P+Fe	0:0:2.51623864649046:-4.41959150775756||0:0:0:0||0:0:-8.74375658868543:14.2885250397768	14.2885
TATGGCCGTGCCTAAGGGCATATCGGT	0.039267	26	CAAAGGTAGGGCATTTCCCATTTTTAT	18640	TGAAGTAGATTCTTCTTTTTGATCAAT	13529	7.90161	-P-Fe||+P-Fe||+P+Fe	0:0:0:0||0:0:0:0||0:0:-8.8535836570618:12.0440214467843	12.044
GTTGCTCCTGTGCCAAGGCTCATAACT	0.0389025	26	GAAGCTGCCTCACCAACAGCGGCAGGT	3464	ATATACACACAACATAATTGGCAAATG	2503	8.31971	-P-Fe||+P-Fe||+P+Fe	0:0:4.59952989265837:-3.62248723093612||0:0:0:0||0:0:0:0	4.59953
ATTATGTATGGCCGTGCCTAAGGGCAT	0.0367791	26	ATCGGTCAAAGGTAGGGCATTTCCCAT	31207	ATCGGTTGAAGTAGATTCTTCTTTTTG	18522	5.7469	-P-Fe||+P-Fe||+P+Fe	0:0:5.63355540299067:-9.89997196618035||0:0:0:0||0:0:-11.0864955591581:18.0134952028502	18.0135
GTATGGCCGTGCCTAAGGGCATATCGG	0.0354263	26	TCAAAGGTAGGGCATTTCCCATTTTTA	19306	TTGAAGTAGATTCTTCTTTTTGATCAA	13157	7.60472	-P-Fe||+P-Fe||+P+Fe	0:0:0:0||0:0:0:0||0:0:-6.70400936513148:9.71737854837583	9.71738
TATGTATGGCCGTGCCTAAGGGCATAT	0.0353259	26	CGGTCAAAGGTAGGGCATTTCCCATTT	28584	CGGTTGAAGTAGATTCTTCTTTTTGAT	16909	6.15155	-P-Fe||+P-Fe||+P+Fe	0:0:0:0||0:0:0:0||0:0:-2.82151539215127:4.73200672221626	4.73201
TTATGTATGGCCGTGCCTAAGGGCATA	0.0309227	26	TCGGTCAAAGGTAGGGCATTTCCCATT	29482	TCGGTTGAAGTAGATTCTTCTTTTTGA	17444	6.13639	-P-Fe||+P-Fe||+P+Fe	0:0:1.16709867795576:-2.02364011904185||0:0:0:0||0:0:-7.1102699679758:11.783704857875	11.7837
ATGTATGGCCGTGCCTAAGGGCATATC	0.0233871	26	GGTCAAAGGTAGGGCATTTCCCATTTT	22275	GGTTGAAGTAGATTCTTCTTTTTGATC	13066	6.58487	-P-Fe||+P-Fe||+P+Fe	0:0:2.45938921119511:-4.37336567183551||0:0:0:0||0:0:-9.78303590981239:16.2099983026756	16.21

## Sheet: Arabidopsis FLOE1
anchor	effect_size_bin	number_nonzero_samples	most_freq_target_1	cnt_most_freq_target_1	most_freq_target_2	cnt_most_freq_target_2	avg_hamming_distance_max_target	metadata_group_names	GLM_coefficients	largest_GLM_coefficient
AATTGCTGCATATAGCACTTGATCTGA	0.885948	21	AAACGAAGTAGGACTCTTTATAAAACT	102	GGTTCAGAGAATTTGATTCCAGGAGTT	77	9.56784	wt_dry||wt_imbibed	0:0:3.70455716360612:-3.53418075690421||0:0:-3.70455716360612:3.53418075690421	3.70456
ATTCTGTCTGCGGAGCAATCATGTTCC	0.869609	36	TGTTCATGTTGATGGAATAGTTTTAAG	1178	TCGCCGGATGAAGCTGACATTAGAGCA	489	5.90118	wt_dry||wt_imbibed||wt_salt	0:0:-4.65447005668066:3.73402529878811||0:0:0.158521784869514:-1.93912828512887||0:0:0:0	4.65447
TTCTGTCTGCGGAGCAATCATGTTCCT	0.867086	36	GTTCATGTTGATGGAATAGTTTTAAGA	1176	CGCCGGATGAAGCTGACATTAGAGCAA	486	5.88378	wt_dry||wt_imbibed||wt_salt	0:0:-5.08070742868036:3.88636748489325||0:0:0.184842185503711:-2.38941428798263||0:0:0:0	5.08071
AAGATTCTGTCTGCGGAGCAATCATGT	0.861269	36	TCCTGTTCATGTTGATGGAATAGTTTT	1180	TCCTCGCCGGATGAAGCTGACATTAGA	534	5.32593	wt_dry||wt_imbibed||wt_salt	0:0:-1.65455132421224:2.20528649434171||0:0:0:0||0:0:0:0	2.20529
GATTCTGTCTGCGGAGCAATCATGTTC	0.856799	36	CTGTTCATGTTGATGGAATAGTTTTAA	1158	CTCGCCGGATGAAGCTGACATTAGAGC	491	5.68333	wt_dry||wt_imbibed||wt_salt	0:0:-2.7323575689327:3.09699482176774||0:0:0:0||0:0:0:0	3.09699
CAAGATTCTGTCTGCGGAGCAATCATG	0.851892	36	TTCCTGTTCATGTTGATGGAATAGTTT	1180	TTCCTCGCCGGATGAAGCTGACATTAG	544	5.09271	wt_dry||wt_imbibed||wt_salt	0:0:-2.16895860572487:2.7283114577774||0:0:0:0||0:0:0:0	2.72831
TGCTCTAATGTCAGCTTCATCCGGCGA	0.823191	36	GGTTCATATCCTTCTCTTATTTTGTGG	898	GGAACATGATTGCTCCGCAGACAGAAT	678	8.21371	wt_dry||wt_imbibed||wt_salt	0:0:-2.76623735917434:4.48012069956423||0:0:0:0||0:0:0:0	4.48012
GCCAAGCTTCGCAACGAAGAAGCAAGA	0.821163	22	AAGTAAAGCTACATACATCTTCATTCA	113	AAACTAAGGGCAGAAGGTAACAAGAGA	74	7.14737	wt_dry||wt_imbibed	0:0:5.07198852047483:-3.29010564804988||0:0:-5.07198852047483:3.29010564804988	5.07199
CTTATAGGAGAGATCCCAACAGAGATT	0.812103	16	ACTCAACCGGCAATGCACCAAGGAAAA	102	ACTCAACCGTAAGTCTCTCCTCTTGTT	49	5.11538	wt_dry||wt_imbibed	0:0:3.94164517012819:-3.31382711855371||0:0:-3.94164517012819:3.31382711855371	3.94165
TGCCAAGCTTCGCAACGAAGAAGCAAG	0.803851	21	AAAGTAAAGCTACATACATCTTCATTC	106	AAAACTAAGGGCAGAAGGTAACAAGAG	73	7.36264	wt_dry||wt_imbibed	0:0:5.07198852047482:-3.29010564804955||0:0:-5.07198852047482:3.29010564804955	5.07199
CTTGCTCTAATGTCAGCTTCATCCGGC	0.803019	36	GAGGTTCATATCCTTCTCTTATTTTGT	916	GAGGAACATGATTGCTCCGCAGACAGA	684	7.29927	wt_dry||wt_imbibed||wt_salt	0:0:-1.84368129096839:3.10215657386395||0:0:0:0||0:0:0:0	3.10216
TTGCTCTAATGTCAGCTTCATCCGGCG	0.802654	36	AGGTTCATATCCTTCTCTTATTTTGTG	917	AGGAACATGATTGCTCCGCAGACAGAA	679	7.70122	wt_dry||wt_imbibed||wt_salt	0:0:-1.60599183274369:2.77282518022073||0:0:0:0||0:0:0:0	2.77283
ACAATTGCTGCATATAGCACTTGATCT	0.79889	22	GAAAACGAAGTAGGACTCTTTATAAAA	116	GAGGTTCAGAGAATTTGATTCCAGGAG	75	8.38389	wt_dry||wt_imbibed	0:0:-2.42978895614204:4.24258768778199||0:0:2.42978895614204:-4.24258768778199	4.24259
TCTTGCTCTAATGTCAGCTTCATCCGG	0.796062	36	CGAGGTTCATATCCTTCTCTTATTTTG	868	CGAGGAACATGATTGCTCCGCAGACAG	683	7.09774	wt_dry||wt_imbibed||wt_salt	0:0:-2.51581203552769:4.1771721528234||0:0:0:0||0:0:0:0	4.17717
CTCTAATGTCAGCTTCATCCGGCGAGG	0.795993	36	TTCATATCCTTCTCTTATTTTGTGGGC	996	AACATGATTGCTCCGCAGACAGAATCT	668	8.50029	wt_dry||wt_imbibed||wt_salt	0:0:-1.89903052988196:3.04432593571034||0:0:0:0||0:0:0:0	3.04433
CTTCTTGCTCTAATGTCAGCTTCATCC	0.795826	36	GGCGAGGTTCATATCCTTCTCTTATTT	820	GGCGAGGAACATGATTGCTCCGCAGAC	682	6.85825	wt_dry||wt_imbibed||wt_salt	0:0:-2.0720808779623:3.58041415780285||0:0:0:0||0:0:0:0	3.58041
TCTGTCCTTAAAAATGAGATCCCTTGG	0.792735	20	GTTGTATACCTTGTGAAAACATTGATA	98	CTGAGAAAGATACCAGTAAGGGTGCAG	82	8.87166	wt_dry||wt_imbibed	0:0:3.82770268871082:-3.52373732068561||0:0:-3.82770268871082:3.52373732068561	3.8277
CTTGATGCCAAGCTTCGCAACGAAGAA	0.789402	21	GCAAGAAAGTAAAGCTACATACATCTT	106	GCAAGAAAACTAAGGGCAGAAGGTAAC	70	5.55	wt_dry||wt_imbibed	0:0:5.36305458452845:-3.16850013742061||0:0:-5.36305458452845:3.16850013742061	5.36305
TTGATGCCAAGCTTCGCAACGAAGAAG	0.788333	21	CAAGAAAGTAAAGCTACATACATCTTC	105	CAAGAAAACTAAGGGCAGAAGGTAACA	70	5.98883	wt_dry||wt_imbibed	0:0:5.36305458452845:-3.16850013742061||0:0:-5.36305458452845:3.16850013742061	5.36305
CTCTGTCCTTAAAAATGAGATCCCTTG	0.786969	20	GGTTGTATACCTTGTGAAAACATTGAT	99	GCTGAGAAAGATACCAGTAAGGGTGCA	83	8.40741	wt_dry||wt_imbibed	0:0:3.79091234324516:-3.52706122597957||0:0:-3.79091234324516:3.52706122597957	3.79091
GCCTGAAGATACAGATGCACCTAAATG	0.785261	23	TCAACCTGTTGGTAAAGAGTATTAAAA	171	TAGTTAAACTCCTTCCTCGCTTTTACC	89	7.08425	wt_dry||wt_salt	0:0:3.81592407875419:-4.8147059485199||0:0:-3.81592407875419:4.8147059485199	4.81471
ATGCCAAGCTTCGCAACGAAGAAGCAA	0.784314	21	GAAAGTAAAGCTACATACATCTTCATT	105	GAAAACTAAGGGCAGAAGGTAACAAGA	71	6.87709	wt_dry||wt_imbibed	0:0:5.10346476410056:-3.29616832914216||0:0:-5.10346476410056:3.29616832914216	5.10346
TTCTTGCTCTAATGTCAGCTTCATCCG	0.782227	36	GCGAGGTTCATATCCTTCTCTTATTTT	827	GCGAGGAACATGATTGCTCCGCAGACA	674	7.22495	wt_dry||wt_imbibed||wt_salt	0:0:-1.59886785790298:2.87175145564698||0:0:0:0||0:0:0:0	2.87175
GCTCTAATGTCAGCTTCATCCGGCGAG	0.781413	36	GTTCATATCCTTCTCTTATTTTGTGGG	891	GAACATGATTGCTCCGCAGACAGAATC	672	8.66853	wt_dry||wt_imbibed||wt_salt	0:0:-1.40633915398007:2.44114204296051||0:0:0:0||0:0:0:0	2.44114
AGCTTAAAGATCTTGTGCATCTGCTCC	0.780409	18	ACCTGATAAACAAAAAAGGATAATTAT	106	ACTTCTGTGCGTCCTGGCATAATAGGT	72	8.70745	wt_dry||wt_imbibed	0:0:-4.1054602768582:5.57361442115326||0:0:4.1054602768582:-5.57361442115326	5.57361
GCTTAAAGATCTTGTGCATCTGCTCCA	0.780409	18	CCTGATAAACAAAAAAGGATAATTATC	106	CTTCTGTGCGTCCTGGCATAATAGGTT	72	9.12766	wt_dry||wt_imbibed	0:0:-3.96321975797601:5.37088358036298||0:0:3.96321975797601:-5.37088358036298	5.37088
AGAGCTTAAAGATCTTGTGCATCTGCT	0.780232	18	CCACCTGATAAACAAAAAAGGATAATT	105	CCACTTCTGTGCGTCCTGGCATAATAG	72	8.33871	wt_dry||wt_imbibed	0:0:-4.2717411047419:5.83697272515614||0:0:4.2717411047419:-5.83697272515614	5.83697
AACTCTTCTTGCTCTAATGTCAGCTTC	0.779126	36	ATCCGGCGAGGTTCATATCCTTCTCTT	765	ATCCGGCGAGGAACATGATTGCTCCGC	683	5.68675	wt_dry||wt_imbibed||wt_salt	0:0:-2.07203292017741:3.72544893830054||0:0:0:0||0:0:0:0	3.72545
GATGCCAAGCTTCGCAACGAAGAAGCA	0.773643	21	AGAAAGTAAAGCTACATACATCTTCAT	105	AGAAAACTAAGGGCAGAAGGTAACAAG	71	6.43889	wt_dry||wt_imbibed	0:0:5.10346476410056:-3.29616832914216||0:0:-5.10346476410056:3.29616832914216	5.10346
GAAAGTCCTCAATCAATATCAACAAGA	0.772848	36	TATCGTGACCGGTGTAGCTAAGTTTCC	925	TGTCGTGACCGCTTAGACTTGGTGGAT	715	5.28335	wt_dry||wt_imbibed||wt_salt	0:0:-4.56519067421528:4.94992050340237||0:0:0:0||0:0:0:0	4.94992
TCTTCTTGCTCTAATGTCAGCTTCATC	0.772166	36	CGGCGAGGTTCATATCCTTCTCTTATT	793	CGGCGAGGAACATGATTGCTCCGCAGA	678	6.48185	wt_dry||wt_imbibed||wt_salt	0:0:-1.36233995598808:2.51831718996393||0:0:0:0||0:0:0:0	2.51832
TAACTCTTCTTGCTCTAATGTCAGCTT	0.771676	36	CATCCGGCGAGGTTCATATCCTTCTCT	763	CATCCGGCGAGGAACATGATTGCTCCG	682	5.21865	wt_dry||wt_imbibed||wt_salt	0:0:-1.58351411467445:2.98203883591357||0:0:0:0||0:0:0:0	2.98204
ACTCTTCTTGCTCTAATGTCAGCTTCA	0.770382	36	TCCGGCGAGGTTCATATCCTTCTCTTA	762	TCCGGCGAGGAACATGATTGCTCCGCA	675	5.66083	wt_dry||wt_imbibed||wt_salt	0:0:-2.3119282669975:4.06186557391154||0:0:0:0||0:0:0:0	4.06187
CTCTTCTTGCTCTAATGTCAGCTTCAT	0.769547	36	CCGGCGAGGTTCATATCCTTCTCTTAT	792	CCGGCGAGGAACATGATTGCTCCGCAG	683	6.05256	wt_dry||wt_imbibed||wt_salt	0:0:-1.60521750735184:2.93478821586676||0:0:0:0||0:0:0:0	2.93479
CCATGTTCTCGCGATTCGTTCTTCTTT	0.767119	15	GGGATGCTTGTAAATCTCAATATCGTT	73	GGGATGCTTAATTAGGAAGAGAGACTT	54	5.75839	wt_dry||wt_imbibed	0:0:4.87670115187878:-3.58344141821409||0:0:-4.87670115187878:3.58344141821409	4.8767
TCCCCCTCTTCTCTTGTTACCTTCTGC	0.762636	17	CCTTAGTCTGCAAACAAAACTTTCATC	96	CCTTAGTTTTCTTGCTTCTTCGTTGCG	66	6.61818	wt_dry||wt_imbibed	0:0:-2.80492782721553:6.05996758733976||0:0:2.80492782721553:-6.05996758733976	6.05997
CTGCTTGGATGGATACTGTTACCAAAA	0.759911	24	TTAAGGGTATTGATGTCTTGAACGGCA	159	TTAAGGTCATTGTTTCTTGTAACATGT	133	5.47667	wt_dry||wt_salt	0:0:4.55391472125134:-4.53885413709512||0:0:-4.55391472125134:4.53885413709512	4.55391
CGAAAGTCCTCAATCAATATCAACAAG	0.758396	36	ATATCGTGACCGGTGTAGCTAAGTTTC	915	ATGTCGTGACCGCTTAGACTTGGTGGA	750	5.00932	wt_dry||wt_imbibed||wt_salt	0:0:-2.74293726605985:3.12487634326924||0:0:0:0||0:0:0:0	3.12488
GCTCTGTCTGTAACTAGAGCTAGGAAG	0.758106	36	GTATATATGCTACTACTAAGATATTCA	1557	ACAGAACTAATGATGGAGCTTGTGAAG	722	7.29325	wt_dry||wt_imbibed||wt_salt	0:0:3.19450777061346:-3.72975935090817||0:0:0:0||0:0:0:0	3.72976
ATCAACTCTGTCCTTAAAAATGAGATC	0.755877	22	CCTTGGGTTGTATACCTTGTGAAAACA	103	CCTTGGCTGAGAAAGATACCAGTAAGG	92	7.27317	wt_dry||wt_imbibed	0:0:3.87751542630965:-3.51436282809518||0:0:-3.87751542630965:3.51436282809518	3.87752
CCACAGAGCTTAAAGATCTTGTGCATC	0.754409	17	TGCTCCACCTGATAAACAAAAAAGGAT	107	TGCTCCACTTCTGTGCGTCCTGGCATA	68	6.75676	wt_dry||wt_imbibed	0:0:4.19722270355173:-4.48188695179542||0:0:-4.19722270355173:4.48188695179542	4.48189
TTGATATTGATTGAGGACTTTCGCTGA	0.748507	36	CTAAATCCATAAACCTAGAAAGTCACC	1165	CTGACTCCATCCATAAACCTAGACCCC	1030	5.67471	wt_dry||wt_imbibed||wt_salt	0:0:-2.79845146152464:2.99018025627728||0:0:0:0||0:0:0:0	2.99018
ACTCTGTCCTTAAAAATGAGATCCCTT	0.743326	20	GGGTTGTATACCTTGTGAAAACATTGA	97	GGCTGAGAAAGATACCAGTAAGGGTGC	81	7.92432	wt_dry||wt_imbibed	0:0:3.79091234324516:-3.52706122597957||0:0:-3.79091234324516:3.52706122597957	3.79091
TGCTTGGATGGATACTGTTACCAAAAT	0.742636	24	TAAGGGTATTGATGTCTTGAACGGCAT	159	TAAGGTCATTGTTTCTTGTAACATGTC	133	5.9103	wt_dry||wt_salt	0:0:4.57033135118423:-4.85128848635443||0:0:-4.57033135118423:4.85128848635443	4.85129
CTTGTTGATATTGATTGAGGACTTTCG	0.739599	36	CTGACTAAATCCATAAACCTAGAAAGT	1087	CTGACTGACTCCATCCATAAACCTAGA	990	5.31465	wt_dry||wt_imbibed||wt_salt	0:0:-2.77764411919032:2.99107872405284||0:0:0:0||0:0:0:0	2.99108
GATATTGATTGAGGACTTTCGCTGACT	0.739127	36	AAATCCATAAACCTAGAAAGTCACCGT	1153	GACTCCATCCATAAACCTAGACCCCGG	1022	6.14536	wt_dry||wt_imbibed||wt_salt	0:0:-2.51224430161233:2.70014874311585||0:0:0:0||0:0:0:0	2.70015
TCACAAGCTCCATCAATAACTCTGTCT	0.737796	35	GCAACAAGACATTGAGGATTGTGTCAA	431	TCCTAGCTCTAATTACAGACAGAGCAC	404	10.2617	wt_dry||wt_imbibed||wt_salt	0:0:3.45308758071092:-5.90459061679814||0:0:0:0||0:0:-0.528969162507234:0.175674515644631	5.90459
TTCACAAGCTCCATCAATAACTCTGTC	0.736485	35	TGCAACAAGACATTGAGGATTGTGTCA	428	TTCCTAGCTCTAATTACAGACAGAGCA	406	9.82235	wt_dry||wt_imbibed||wt_salt	0:0:2.73875695478761:-3.9890356500425||0:0:0:0||0:0:0:0	3.98904
CACAGAGCTTAAAGATCTTGTGCATCT	0.734925	18	GCTCCACCTGATAAACAAAAAAGGATA	113	GCTCCACTTCTGTGCGTCCTGGCATAA	68	6.58639	wt_dry||wt_imbibed	0:0:4.0527207683864:-4.31502539580447||0:0:-4.0527207683864:4.31502539580447	4.31503
TGATATTGATTGAGGACTTTCGCTGAC	0.73447	36	TAAATCCATAAACCTAGAAAGTCACCG	1164	TGACTCCATCCATAAACCTAGACCCCG	1032	5.66339	wt_dry||wt_imbibed||wt_salt	0:0:-2.20662666930431:2.41567092463735||0:0:0:0||0:0:0:0	2.41567
GGATGGATACTGTTACCAAAATTAAGG	0.73429	23	GTATTGATGTCTTGAACGGCATAGTGA	175	TCATTGTTTCTTGTAACATGTCATTGT	128	6.37299	wt_dry||wt_salt	0:0:3.79702552180852:-4.23710087744864||0:0:-3.79702552180852:4.23710087744864	4.2371
AGATTCTGTCTGCGGAGCAATCATGTT	0.733153	36	CCTGTTCATGTTGATGGAATAGTTTTA	1168	CCTCGCCGGATGAAGCTGACATTAGAG	509	5.48628	wt_dry||wt_imbibed||wt_salt	0:0:-1.92311325184896:2.44883741656293||0:0:0:0||0:0:0:0	2.44884
TCTCGCGATTCGTTCTTCTTTGGGATG	0.732617	16	CTTGTAAATCTCAATATCGTTGAGAAT	74	CTTAATTAGGAAGAGAGACTTACTCGT	53	7.84564	wt_dry||wt_imbibed	0:0:4.87670115187878:-3.58344141821409||0:0:-4.87670115187878:3.58344141821409	4.8767
GCTTGGATGGATACTGTTACCAAAATT	0.73064	24	AAGGGTATTGATGTCTTGAACGGCATA	164	AAGGTCATTGTTTCTTGTAACATGTCA	136	5.88673	wt_dry||wt_salt	0:0:4.56737884580958:-4.8422620087807||0:0:-4.56737884580958:4.8422620087807	4.84226
AGATCAACTCTGTCCTTAAAAATGAGA	0.730454	22	TCCCTTGGGTTGTATACCTTGTGAAAA	103	TCCCTTGGCTGAGAAAGATACCAGTAA	95	6.33014	wt_dry||wt_imbibed	0:0:3.87751542630965:-3.51436282809518||0:0:-3.87751542630965:3.51436282809518	3.87752
CAAGCTTCGCAACGAAGAAGCAAGAAA	0.729883	23	GTAAAGCTACATACATCTTCATTCACT	118	ACTAAGGGCAGAAGGTAACAAGAGAAG	73	7.68205	wt_dry||wt_imbibed	0:0:5.01183144944351:-3.27069858923205||0:0:-5.01183144944351:3.27069858923205	5.01183
AGAAAGATCAACTCTGTCCTTAAAAAT	0.725514	22	GAGATCCCTTGGGTTGTATACCTTGTG	106	GAGATCCCTTGGCTGAGAAAGATACCA	95	5.27014	wt_dry||wt_imbibed	0:0:4.5832218579491:-3.47087344050938||0:0:-4.5832218579491:3.47087344050938	4.58322
AACCACAGAGCTTAAAGATCTTGTGCA	0.723724	16	TCTGCTCCACCTGATAAACAAAAAAGG	102	TCTGCTCCACTTCTGTGCGTCCTGGCA	71	6.2623	wt_dry||wt_imbibed	0:0:4.19722270355173:-4.48188695179542||0:0:-4.19722270355173:4.48188695179542	4.48189
TTGTTGATATTGATTGAGGACTTTCGC	0.722182	36	TGACTAAATCCATAAACCTAGAAAGTC	1084	TGACTGACTCCATCCATAAACCTAGAC	989	5.30369	wt_dry||wt_imbibed||wt_salt	0:0:-2.47616148352725:2.70543550446887||0:0:0:0||0:0:0:0	2.70544
TCTTCACAAGCTCCATCAATAACTCTG	0.720508	35	TCTGCAACAAGACATTGAGGATTGTGT	437	TCTTCCTAGCTCTAATTACAGACAGAG	409	9.75898	wt_dry||wt_imbibed||wt_salt	0:0:1.89696095338757:-2.47620524860328||0:0:0:0||0:0:0:0	2.47621
AGTCGACGCTAAGCTTGAAGCTATTTG	0.718218	36	TAAAAGCATGGCGGAGACTCAGAAACA	2713	TCAAAACTTAGCTGAGACGACGCAGAA	2465	5.28666	wt_dry||wt_imbibed||wt_salt	0:0:-7.12298577528017:3.83733629053043||0:0:6.0975147769391:-15.3871367694736||0:0:0:0	15.3871
CAGTCGACGCTAAGCTTGAAGCTATTT	0.718103	36	GTAAAAGCATGGCGGAGACTCAGAAAC	2815	GTCAAAACTTAGCTGAGACGACGCAGA	2537	5.25866	wt_dry||wt_imbibed||wt_salt	0:0:-6.58736820083685:3.61358159488021||0:0:4.97481176284744:-12.9070532627696||0:0:0:0	12.9071
GTTGATATTGATTGAGGACTTTCGCTG	0.717264	36	ACTAAATCCATAAACCTAGAAAGTCAC	1161	ACTGACTCCATCCATAAACCTAGACCC	1031	5.68714	wt_dry||wt_imbibed||wt_salt	0:0:-3.709492088755:3.7944565362358||0:0:0:0||0:0:0:0	3.79446
GTTCTCGCGATTCGTTCTTCTTTGGGA	0.715539	15	TGCTTGTAAATCTCAATATCGTTGAGA	74	TGCTTAATTAGGAAGAGAGACTTACTC	47	6.98592	wt_dry||wt_imbibed	0:0:4.87670115187878:-3.58344141821409||0:0:-4.87670115187878:3.58344141821409	4.8767
TTCTCGCGATTCGTTCTTCTTTGGGAT	0.715539	15	GCTTGTAAATCTCAATATCGTTGAGAA	74	GCTTAATTAGGAAGAGAGACTTACTCG	47	7.39437	wt_dry||wt_imbibed	0:0:4.87670115187878:-3.58344141821409||0:0:-4.87670115187878:3.58344141821409	4.8767
TTCTCCCCCTCTTCTCTTGTTACCTTC	0.713418	17	TGCCCTTAGTCTGCAAACAAAACTTTC	97	TGCCCTTAGTTTTCTTGCTTCTTCGTT	62	5.16049	wt_dry||wt_imbibed	0:0:-2.5746658053176:6.33511463213785||0:0:2.5746658053176:-6.33511463213785	6.33511
TTCTTCACAAGCTCCATCAATAACTCT	0.712159	35	GTCTGCAACAAGACATTGAGGATTGTG	440	GTCTTCCTAGCTCTAATTACAGACAGA	417	9.344	wt_dry||wt_imbibed||wt_salt	0:0:2.11201749680811:-2.91037620984392||0:0:0:0||0:0:0:0	2.91038
TGTTGATATTGATTGAGGACTTTCGCT	0.711671	36	GACTAAATCCATAAACCTAGAAAGTCA	1114	GACTGACTCCATCCATAAACCTAGACC	1004	5.73528	wt_dry||wt_imbibed||wt_salt	0:0:-2.47761538337629:2.70208120382881||0:0:0:0||0:0:0:0	2.70208
CCTGAAGATACAGATGCACCTAAATGT	0.711535	24	CAACCTGTTGGTAAAGAGTATTAAAAA	176	AGTTAAACTCCTTCCTCGCTTTTACCT	92	7.48936	wt_dry||wt_salt	0:0:3.64917096019435:-4.53228201145582||0:0:-3.64917096019435:4.53228201145582	4.53228
GTCGACGCTAAGCTTGAAGCTATTTGT	0.711063	36	AAAAGCATGGCGGAGACTCAGAAACAG	2749	CAAAACTTAGCTGAGACGACGCAGAAA	2531	5.80831	wt_dry||wt_imbibed||wt_salt	0:0:-7.56807490389373:4.11574441288211||0:0:6.87115921796756:-17.2577925929675||0:0:0:0	17.2578
AACTCTGTCCTTAAAAATGAGATCCCT	0.710986	20	TGGGTTGTATACCTTGTGAAAACATTG	93	TGGCTGAGAAAGATACCAGTAAGGGTG	80	7.53591	wt_dry||wt_imbibed	0:0:3.79091234324516:-3.52706122597957||0:0:-3.79091234324516:3.52706122597957	3.79091
AGTCTTGTACGCAGATTCATCAAGTTT	0.710795	35	TTCCTTCAAGTGTGAAATAGCCGCAGC	403	TTCCTACATGGTTTAAAATAGACGTGT	220	5.1391	wt_dry||wt_imbibed||wt_salt	0:0:4.67652546753994:-1.9966438187752||0:0:0:0||0:0:0:0	4.67653
TCAACTCTGTCCTTAAAAATGAGATCC	0.707619	20	CTTGGGTTGTATACCTTGTGAAAACAT	94	CTTGGCTGAGAAAGATACCAGTAAGGG	77	7.4	wt_dry||wt_imbibed	0:0:3.79091234324516:-3.52706122597957||0:0:-3.79091234324516:3.52706122597957	3.79091
ACAGAGCTTAAAGATCTTGTGCATCTG	0.70751	19	CTCCACCTGATAAACAAAAAAGGATAA	116	CTCCACTTCTGTGCGTCCTGGCATAAT	72	7.08586	wt_dry||wt_imbibed	0:0:-3.9948220190651:5.11591472936999||0:0:3.9948220190651:-5.11591472936999	5.11591
TGAACCACAGAGCTTAAAGATCTTGTG	0.707217	17	CATCTGCTCCACCTGATAAACAAAAAA	113	CATCTGCTCCACTTCTGTGCGTCCTGG	79	5.83673	wt_dry||wt_imbibed	0:0:4.55135486583139:-4.09426773292194||0:0:-4.55135486583139:4.09426773292194	4.55135
GTGAACCACAGAGCTTAAAGATCTTGT	0.704296	17	GCATCTGCTCCACCTGATAAACAAAAA	113	GCATCTGCTCCACTTCTGTGCGTCCTG	78	5.38462	wt_dry||wt_imbibed	0:0:4.23092723530015:-3.73249657635206||0:0:-4.23092723530015:3.73249657635206	4.23093
AAAGTCCTCAATCAATATCAACAAGAT	0.704066	36	ATCGTGACCGGTGTAGCTAAGTTTCCA	922	GTCGTGACCGCTTAGACTTGGTGGATT	667	5.51401	wt_dry||wt_imbibed||wt_salt	0:0:-2.19094299688755:2.60824668963979||0:0:0:0||0:0:0:0	2.60825
GAAGGTTCTTCACAAGCTCCATCAATA	0.702904	35	ACTCTGTCTTCCTAGCTCTAATTACAG	440	ACTCTGTCTGCAACAAGACATTGAGGA	422	6.89989	wt_dry||wt_imbibed||wt_salt	0:0:1.83496603748545:-2.61881748818543||0:0:0:0||0:0:0:0	2.61882
TGCTCTAAGTGTCAGCATAGGGAGGCC	0.702778	26	GTTTTCTTCCAGGCTACGGCTAGAGGT	159	GTTTTCTTCCAGGTATAACTCTCTTAA	95	5.34221	wt_dry||wt_imbibed	0:0:1.00982655611816:-0.863221180089042||0:0:-1.00982655611816:0.863221180089042	1.00983
CACAAGGCCAGAGAGGACAAACTCGAG	0.697915	36	GCAAGTCTTTTATCTCTTTGACATTTC	473	ACAAACAAGATGGTGATCTACGCGATC	304	8.17451	wt_dry||wt_imbibed||wt_salt	0:0:6.55821189983479:-8.85964680574121||0:0:-53.7798540981935:3.84527442530955||0:0:0:0	53.7799
CTTAAAGATCTTGTGCATCTGCTCCAC	0.694938	17	CTGATAAACAAAAAAGGATAATTATCT	109	TTCTGTGCGTCCTGGCATAATAGGTTT	73	9.13613	wt_dry||wt_imbibed	0:0:-3.3832214852406:4.72613877147084||0:0:3.3832214852406:-4.72613877147084	4.72614
ACAAGAGTTCTCCGCCTTAGTATATTT	0.694818	22	AGAAGAGTGGTCGGGAGTTACATTCGT	159	AGAAGAGTGGTTTCATCTTAGTGGGCA	105	5.23616	wt_dry||wt_salt	0:0:1.00260150810434:-1.16553197090617||0:0:-1.00260150810434:1.16553197090617	1.16553
CTTCACAAGCTCCATCAATAACTCTGT	0.694707	35	CTGCAACAAGACATTGAGGATTGTGTC	440	CTTCCTAGCTCTAATTACAGACAGAGC	408	9.72864	wt_dry||wt_imbibed||wt_salt	0:0:1.66313139843409:-2.07817065271913||0:0:0:0||0:0:0:0	2.07817
CTGAAGGTTCTTCACAAGCTCCATCAA	0.69451	35	TAACTCTGTCTTCCTAGCTCTAATTAC	435	TAACTCTGTCTGCAACAAGACATTGAG	422	5.96347	wt_dry||wt_imbibed||wt_salt	0:0:2.25993586166254:-3.44868011119817||0:0:0:0||0:0:0:0	3.44868
AGACTGCTCTGTCTGTAACTAGAGCTA	0.689227	36	GGAAGGTATATATGCTACTACTAAGAT	1658	GGAAGACAGAACTAATGATGGAGCTTG	728	5.47099	wt_dry||wt_imbibed||wt_salt	0:0:2.97657257791768:-3.33982924840144||0:0:0:0||0:0:0:0	3.33983
TTCCACAGACTTCTTCATCTTCCCCAT	0.688929	36	CTGTAAGAAATTTGTTTTACGTTTCTT	1294	CTTTATAAGCTGGTTAGTCAAACTCTG	864	10.4864	wt_dry||wt_imbibed||wt_salt	0:0:-2.0354643009302:1.77279160827393||0:0:0:0||0:0:0:0	2.03546
TGAAGGTTCTTCACAAGCTCCATCAAT	0.688828	35	AACTCTGTCTTCCTAGCTCTAATTACA	441	AACTCTGTCTGCAACAAGACATTGAGG	420	6.3861	wt_dry||wt_imbibed||wt_salt	0:0:2.0452880469163:-3.02520536037647||0:0:0:0||0:0:0:0	3.02521
AAGGTTCTTCACAAGCTCCATCAATAA	0.687401	35	CTCTGTCTTCCTAGCTCTAATTACAGA	434	CTCTGTCTGCAACAAGACATTGAGGAT	417	7.40736	wt_dry||wt_imbibed||wt_salt	0:0:4.39800024552873:-12.4631774925083||0:0:0:0||0:0:-1.57144748069205:0.586972680556435	12.4632
TATCCTGAAGGTTCTTCACAAGCTCCA	0.687049	36	TCAATAACTCTGTCTGCAACAAGACAT	453	TCAATAACTCTGTCTTCCTAGCTCTAA	453	5.09081	wt_dry||wt_imbibed||wt_salt	0:0:2.08310329564997:-2.95194229721573||0:0:0:0||0:0:0:0	2.95194
GCTTCCACAGACTTCTTCATCTTCCCC	0.685424	36	ATCTGTAAGAAATTTGTTTTACGTTTC	1292	ATCTTTATAAGCTGGTTAGTCAAACTC	850	9.84593	wt_dry||wt_imbibed||wt_salt	0:0:-3.43329400473188:2.734884280126||0:0:0:0||0:0:0:0	3.43329
TCCCAAAAACCACAAGGCCAGAGAGGA	0.684727	36	CAAACTCGAGGCAAGTCTTTTATCTCT	503	CAAACTCGAGACAAACAAGATGGTGAT	304	5.14	wt_dry||wt_imbibed||wt_salt	0:0:6.29739404581995:-7.9290329590586||0:0:-38.1849631196361:3.59200747313131||0:0:0:0	38.185
TGTACGCAGATTCATCAAGTTTTTCCT	0.682289	35	TCAAGTGTGAAATAGCCGCAGCAATGG	391	ACATGGTTTAAAATAGACGTGTTAGCC	213	6.63191	wt_dry||wt_imbibed||wt_salt	0:0:3.39417770147381:-1.40436817389039||0:0:0:0||0:0:0:0	3.39418
CTTGTACGCAGATTCATCAAGTTTTTC	0.681989	35	CTTCAAGTGTGAAATAGCCGCAGCAAT	408	CTACATGGTTTAAAATAGACGTGTTAG	220	5.79448	wt_dry||wt_imbibed||wt_salt	0:0:10.3164183370394:-5.06114896641704||0:0:-4.11385975556235:0.0239974453883381||0:0:0:0	10.3164
AACCGCGATTTCAACCACCAAACCTTC	0.681428	27	GACATTATCTGGAGGATATGGAGAAGA	221	GACCTGACCAACCAACAACCATCTTGG	131	7.1236	wt_dry||wt_imbibed||wt_salt	0:0:2.10006840977621:-5.00032498278262||0:0:-4.66792406183141:0.987616291994064||0:0:0:0	5.00032
ACTGCTTGGATGGATACTGTTACCAAA	0.681343	24	ATTAAGGGTATTGATGTCTTGAACGGC	159	ATTAAGGTCATTGTTTCTTGTAACATG	134	5.04319	wt_dry||wt_salt	0:0:4.55391472125134:-4.53885413709512||0:0:-4.55391472125134:4.53885413709512	4.55391
ACCACAGAGCTTAAAGATCTTGTGCAT	0.679141	17	CTGCTCCACCTGATAAACAAAAAAGGA	109	CTGCTCCACTTCTGTGCGTCCTGGCAT	71	6.44737	wt_dry||wt_imbibed	0:0:4.19722270355173:-4.48188695179542||0:0:-4.19722270355173:4.48188695179542	4.48189
CACAATTGGGGAGCACCATGACGTCTC	0.677999	25	GTATCGCCGTCTTGAACCGGTTGACCA	188	GTATCGCCGTCTGCAGAATTTGTTTTT	183	6.51697	wt_dry||wt_imbibed	0:0:5.83950990448228:-3.59559879492383||0:0:-5.83950990448228:3.59559879492383	5.83951
GTTTTCTTTCAGTTCTGGGGTTTGAAA	0.677829	36	GGTGAGTATGTTTTTGAGTGGCATGTA	494	GGTGTGCTTATATGGGTCATGATGGCC	376	7.43996	wt_dry||wt_imbibed||wt_salt	0:0:-3.69655058168118:3.92473537939067||0:0:0.0468179532479747:-0.205331198025169||0:0:0:0	3.92474
GGAACAATTGCTGCATATAGCACTTGA	0.677588	23	TCTGAAAACGAAGTAGGACTCTTTATA	121	TCTGAGGTTCAGAGAATTTGATTCCAG	73	7.15888	wt_dry||wt_imbibed	0:0:-1.72232468481568:3.19560521123794||0:0:1.72232468481568:-3.19560521123794	3.19561
GCATCCTCTGCTTCCACAGACTTCTTC	0.677568	36	ATCTTCCCCATCTGTAAGAAATTTGTT	1430	ATCTTCCCCATCTTTATAAGCTGGTTA	823	6.16725	wt_dry||wt_imbibed||wt_salt	0:0:-2.26091546500093:2.05372430463845||0:0:0:0||0:0:0:0	2.26092
CACCGGCAAACTCTACAACTCCTCCTC	0.677251	34	CGGCGACAGGTCTCACTCTTTTTAACT	334	CGGCGACAGCATGGCCAAGATCATCAG	330	8.09117	wt_dry||wt_imbibed||wt_salt	0:0:4.62387447112013:-6.05177837323674||0:0:0:0||0:0:-5.36809169720081:1.4671476810664	6.05178
CTCGCGATTCGTTCTTCTTTGGGATGC	0.676768	18	TTGTAAATCTCAATATCGTTGAGAATC	82	TTAATTAGGAAGAGAGACTTACTCGTT	55	7.97516	wt_dry||wt_imbibed||wt_salt	0:0:2.2986736181487:-1.57844882506681||0:0:0:0||0:0:0:0	2.29867
TCTCCCCCTCTTCTCTTGTTACCTTCT	0.674675	17	GCCCTTAGTCTGCAAACAAAACTTTCA	96	GCCCTTAGTTTTCTTGCTTCTTCGTTG	62	5.59006	wt_dry||wt_imbibed	0:0:-1.9218239206168:4.38083068118555||0:0:1.9218239206168:-4.38083068118555	4.38083
ATCCTGAAGGTTCTTCACAAGCTCCAT	0.674618	35	CAATAACTCTGTCTGCAACAAGACATT	450	CAATAACTCTGTCTTCCTAGCTCTAAT	448	5.07415	wt_dry||wt_imbibed||wt_salt	0:0:2.07737759917718:-2.97466288104097||0:0:0:0||0:0:0:0	2.97466
GGAGCACCATGACGTCTCGTATCGCCG	0.674479	26	TCTTGAACCGGTTGACCAAGAACATAG	218	TCTGCAGAATTTGTTTTTTGTCTTATG	177	9.19324	wt_dry||wt_imbibed	0:0:6.43556760926214:-3.2425634683976||0:0:-6.43556760926214:3.2425634683976	6.43557
TAACCGCGATTTCAACCACCAAACCTT	0.674003	27	CGACATTATCTGGAGGATATGGAGAAG	223	CGACCTGACCAACCAACAACCATCTTG	131	6.72269	wt_dry||wt_imbibed||wt_salt	0:0:3.18327005564475:-9.4265436492428||0:0:-9.65605001552125:1.50095924477195||0:0:0:0	9.65605
ACTGCTCTGTCTGTAACTAGAGCTAGG	0.673706	36	AAGGTATATATGCTACTACTAAGATAT	1642	AAGACAGAACTAATGATGGAGCTTGTG	714	6.05794	wt_dry||wt_imbibed||wt_salt	0:0:2.05447504158683:-2.14281035351473||0:0:0:0||0:0:0:0	2.14281
TTCCCAAAAACCACAAGGCCAGAGAGG	0.673665	36	ACAAACTCGAGGCAAGTCTTTTATCTC	504	ACAAACTCGAGACAAACAAGATGGTGA	305	5.10853	wt_dry||wt_imbibed||wt_salt	0:0:4.22982374344415:-5.14467180903723||0:0:-13.4236749360824:1.44428305666654||0:0:0:0	13.4237
GGTTCTTCACAAGCTCCATCAATAACT	0.670613	35	CTGTCTGCAACAAGACATTGAGGATTG	418	CTGTCTTCCTAGCTCTAATTACAGACA	417	8.58899	wt_dry||wt_imbibed||wt_salt	0:0:1.36676401558976:-1.78425761847166||0:0:0:0||0:0:0:0	1.78426
AGTTCTCCGCCTTAGTATATTTAGAAG	0.670476	24	AGTGGTCGGGAGTTACATTCGTAACTT	168	AGTGGTTTCATCTTAGTGGGCAGAGTT	115	6.19521	wt_dry||wt_salt	0:0:0.880946650943308:-1.00877189644751||0:0:-0.880946650943308:1.00877189644751	1.00877
TTGTACGCAGATTCATCAAGTTTTTCC	0.670351	35	TTCAAGTGTGAAATAGCCGCAGCAATG	394	TACATGGTTTAAAATAGACGTGTTAGC	216	6.26217	wt_dry||wt_imbibed||wt_salt	0:0:5.47199816342217:-2.39547440946492||0:0:0:0||0:0:0:0	5.472
TTTTCTTTCAGTTCTGGGGTTTGAAAG	0.670139	36	GTGAGTATGTTTTTGAGTGGCATGTAA	495	GTGTGCTTATATGGGTCATGATGGCCA	380	7.52376	wt_dry||wt_imbibed||wt_salt	0:0:-3.39915178244731:3.7169120209094||0:0:0:0||0:0:0:0	3.71691
CGGCAAACTCTACAACTCCTCCTCCGG	0.669676	33	CGACAGGTCTCACTCTTTTTAACTCCT	330	CGACAGCATGGCCAAGATCATCAGTCG	297	8.67066	wt_dry||wt_imbibed||wt_salt	0:0:3.56411457031773:-4.10280830548199||0:0:0:0||0:0:-1.50395156854826:0.407757339217417	4.10281
GATCAACTCTGTCCTTAAAAATGAGAT	0.669444	22	CCCTTGGGTTGTATACCTTGTGAAAAC	101	CCCTTGGCTGAGAAAGATACCAGTAAG	92	6.84314	wt_dry||wt_imbibed	0:0:3.87751542630965:-3.51436282809518||0:0:-3.87751542630965:3.51436282809518	3.87752
CTAATAACCGCGATTTCAACCACCAAA	0.667857	28	CCTTCGACATTATCTGGAGGATATGGA	242	CCTTCGACCTGACCAACCAACAACCAT	126	5.25798	wt_dry||wt_imbibed||wt_salt	0:0:3.31248541835818:-10.5067645031667||0:0:-11.1475265198315:1.63485947307297||0:0:0:0	11.1475
AATAACCGCGATTTCAACCACCAAACC	0.667236	27	TTCGACATTATCTGGAGGATATGGAGA	226	TTCGACCTGACCAACCAACAACCATCT	130	6.30028	wt_dry||wt_imbibed||wt_salt	0:0:1.90101370866694:-4.20919470218806||0:0:-3.8394865129242:0.886195758211237||0:0:0:0	4.20919
TATCGCTTTTCGCTTCTTCAATCTTGC	0.666961	36	ATTGGATTGTTTCTAGCAACTCCTTGT	532	TGCATATATATTCATAGATAAACAACA	496	9.67833	wt_dry||wt_imbibed||wt_salt	0:0:3.28997059212389:-5.32729732856401||0:0:-0.657388480321726:0.291963851778464||0:0:0:0	5.3273
GTCATTCCTTCTTCACCTCTAGCCGTA	0.666253	24	GCCTGGAAGAAAACGGCCTCCCTATGC	143	GCCTGCACATTCAATGATAGCTACATT	102	7.53785	wt_dry||wt_imbibed	0:0:6.36886815819208:-3.25332260883009||0:0:-6.36886815819208:3.25332260883009	6.36887
TCATTCCTTCTTCACCTCTAGCCGTAG	0.666253	24	CCTGGAAGAAAACGGCCTCCCTATGCT	142	CCTGCACATTCAATGATAGCTACATTA	102	7.996	wt_dry||wt_imbibed	0:0:6.36886815819208:-3.25332260883009||0:0:-6.36886815819208:3.25332260883009	6.36887
CCACAAGGCCAGAGAGGACAAACTCGA	0.665279	36	GGCAAGTCTTTTATCTCTTTGACATTT	468	GACAAACAAGATGGTGATCTACGCGAT	305	8.14418	wt_dry||wt_imbibed||wt_salt	0:0:7.02569185115789:-9.68998024260725||0:0:-63.5885781958565:4.60501821436238||0:0:0:0	63.5886
CAAACTCTACAACTCCTCCTCCGGCGA	0.664448	34	CAGGTCTCACTCTTTTTAACTCCTCTT	336	CAGCATGGCCAAGATCATCAGTCGTTT	292	9.09926	wt_dry||wt_imbibed||wt_salt	0:0:4.79291328628704:-5.19453173238147||0:0:0:0||0:0:-1.41019822348059:0.352600485651872	5.19453
CTGCTCTGTCTGTAACTAGAGCTAGGA	0.664257	36	AGGTATATATGCTACTACTAAGATATT	1643	AGACAGAACTAATGATGGAGCTTGTGA	727	6.44665	wt_dry||wt_imbibed||wt_salt	0:0:2.75773550393312:-3.07064956656075||0:0:0:0||0:0:0:0	3.07065
TTCACAATTGGGGAGCACCATGACGTC	0.662594	25	TCGTATCGCCGTCTTGAACCGGTTGAC	182	TCGTATCGCCGTCTGCAGAATTTGTTT	178	5.53763	wt_dry||wt_imbibed	0:0:5.83950990448228:-3.59559879492383||0:0:-5.83950990448228:3.59559879492383	5.83951
CATTCCTTCTTCACCTCTAGCCGTAGC	0.660652	24	CTGGAAGAAAACGGCCTCCCTATGCTG	147	CTGCACATTCAATGATAGCTACATTAA	102	8.2549	wt_dry||wt_imbibed	0:0:6.43412973589793:-3.26859416442462||0:0:-6.43412973589793:3.26859416442462	6.43413
CTTGGATGGATACTGTTACCAAAATTA	0.660605	24	AGGGTATTGATGTCTTGAACGGCATAG	177	AGGTCATTGTTTCTTGTAACATGTCAT	138	6.13272	wt_dry||wt_salt	0:0:4.41726035291972:-4.79642948434438||0:0:-4.41726035291972:4.79642948434438	4.79643
ATAACCGCGATTTCAACCACCAAACCT	0.660039	27	TCGACATTATCTGGAGGATATGGAGAA	224	TCGACCTGACCAACCAACAACCATCTT	131	6.74792	wt_dry||wt_imbibed||wt_salt	0:0:3.18327005564475:-9.4265436492428||0:0:-9.65605001552125:1.50095924477195||0:0:0:0	9.65605
ACTCTACAACTCCTCCTCCGGCGACAG	0.659409	34	GTCTCACTCTTTTTAACTCCTCTTTGT	335	CATGGCCAAGATCATCAGTCGTTTTAA	284	9.97901	wt_dry||wt_imbibed||wt_salt	0:0:10.5174711456686:-11.2414462536608||0:0:0:0||0:0:-4.04867348637888:0.888444237842829	11.2414
AGTATCCGTCGTACGAGATCGATTGGG	0.6591	36	ATTCGATTCTTCAGTGTTCGAGTCTTG	1491	ATTCGATTCTAGCTTAGGGGCAAAATA	1267	6.57382	wt_dry||wt_imbibed||wt_salt	0:0:-12.7096536020109:5.25114232135734||0:0:11.8738873552432:-30.23072694882||0:0:0:0	30.2307
AGGTTCTTCACAAGCTCCATCAATAAC	0.657312	35	TCTGTCTTCCTAGCTCTAATTACAGAC	429	TCTGTCTGCAACAAGACATTGAGGATT	418	7.96181	wt_dry||wt_imbibed||wt_salt	0:0:2.24586989546824:-3.433357281312||0:0:0:0||0:0:0:0	3.43336
GTCGTACGAGATCGATTGGGATTCGAT	0.654199	36	TCTTCAGTGTTCGAGTCTTGTAAATTA	1425	TCTAGCTTAGGGGCAAAATAGGAAATT	1246	8.58469	wt_dry||wt_imbibed||wt_salt	0:0:-21.1847548407248:8.34855150157661||0:0:20.6933007053965:-57.1921213217604||0:0:0:0	57.1921
TTGGATGGATACTGTTACCAAAATTAA	0.652731	24	GGGTATTGATGTCTTGAACGGCATAGT	177	GGTCATTGTTTCTTGTAACATGTCATT	137	6.14198	wt_dry||wt_salt	0:0:4.56015277032339:-5.08315894712175||0:0:-4.56015277032339:5.08315894712175	5.08316
CCGCGATTTCAACCACCAAACCTTCGA	0.652643	30	CATTATCTGGAGGATATGGAGAAGAGC	218	CCTGACCAACCAACAACCATCTTGGAA	162	9.02078	wt_dry||wt_imbibed||wt_salt	0:0:3.29670819300192:-7.02972178776412||0:0:-6.37613229202:1.14435065212564||0:0:0:0	7.02972
CTTACATTATCGCTTTTCGCTTCTTCA	0.652125	36	ATCTTGCTGCATATATATTCATAGATA	566	ATCTTGCATTGGATTGTTTCTAGCAAC	542	7.09561	wt_dry||wt_imbibed||wt_salt	0:0:2.98599410745656:-4.2583162523767||0:0:0:0||0:0:0:0	4.25832
GTTTCACTTGCTGTCTCCGATTCATTT	0.649931	36	CTCTAACCACACCACAAACAAATATCA	616	CTCTTAATTTTTTGTTGGGGATCAACA	246	5.57082	wt_dry||wt_imbibed||wt_salt	0:0:-1.44116852844126:2.01962698563873||0:0:0:0||0:0:0:0	2.01963
GTTTTAAAATACAACAAGCTGATGATC	0.649893	34	CTGAAACCTTGGTAAGTTCTTCTTAGA	220	CTGAAACCTTGGATCTTGAAGACAAAA	179	5.40238	wt_dry||wt_imbibed||wt_salt	0:0:2.01489618502514:-3.05582039391262||0:0:0:0||0:0:0:0	3.05582
GCACCATGACGTCTCGTATCGCCGTCT	0.649327	27	TGAACCGGTTGACCAAGAACATAGCAA	229	GCAGAATTTGTTTTTTGTCTTATGGTT	175	10.2353	wt_dry||wt_imbibed	0:0:6.15134613310879:-3.04938393283517||0:0:-6.15134613310879:3.04938393283517	6.15135
TCTTTCAGTTCTGGGGTTTGAAAGGTG	0.647617	36	AGTATGTTTTTGAGTGGCATGTAACTC	478	TGCTTATATGGGTCATGATGGCCAGCC	363	8.3887	wt_dry||wt_imbibed||wt_salt	0:0:-2.11945058874416:2.43908463924862||0:0:0:0||0:0:0:0	2.43908
CGCGATTTCAACCACCAAACCTTCGAC	0.647528	34	CTGACCAACCAACAACCATCTTGGAAT	268	ATTATCTGGAGGATATGGAGAAGAGCC	238	10.3594	wt_dry||wt_imbibed||wt_salt	0:0:1.92427901670317:-2.12140843216005||0:0:-0.93458396782989:0.252131431592682||0:0:0:0	2.12141
GGCAAACTCTACAACTCCTCCTCCGGC	0.646961	34	GACAGGTCTCACTCTTTTTAACTCCTC	339	GACAGCATGGCCAAGATCATCAGTCGT	305	9.17055	wt_dry||wt_imbibed||wt_salt	0:0:4.41825356534773:-5.4178662889053||0:0:0:0||0:0:-1.96043040344612:0.514100337753972	5.41787
GTTCTTCACAAGCTCCATCAATAACTC	0.646875	35	TGTCTGCAACAAGACATTGAGGATTGT	441	TGTCTTCCTAGCTCTAATTACAGACAG	416	8.83314	wt_dry||wt_imbibed||wt_salt	0:0:1.40419601724799:-1.7405455460064||0:0:0:0||0:0:0:0	1.74055
TTTAAAATACAACAAGCTGATGATCCT	0.644745	34	GAAACCTTGGTAAGTTCTTCTTAGAAC	221	GAAACCTTGGATCTTGAAGACAAAACT	180	6.34762	wt_dry||wt_imbibed||wt_salt	0:0:1.79434753992527:-2.59884521342413||0:0:0:0||0:0:0:0	2.59885
AGAAGTATCCGTCGTACGAGATCGATT	0.644081	36	GGGATTCGATTCTTCAGTGTTCGAGTC	1541	GGGATTCGATTCTAGCTTAGGGGCAAA	1338	5.717	wt_dry||wt_imbibed||wt_salt	0:0:-8.2322171504718:3.59897312227865||0:0:5.38774529677602:-13.8320780041513||0:0:0:0	13.8321
TACGTTTCACTTGCTGTCTCCGATTCA	0.643844	36	TTTCTCTAACCACACCACAAACAAATA	629	TTTCTCTTAATTTTTTGTTGGGGATCA	247	5.25265	wt_dry||wt_imbibed||wt_salt	0:0:-1.71430965647762:2.31763915187603||0:0:0:0||0:0:0:0	2.31764
CATTGCCTGGTGTTTCAAGGGATGAGA	0.643357	24	AGGAATTCAGCTGCGAAATAGAACCAG	424	GTAAGTCTTACCACCTTTCCATATCTT	167	6.00663	wt_imbibed||wt_salt	0:0:0.270834339040321:-1.0357641984252||0:0:-0.270834339040321:1.0357641984252	1.03576
ACCTTGTTCTTTTCTTTCAGCAACTTC	0.642983	36	TCCTTATCCTGAAGGTTCTTCACAAGC	481	TCCTATTTGAGGACAAACAAACGTCAT	248	6.48327	wt_dry||wt_imbibed||wt_salt	0:0:1.332108692735:-2.91694223484319||0:0:0:0||0:0:0:0	2.91694
GCATTGCCTGGTGTTTCAAGGGATGAG	0.642898	24	AAGGAATTCAGCTGCGAAATAGAACCA	425	AGTAAGTCTTACCACCTTTCCATATCT	166	5.68491	wt_imbibed||wt_salt	0:0:0.271032814787142:-1.04612452873519||0:0:-0.271032814787142:1.04612452873519	1.04612
TGGAGTTTTCTTTCAGTTCTGGGGTTT	0.642774	36	GAAAGGTGAGTATGTTTTTGAGTGGCA	444	GAAAGGTGTGCTTATATGGGTCATGAT	358	6.21016	wt_dry||wt_imbibed||wt_salt	0:0:-2.36425359176045:2.67515716971724||0:0:0:0||0:0:0:0	2.67516
TCCTGAAGGTTCTTCACAAGCTCCATC	0.641379	34	AATAACTCTGTCTGCAACAAGACATTG	437	AATAACTCTGTCTTCCTAGCTCTAATT	434	5.57528	wt_dry||wt_imbibed||wt_salt	0:0:2.26846219736748:-3.39616053128567||0:0:0:0||0:0:0:0	3.39616
ACCACAAGGCCAGAGAGGACAAACTCG	0.64076	36	AGGCAAGTCTTTTATCTCTTTGACATT	475	AGACAAACAAGATGGTGATCTACGCGA	305	8.04571	wt_dry||wt_imbibed||wt_salt	0:0:8.87584778547553:-12.345693618776||0:0:-110.7648814606:8.14028465548135||0:0:0:0	110.765
GTCTTGTACGCAGATTCATCAAGTTTT	0.640741	35	TCCTTCAAGTGTGAAATAGCCGCAGCA	400	TCCTACATGGTTTAAAATAGACGTGTT	218	5.51863	wt_dry||wt_imbibed||wt_salt	0:0:4.65740364300215:-1.9951962361473||0:0:0:0||0:0:0:0	4.6574
ATGTTGCTATGTTCTTGGTCAACCGGT	0.639879	34	TCAAGACGGCGATACGAGACGTCATGG	294	TCAAGGTAAGCTGTTGCGTTTTTTTTT	187	7.09312	wt_dry||wt_imbibed||wt_salt	0:0:-2.43178851457594:5.32276880594488||0:0:0:0||0:0:0:0	5.32277
AAAGAACAAGGTTCTAGCTAGCGAGGT	0.639676	36	GGGGAAGCTGAAGAAAATTTTGGAAAC	483	AACAGAGGCACAATCTCTTAAGCGTAA	347	8.43009	wt_dry||wt_imbibed||wt_salt	0:0:1.99919850013818:-3.62893919327921||0:0:-0.174345361880752:0.118532156939135||0:0:0:0	3.62894
TCCGTCGTACGAGATCGATTGGGATTC	0.639289	36	GATTCTTCAGTGTTCGAGTCTTGTAAA	1457	GATTCTAGCTTAGGGGCAAAATAGGAA	1232	7.49014	wt_dry||wt_imbibed||wt_salt	0:0:-20.9343577542501:8.14077191422993||0:0:22.7293237834614:-58.3405410151448||0:0:0:0	58.3405
TTTCGCACAAGGAGTTGCTAGAAACAA	0.638952	36	TCCAATGCAAGATTGAAGAAGCGAAAA	621	TCCAATGGTTAGCACTAAGACTCCTTT	543	8.64952	wt_dry||wt_imbibed||wt_salt	0:0:2.30722071653065:-3.93889568349738||0:0:-0.587349685805307:0.280396217005885||0:0:0:0	3.9389
CTTCATCTTACCTAATGTAGCTTGCAG	0.638668	24	CAACTGTGATGCCTACAGAGACCTAGA	128	GTATTATTTGACCAAAACAAATGCTCG	109	8.52066	wt_dry||wt_imbibed||wt_salt	0:0:4.15360012869541:-9.5901749256469||0:0:0:0||0:0:0:0	9.59017
AAACTCTACAACTCCTCCTCCGGCGAC	0.637542	34	AGGTCTCACTCTTTTTAACTCCTCTTT	336	AGCATGGCCAAGATCATCAGTCGTTTT	288	9.03731	wt_dry||wt_imbibed||wt_salt	0:0:3.97412255001447:-3.82493095763992||0:0:0:0||0:0:0:0	3.97412
TCTTCCACCGGCAAACTCTACAACTCC	0.637051	34	TCCTCCGGCGACAGCATGGCCAAGATC	357	TCCTCCGGCGACAGGTCTCACTCTTTT	328	5.45317	wt_dry||wt_imbibed||wt_salt	0:0:2.2861098646915:-2.33088419057774||0:0:0:0||0:0:-0.0830796429726148:0.0332017594848985	2.33088
TCTGACGAGGAAACAGAAGAAACAGAT	0.636506	30	GGAGAGGAAGATGACGTGTATTTAGAT	257	GTATGATGTTTTTGCCTTATACGTCTC	140	7.7069	wt_dry||wt_imbibed||wt_salt	0:0:4.26323871010274:-3.28715101889202||0:0:-4.10155353493966:0.511140888090186||0:0:0:0	4.26324
GAGAAGTATCCGTCGTACGAGATCGAT	0.634905	36	TGGGATTCGATTCTTCAGTGTTCGAGT	1543	TGGGATTCGATTCTAGCTTAGGGGCAA	1339	5.24433	wt_dry||wt_imbibed||wt_salt	0:0:-7.69943410500625:3.39263798800331||0:0:4.88660258235078:-12.408521061098||0:0:0:0	12.4085
CTTCAAAGCTCAGGCGCCTTTGAAGTT	0.6349	36	CACTGCAACGGCGAACCGGTGTTCTCT	850	CAAGGCAGCAGCTACTGAAGTAGTAGT	291	5.05204	wt_dry||wt_imbibed||wt_salt	0:0:4.67543674040637:-1.62154586506766||0:0:0:0||0:0:0:0	4.67544
ATCCGTCGTACGAGATCGATTGGGATT	0.634754	36	CGATTCTTCAGTGTTCGAGTCTTGTAA	1471	CGATTCTAGCTTAGGGGCAAAATAGGA	1232	7.44004	wt_dry||wt_imbibed||wt_salt	0:0:-18.1226970363675:7.09749729036546||0:0:19.3941946019916:-50.0003018676078||0:0:0:0	50.0003
AACTCTACAACTCCTCCTCCGGCGACA	0.63241	34	GGTCTCACTCTTTTTAACTCCTCTTTG	335	GCATGGCCAAGATCATCAGTCGTTTTA	284	9.50751	wt_dry||wt_imbibed||wt_salt	0:0:3.02882783526149:-2.83437295121635||0:0:0:0||0:0:0:0	3.02883
ACAAGGAGTTACTAGAAATAGTTCAAA	0.631841	28	GAAAGATTGAAGAAGCAAAAGGGGATA	288	GGTTAAGATCCTTTCCCCTCTTCGTCT	106	6.35181	wt_dry||wt_imbibed||wt_salt	0:0:1.67958682764977:-3.52743944395548||0:0:0:0||0:0:0:0	3.52744
CCAAATCTTGTCCCTTATGCTCCTCTT	0.631632	35	CCTCGGTGAACATTACATTCTCTCTGT	891	CCTCGTCAAACCGACTTGTTTTGATCG	490	8.14196	wt_dry||wt_imbibed||wt_salt	0:0:-2.82117431470921:7.90409298239094||0:0:0:0||0:0:0:0	7.90409
ACTCTTGTTCATTGGAGCGCCGTAGTG	0.631552	25	CGGAGGTTCTTCCCATCATGGAAGTCC	242	CGGAGGTTATCACTGCTAAGCAATAAG	154	5.02506	wt_dry||wt_salt	0:0:-2.06288204008344:1.2001108661306||0:0:2.06288204008344:-1.2001108661306	2.06288
AAAAGAACAAGGTTCTAGCTAGCGAGG	0.631489	36	TGGGGAAGCTGAAGAAAATTTTGGAAA	468	TAACAGAGGCACAATCTCTTAAGCGTA	344	8.09662	wt_dry||wt_imbibed||wt_salt	0:0:3.02106708891404:-7.71445850417215||0:0:-3.42797640528798:1.87663688030242||0:0:0:0	7.71446
CAGAGCTTAAAGATCTTGTGCATCTGC	0.631313	19	TCCACCTGATAAACAAAAAAGGATAAT	118	TCCACTTCTGTGCGTCCTGGCATAATA	72	7.35149	wt_dry||wt_imbibed	0:0:-4.477717394686:5.74441401185589||0:0:4.477717394686:-5.74441401185589	5.74441
AAGTATCCGTCGTACGAGATCGATTGG	0.631147	36	GATTCGATTCTTCAGTGTTCGAGTCTT	1547	GATTCGATTCTAGCTTAGGGGCAAAAT	1262	5.99212	wt_dry||wt_imbibed||wt_salt	0:0:-10.2231986177474:4.20921318623899||0:0:7.57761956622194:-18.7342895353783||0:0:0:0	18.7343
AACCTTGTTCTTTTCTTTCAGCAACTT	0.630855	36	CTCCTTATCCTGAAGGTTCTTCACAAG	481	CTCCTATTTGAGGACAAACAAACGTCA	243	6.0903	wt_dry||wt_imbibed||wt_salt	0:0:1.86215921169009:-4.82818330786062||0:0:0:0||0:0:0:0	4.82818
AAAAACCACAAGGCCAGAGAGGACAAA	0.630759	36	CTCGAGGCAAGTCTTTTATCTCTTTGA	498	CTCGAGACAAACAAGATGGTGATCTAC	312	6.42525	wt_dry||wt_imbibed||wt_salt	0:0:9.44162902543331:-12.4504565991516||0:0:-99.4812686014526:6.98792623743507||0:0:0:0	99.4813
CACAAGGAGTTGCTAGAAACAATCCAA	0.63036	36	TGCAAGATTGAAGAAGCGAAAAGCGAT	639	TGGTTAGCACTAAGACTCCTTTTTCCC	540	10.8718	wt_dry||wt_imbibed||wt_salt	0:0:2.5623331628832:-4.89006269781857||0:0:-1.13329444210695:0.528635085519132||0:0:0:0	4.89006
TGTTGCTATGTTCTTGGTCAACCGGTT	0.629377	34	CAAGACGGCGATACGAGACGTCATGGT	293	CAAGGTAAGCTGTTGCGTTTTTTTTTT	178	7.14228	wt_dry||wt_imbibed||wt_salt	0:0:-1.77192173487187:3.6648143665558||0:0:0:0||0:0:0:0	3.66481
TTCTCCGCCTTAGTATATTTAGAAGAG	0.62865	25	TGGTCGGGAGTTACATTCGTAACTTAA	173	TGGTTTCATCTTAGTGGGCAGAGTTAT	122	6.72368	wt_dry||wt_salt	0:0:0.998144758297539:-1.16119921575106||0:0:-0.998144758297539:1.16119921575106	1.1612
TCGCGATTCGTTCTTCTTTGGGATGCT	0.627383	17	TGTAAATCTCAATATCGTTGAGAATCG	73	TAATTAGGAAGAGAGACTTACTCGTTG	55	8.45455	wt_dry||wt_imbibed	0:0:4.87670115187878:-3.58344141821409||0:0:-4.87670115187878:3.58344141821409	4.8767
GTTCTCCGCCTTAGTATATTTAGAAGA	0.626612	25	GTGGTCGGGAGTTACATTCGTAACTTA	173	GTGGTTTCATCTTAGTGGGCAGAGTTA	121	6.27723	wt_dry||wt_salt	0:0:0.998144758297539:-1.16119921575106||0:0:-0.998144758297539:1.16119921575106	1.1612
CATGTTGCTATGTTCTTGGTCAACCGG	0.625833	34	TTCAAGACGGCGATACGAGACGTCATG	295	TTCAAGGTAAGCTGTTGCGTTTTTTTT	187	6.67742	wt_dry||wt_imbibed||wt_salt	0:0:-3.93779394935573:8.3286167364895||0:0:0:0||0:0:0.167954917549362:-6.208793670619	8.32862
TTTTAAAATACAACAAGCTGATGATCC	0.625465	34	TGAAACCTTGGTAAGTTCTTCTTAGAA	220	TGAAACCTTGGATCTTGAAGACAAAAC	182	5.92857	wt_dry||wt_imbibed||wt_salt	0:0:1.79434753992527:-2.59884521342413||0:0:0:0||0:0:0:0	2.59885
AATTGGGGAGCACCATGACGTCTCGTA	0.62521	24	TCGCCGTCTTGAACCGGTTGACCAAGA	187	TCGCCGTCTGCAGAATTTGTTTTTTGT	170	7.38667	wt_dry||wt_imbibed	0:0:5.85465970010815:-3.6070714307201||0:0:-5.85465970010815:3.6070714307201	5.85466
TTCCACCGGCAAACTCTACAACTCCTC	0.625131	34	CTCCGGCGACAGCATGGCCAAGATCAT	335	CTCCGGCGACAGGTCTCACTCTTTTTA	329	6.59317	wt_dry||wt_imbibed||wt_salt	0:0:5.47805086459115:-6.70527979330222||0:0:0:0||0:0:-6.21133675936021:1.70440519268026	6.70528
ACTTCTGATCCAAATCTTGTCCCTTAT	0.624659	36	GCTCCTCTTCCTCGGTGAACATTACAT	1003	GCTCCTCTTCCTCGTCAAACCGACTTG	521	5.10019	wt_dry||wt_imbibed||wt_salt	0:0:-2.40265798863531:7.15379245076527||0:0:0:0||0:0:0:0	7.15379
GAAAGATCAACTCTGTCCTTAAAAATG	0.624552	22	AGATCCCTTGGGTTGTATACCTTGTGA	106	AGATCCCTTGGCTGAGAAAGATACCAG	96	5.7783	wt_dry||wt_imbibed	0:0:4.44610667881416:-3.37792143765601||0:0:-4.44610667881416:3.37792143765601	4.44611
ACTCTCGGTGCCGTGAGTCGCTGGTAT	0.623559	25	TGATTCAGTGGCTGAAGACAACAGGGT	239	TACACAGGATTCAGCGGCTGAAGACGA	134	7.26913	wt_dry||wt_imbibed	0:0:3.66900199724784:-5.8404409024293||0:0:-3.66900199724784:5.8404409024293	5.84044
AGAGTTCTCCGCCTTAGTATATTTAGA	0.622857	24	AGAGTGGTCGGGAGTTACATTCGTAAC	169	AGAGTGGTTTCATCTTAGTGGGCAGAG	115	6.17123	wt_dry||wt_salt	0:0:0.998144758297539:-1.16119921575106||0:0:-0.998144758297539:1.16119921575106	1.1612
CAGCCGTCGCGCTAGATTTGCTGCCAT	0.622103	25	GGTCATCGCTTCAAGCACCAAAAGGAC	132	GGTCATCGACTAAACCGGCTCCGGTGG	111	8.14208	wt_dry||wt_salt	0:0:1.3499038221786:-0.899902487862882||0:0:-1.3499038221786:0.899902487862882	1.3499
GCCATCATGACCCATATAAGCACACCT	0.622052	36	GCACAACACAAATAACCAAGATAGAAA	477	TTCAAACCCCAGAACTGAAAGAAAACT	464	10.1435	wt_dry||wt_imbibed||wt_salt	0:0:-7.01433151304253:5.21105680546622||0:0:2.07696659405439:-9.05477702609005||0:0:0:0	9.05478
CAGCCATGTTGCTATGTTCTTGGTCAA	0.621717	33	CCGGTTCAAGACGGCGATACGAGACGT	300	CCGGTTCAAGGTAAGCTGTTGCGTTTT	181	5.34216	wt_dry||wt_imbibed||wt_salt	0:0:-1.34043018982119:2.88096900995127||0:0:0:0||0:0:0:0	2.88097
CTTCTGATCCAAATCTTGTCCCTTATG	0.621425	36	CTCCTCTTCCTCGGTGAACATTACATT	1002	CTCCTCTTCCTCGTCAAACCGACTTGT	512	5.08285	wt_dry||wt_imbibed||wt_salt	0:0:-2.15709851337998:6.50741034738776||0:0:0:0||0:0:0:0	6.50741
CACAAGGAGTTACTAGAAATAGTTCAA	0.621266	28	AGAAAGATTGAAGAAGCAAAAGGGGAT	288	AGGTTAAGATCCTTTCCCCTCTTCGTC	106	6.11538	wt_dry||wt_imbibed||wt_salt	0:0:1.23308145996771:-2.34964186519759||0:0:0:0||0:0:0:0	2.34964
CCGGCAAACTCTACAACTCCTCCTCCG	0.62097	33	GCGACAGGTCTCACTCTTTTTAACTCC	325	GCGACAGCATGGCCAAGATCATCAGTC	296	8.24848	wt_dry||wt_imbibed||wt_salt	0:0:2.00009111684471:-1.89507201164416||0:0:0:0||0:0:0:0	2.00009
CCGTCGTACGAGATCGATTGGGATTCG	0.620904	36	ATTCTTCAGTGTTCGAGTCTTGTAAAT	1438	ATTCTAGCTTAGGGGCAAAATAGGAAA	1225	7.97571	wt_dry||wt_imbibed||wt_salt	0:0:-15.7590928408899:6.27816670369146||0:0:13.0433250872636:-35.0355232349731||0:0:0:0	35.0355
AGAACCTTGTTCTTTTCTTTCAGCAAC	0.620334	35	TTCTCCTTATCCTGAAGGTTCTTCACA	480	TTCTCCTATTTGAGGACAAACAAACGT	247	5.50742	wt_dry||wt_imbibed||wt_salt	0:0:1.51157068649686:-3.30245944363516||0:0:-0.121934381278564:0.106824908919724||0:0:0:0	3.30246
AAGTGGAGTTTTCTTTCAGTTCTGGGG	0.620021	36	TTTGAAAGGTGAGTATGTTTTTGAGTG	431	TTTGAAAGGTGTGCTTATATGGGTCAT	351	5.24024	wt_dry||wt_imbibed||wt_salt	0:0:-6.8679536150315:5.93735135429552||0:0:0.974709181406585:-5.22154798658832||0:0:0:0	6.86795
AGAAGAAGAAGAAGAAGAAGAAGCTAA	0.619835	36	GACAATGGCATCCATGGCAGGACCAGA	1522	AGTTACATTTTGAACCTACAACAAAAA	1315	10.3924	wt_dry||wt_imbibed||wt_salt	0:0:2.23566532598962:-5.28272759703694||0:0:-5.35962981524324:2.71419433729386||0:0:0:0	5.35963
TATCCGTCGTACGAGATCGATTGGGAT	0.619481	36	TCGATTCTTCAGTGTTCGAGTCTTGTA	1457	TCGATTCTAGCTTAGGGGCAAAATAGG	1248	7.53172	wt_dry||wt_imbibed||wt_salt	0:0:-15.2949968061318:6.30910190115484||0:0:16.8134710930159:-46.2710523760856||0:0:0:0	46.2711
GGCCATCCTTCATCTTACCTAATGTAG	0.619461	22	CTTGCAGCAACTGTGATGCCTACAGAG	120	CTTGCAGGTATTATTTGACCAAAACAA	104	5.77391	wt_dry||wt_imbibed	0:0:6.07176720558542:-19.954774815807||0:0:-6.07176720558542:19.954774815807	19.9548
TACTTCTTTGATGTCTTCAATTCTTTA	0.619378	36	GATTCACTGCTAAACCTCAACAACTTC	623	GATTCACCGGTATAATAATCCCTTGGC	335	5.36311	wt_dry||wt_imbibed||wt_salt	0:0:2.94076547490995:-2.04742215586743||0:0:0:0||0:0:0:0	2.94077
CCAAAAACCACAAGGCCAGAGAGGACA	0.619358	36	AACTCGAGGCAAGTCTTTTATCTCTTT	475	AACTCGAGACAAACAAGATGGTGATCT	302	5.68591	wt_dry||wt_imbibed||wt_salt	0:0:9.79659180158709:-12.9085322517967||0:0:-91.2162437531437:7.39590028383635||0:0:0:0	91.2162
TATACTTACATTATCGCTTTTCGCTTC	0.618423	36	TTCAATCTTGCTGCATATATATTCATA	558	TTCAATCTTGCATTGGATTGTTTCTAG	549	5.67271	wt_dry||wt_imbibed||wt_salt	0:0:2.76383743590611:-3.98702324073719||0:0:0:0||0:0:0:0	3.98702
TTGTTCTTTTCTTTCAGCAACTTCTCC	0.618204	36	TTATCCTGAAGGTTCTTCACAAGCTCC	484	TATTTGAGGACAAACAAACGTCATAAA	264	7.76209	wt_dry||wt_imbibed||wt_salt	0:0:1.49491840355278:-3.44607074502467||0:0:0:0||0:0:0:0	3.44607
CTCTCGGTGCCGTGAGTCGCTGGTATT	0.617418	25	GATTCAGTGGCTGAAGACAACAGGGTC	239	ACACAGGATTCAGCGGCTGAAGACGAC	131	7.13333	wt_dry||wt_imbibed	0:0:3.44860457313926:-5.39637440064081||0:0:-3.44860457313926:5.39637440064081	5.39637
CTGATCCAAATCTTGTCCCTTATGCTC	0.617147	36	CTCTTCCTCGGTGAACATTACATTCTC	961	CTCTTCCTCGTCAAACCGACTTGTTTT	500	5.93537	wt_dry||wt_imbibed||wt_salt	0:0:-2.39852358806138:7.059966792656||0:0:0:0||0:0:0:0	7.05997
CTCTTGTTCATTGGAGCGCCGTAGTGC	0.61703	25	GGAGGTTCTTCCCATCATGGAAGTCCG	267	GGAGGTTATCACTGCTAAGCAATAAGT	155	5.1338	wt_dry||wt_salt	0:0:-2.64773495275907:1.40169428066373||0:0:2.64773495275907:-1.40169428066373	2.64773
ACACATCCAACGATGCCACACATGATG	0.617011	36	AAGTGAAGCCAAGTACTGAAGCAACCC	832	ATTAAATATTTGATCCATGGTGTATAA	562	8.87639	wt_dry||wt_imbibed||wt_salt	0:0:-8.50135654688995:8.2136371616085||0:0:2.67500788054077:-34.678308733416||0:0:0:0	34.6783
GCAAACTCTACAACTCCTCCTCCGGCG	0.616266	34	ACAGGTCTCACTCTTTTTAACTCCTCT	338	ACAGCATGGCCAAGATCATCAGTCGTT	303	9.19796	wt_dry||wt_imbibed||wt_salt	0:0:2.62226901764134:-2.61211042786422||0:0:0:0||0:0:0:0	2.62227
CTCTCTCCCTCTCTCCCTCTCTCCCTC	0.615547	28	TCTCTCTGCTCGAATCGAACCGTTCCC	325	TCTCCCTCAACCAAAAGCAAACAAACC	65	7.5611	wt_imbibed||wt_salt	0:0:-0.412873117691649:7.1618609433323||0:0:0.412873117691649:-7.1618609433323	7.16186
ACTTCTTTGATGTCTTCAATTCTTTAG	0.614851	36	ATTCACTGCTAAACCTCAACAACTTCA	626	ATTCACCGGTATAATAATCCCTTGGCA	336	5.42131	wt_dry||wt_imbibed||wt_salt	0:0:4.19222694211251:-2.98990085085501||0:0:0:0||0:0:0:0	4.19223
GAACCTTGTTCTTTTCTTTCAGCAACT	0.614849	35	TCTCCTTATCCTGAAGGTTCTTCACAA	481	TCTCCTATTTGAGGACAAACAAACGTC	243	5.77778	wt_dry||wt_imbibed||wt_salt	0:0:0.938307629049395:-1.73319396051779||0:0:0:0||0:0:0:0	1.73319
GTTGCTATGTTCTTGGTCAACCGGTTC	0.614598	34	AAGACGGCGATACGAGACGTCATGGTG	297	AAGGTAAGCTGTTGCGTTTTTTTTTTG	124	7.45866	wt_dry||wt_imbibed||wt_salt	0:0:-1.42414495586329:3.25807057168255||0:0:0:0||0:0:0:0	3.25807
TTTCACACAAGGAGTTACTAGAAATAG	0.614448	29	TTCAAAGAAAGATTGAAGAAGCAAAAG	288	TTCAAAGGTTAAGATCCTTTCCCCTCT	112	5.17483	wt_dry||wt_imbibed||wt_salt	0:0:1.68810590765186:-3.57003859560072||0:0:0:0||0:0:0:0	3.57004
CTCCGCCTTAGTATATTTAGAAGAGTG	0.614286	27	GTCGGGAGTTACATTCGTAACTTAATG	190	GTTTCATCTTAGTGGGCAGAGTTATGT	129	7.4	wt_dry||wt_imbibed||wt_salt	0:0:0.728774654590671:-1.66928767149973||0:0:0:0||0:0:-2.16997534986616:1.63241154255748	2.16998
ACAGCCATGTTGCTATGTTCTTGGTCA	0.614088	33	ACCGGTTCAAGACGGCGATACGAGACG	293	ACCGGTTCAAGGTAAGCTGTTGCGTTT	177	5.34792	wt_dry||wt_imbibed||wt_salt	0:0:-3.31815273862254:7.46852314035019||0:0:0:0||0:0:0.0873022121511983:-3.02918563775376	7.46852
AAGACTGCTCTGTCTGTAACTAGAGCT	0.613498	36	AGGAAGGTATATATGCTACTACTAAGA	1702	AGGAAGACAGAACTAATGATGGAGCTT	731	5.07002	wt_dry||wt_imbibed||wt_salt	0:0:2.97667189941756:-3.31581685918381||0:0:0:0||0:0:0:0	3.31582
TCTTGTTCATTGGAGCGCCGTAGTGCG	0.613442	25	GAGGTTCTTCCCATCATGGAAGTCCGA	263	GAGGTTATCACTGCTAAGCAATAAGTC	154	5.52969	wt_dry||wt_salt	0:0:-2.16060393244884:1.20144172100279||0:0:2.16060393244884:-1.20144172100279	2.1606
CCTTCAAAGCTCAGGCGCCTTTGAAGT	0.612769	36	TCACTGCAACGGCGAACCGGTGTTCTC	832	TCAAGGCAGCAGCTACTGAAGTAGTAG	289	5.08499	wt_dry||wt_imbibed||wt_salt	0:0:8.35638304644133:-3.10397364270933||0:0:0:0||0:0:0:0	8.35638
AACAGCCATGTTGCTATGTTCTTGGTC	0.612393	33	AACCGGTTCAAGACGGCGATACGAGAC	293	AACCGGTTCAAGGTAAGCTGTTGCGTT	178	5.00415	wt_dry||wt_imbibed||wt_salt	0:0:-2.22976728241232:4.9572554967837||0:0:0:0||0:0:0:0	4.95726
ACAAGGAGTTGCTAGAAACAATCCAAT	0.611874	36	GCAAGATTGAAGAAGCGAAAAGCGATA	638	GGTTAGCACTAAGACTCCTTTTTCCCC	525	11.2265	wt_dry||wt_imbibed||wt_salt	0:0:2.11529851567743:-3.28729250417366||0:0:-0.0315038892553201:0.0174915428992342||0:0:0:0	3.28729
TGAGGGATTTTGACCTGAGACTGAAAA	0.611708	36	CCGATCTTTTACCCACGGCTTATTATT	321	AACCGATCTTTTACCCACGGCTTATTA	265	9.11685	wt_dry||wt_imbibed||wt_salt	0:0:0:0||0:0:-2.40475124334136:2.03401982752047||0:0:0:0	2.40475
AGCCATGTTGCTATGTTCTTGGTCAAC	0.611013	33	CGGTTCAAGACGGCGATACGAGACGTC	293	CGGTTCAAGGTAAGCTGTTGCGTTTTT	179	5.77113	wt_dry||wt_imbibed||wt_salt	0:0:-4.3040689679443:9.97314474850551||0:0:0:0||0:0:0.209041491868976:-10.309689173762	10.3097
TCCACAGACTTCTTCATCTTCCCCATC	0.610907	36	TGTAAGAAATTTGTTTTACGTTTCTTT	1290	TTTATAAGCTGGTTAGTCAAACTCTGG	846	11.1103	wt_dry||wt_imbibed||wt_salt	0:0:-4.83378088699329:3.40123049316945||0:0:0.287641323119395:-0.969839973000912||0:0:0:0	4.83378
TCCAAATCTTGTCCCTTATGCTCCTCT	0.609912	35	TCCTCGGTGAACATTACATTCTCTCTG	895	TCCTCGTCAAACCGACTTGTTTTGATC	487	7.59633	wt_dry||wt_imbibed||wt_salt	0:0:-3.12662547983608:8.65087466924425||0:0:0:0||0:0:0:0	8.65087
TTGCTATGTTCTTGGTCAACCGGTTCA	0.609886	34	AGACGGCGATACGAGACGTCATGGTGC	296	AGGTAAGCTGTTGCGTTTTTTTTTTGT	125	7.89764	wt_dry||wt_imbibed||wt_salt	0:0:-2.05373396522481:4.58095118562432||0:0:0:0||0:0:0:0	4.58095
TTCTGATCCAAATCTTGTCCCTTATGC	0.609396	36	TCCTCTTCCTCGGTGAACATTACATTC	998	TCCTCTTCCTCGTCAAACCGACTTGTT	509	5.5914	wt_dry||wt_imbibed||wt_salt	0:0:-1.65069165172228:5.10189930120767||0:0:0:0||0:0:0:0	5.1019
CATCCTTCATCTTACCTAATGTAGCTT	0.60935	22	GCAGCAACTGTGATGCCTACAGAGACC	120	GCAGGTATTATTTGACCAAAACAAATG	103	6.70742	wt_dry||wt_imbibed	0:0:4.73446878303665:-15.7610887749585||0:0:-4.73446878303665:15.7610887749585	15.7611
AGCCGTCGCGCTAGATTTGCTGCCATG	0.609039	25	GTCATCGCTTCAAGCACCAAAAGGACG	131	GTCATCGACTAAACCGGCTCCGGTGGC	110	8.70879	wt_dry||wt_salt	0:0:1.12124566084057:-0.726303127053331||0:0:-1.12124566084057:0.726303127053331	1.12125
CCACCGGCAAACTCTACAACTCCTCCT	0.608506	34	CCGGCGACAGCATGGCCAAGATCATCA	332	CCGGCGACAGGTCTCACTCTTTTTAAC	329	7.6495	wt_dry||wt_imbibed||wt_salt	0:0:2.05108058529153:-2.02356303921921||0:0:0:0||0:0:0:0	2.05108
TTCCTTCTTCACCTCTAGCCGTAGCCT	0.607843	24	GGAAGAAAACGGCCTCCCTATGCTGAC	148	GCACATTCAATGATAGCTACATTAAAT	103	8.70039	wt_dry||wt_imbibed	0:0:7.42557558400249:-3.35268181561973||0:0:-7.42557558400249:3.35268181561973	7.42558
GCCATCCTTCATCTTACCTAATGTAGC	0.607696	22	TTGCAGCAACTGTGATGCCTACAGAGA	120	TTGCAGGTATTATTTGACCAAAACAAA	103	5.75546	wt_dry||wt_imbibed	0:0:6.01562906544788:-20.1815408275951||0:0:-6.01562906544788:20.1815408275951	20.1815
GCTATGTTCTTGGTCAACCGGTTCAAG	0.607674	34	ACGGCGATACGAGACGTCATGGTGCTC	288	GTAAGCTGTTGCGTTTTTTTTTTGTTT	130	8.57283	wt_dry||wt_imbibed||wt_salt	0:0:-2.10393488468646:4.52190404613413||0:0:0:0||0:0:0:0	4.5219
CAAATCTTGTCCCTTATGCTCCTCTTC	0.60705	35	CTCGGTGAACATTACATTCTCTCTGTT	888	CTCGTCAAACCGACTTGTTTTGATCGT	496	8.43998	wt_dry||wt_imbibed||wt_salt	0:0:-3.2985350882582:8.96937844286791||0:0:0:0||0:0:0:0	8.96938
GAAAAGAACAAGGTTCTAGCTAGCGAG	0.606739	36	GTGGGGAAGCTGAAGAAAATTTTGGAA	441	GTAACAGAGGCACAATCTCTTAAGCGT	348	8.42184	wt_dry||wt_imbibed||wt_salt	0:0:3.43975326499049:-8.70539017497608||0:0:-4.30556526925768:2.28228145819439||0:0:0:0	8.70539
ATTCCTTCTTCACCTCTAGCCGTAGCC	0.606565	24	TGGAAGAAAACGGCCTCCCTATGCTGA	151	TGCACATTCAATGATAGCTACATTAAA	105	8.27481	wt_dry||wt_imbibed	0:0:6.40053967242703:-2.96561776947617||0:0:-6.40053967242703:2.96561776947617	6.40054
TCCTCTGCTTCCACAGACTTCTTCATC	0.605804	36	TTCCCCATCTGTAAGAAATTTGTTTTA	1365	TTCCCCATCTTTATAAGCTGGTTAGTC	816	7.23047	wt_dry||wt_imbibed||wt_salt	0:0:-3.24953173482219:2.7419080861807||0:0:0:0||0:0:0:0	3.24953
TGATTTCTCGTGTTTGATCCCTGAAGT	0.605719	36	TCTACTTCTGAAAATCTTTACTGATAT	813	GATTGCATTGACAGAGGAAGTTCTTGC	264	5.0118	wt_dry||wt_imbibed||wt_salt	0:0:4.63216704434244:-2.55096434749287||0:0:0:0||0:0:0:0	4.63217
TATCTTTCGCACAAGGAGTTGCTAGAA	0.605545	36	ACAATCCAATGCAAGATTGAAGAAGCG	625	ACAATCCAATGGTTAGCACTAAGACTC	418	5.88172	wt_dry||wt_imbibed||wt_salt	0:0:1.62543423203484:-2.59134664924132||0:0:0:0||0:0:0:0	2.59135
CACTTGCTGTCTCCGATTCATTTCTCT	0.605162	36	AACCACACCACAAACAAATATCACTCC	562	TAATTTTTTGTTGGGGATCAACATAAG	240	6.91771	wt_dry||wt_imbibed||wt_salt	0:0:-2.45519199574912:3.21607998394407||0:0:0:0||0:0:0:0	3.21608
GGAGTTTTCTTTCAGTTCTGGGGTTTG	0.605159	36	AAAGGTGAGTATGTTTTTGAGTGGCAT	461	AAAGGTGTGCTTATATGGGTCATGATG	360	6.55393	wt_dry||wt_imbibed||wt_salt	0:0:-1.71623316621056:2.10641847279208||0:0:0:0||0:0:0:0	2.10642
CTTGTTCTTTTCTTTCAGCAACTTCTC	0.605142	36	CTTATCCTGAAGGTTCTTCACAAGCTC	490	CTATTTGAGGACAAACAAACGTCATAA	263	7.33247	wt_dry||wt_imbibed||wt_salt	0:0:1.49596421817294:-3.45082354336028||0:0:0:0||0:0:0:0	3.45082
ACCGGCAAACTCTACAACTCCTCCTCC	0.604719	34	GGCGACAGGTCTCACTCTTTTTAACTC	332	GGCGACAGCATGGCCAAGATCATCAGT	328	8.53868	wt_dry||wt_imbibed||wt_salt	0:0:3.34884511055519:-3.67198635200824||0:0:0:0||0:0:-0.529226803412248:0.166865206555436	3.67199
GTATCCGTCGTACGAGATCGATTGGGA	0.604574	36	TTCGATTCTTCAGTGTTCGAGTCTTGT	1482	TTCGATTCTAGCTTAGGGGCAAAATAG	1263	7.0414	wt_dry||wt_imbibed||wt_salt	0:0:-13.843136346606:5.66693589651558||0:0:13.8189132107147:-36.3445291881992||0:0:0:0	36.3445
ATCCAAATCTTGTCCCTTATGCTCCTC	0.604421	36	TTCCTCGGTGAACATTACATTCTCTCT	938	TTCCTCGTCAAACCGACTTGTTTTGAT	500	6.99493	wt_dry||wt_imbibed||wt_salt	0:0:-2.6648578905287:7.62876288376961||0:0:0:0||0:0:0:0	7.62876
GATGTTGCTATTTCAAACAACACGCAG	0.604235	36	ATTCCTTCAAAAGAGGCAGGGAATAGA	639	ATTCCTCTTTAAGCTCCTTTTCCATGT	533	7.33361	wt_dry||wt_imbibed||wt_salt	0:0:3.76950838628929:-3.37677086557587||0:0:-0.442468263735449:0.141822494811745||0:0:0:0	3.76951
GGGCCATCCTTCATCTTACCTAATGTA	0.603039	23	GCTTGCAGCAACTGTGATGCCTACAGA	124	GCTTGCAGGTATTATTTGACCAAAACA	108	5.30252	wt_dry||wt_imbibed	0:0:4.5741390256974:-15.0739709796231||0:0:-4.5741390256974:15.0739709796231	15.074
TAATAACCGCGATTTCAACCACCAAAC	0.6029	28	CTTCGACATTATCTGGAGGATATGGAG	242	CTTCGACCTGACCAACCAACAACCATC	130	5.70866	wt_dry||wt_imbibed||wt_salt	0:0:1.84448315837461:-4.21655385639447||0:0:-3.76337087350397:0.874129270578728||0:0:0:0	4.21655
GTACGAGATCGATTGGGATTCGATTCT	0.602263	36	TCAGTGTTCGAGTCTTGTAAATTAGAT	1311	AGCTTAGGGGCAAAATAGGAAATTCAG	1213	9.82519	wt_dry||wt_imbibed||wt_salt	0:0:-11.2611407851025:4.87211500055687||0:0:8.73577441295365:-27.2393050828809||0:0:0:0	27.2393
AAAGATCAACTCTGTCCTTAAAAATGA	0.602003	22	GATCCCTTGGGTTGTATACCTTGTGAA	106	GATCCCTTGGCTGAGAAAGATACCAGT	96	6.24883	wt_dry||wt_imbibed	0:0:4.30955326268859:-3.28501253638362||0:0:-4.30955326268859:3.28501253638362	4.30955
AAGATCAACTCTGTCCTTAAAAATGAG	0.602003	22	ATCCCTTGGGTTGTATACCTTGTGAAA	106	ATCCCTTGGCTGAGAAAGATACCAGTA	96	6.25822	wt_dry||wt_imbibed	0:0:4.5832218579491:-3.47087344050938||0:0:-4.5832218579491:3.47087344050938	4.58322
TGATCCAAATCTTGTCCCTTATGCTCC	0.601975	36	TCTTCCTCGGTGAACATTACATTCTCT	961	TCTTCCTCGTCAAACCGACTTGTTTTG	499	6.43988	wt_dry||wt_imbibed||wt_salt	0:0:-1.4119443192829:4.3730967918353||0:0:0:0||0:0:0:0	4.3731
GACTGCTCTGTCTGTAACTAGAGCTAG	0.60128	36	GAAGGTATATATGCTACTACTAAGATA	1649	GAAGACAGAACTAATGATGGAGCTTGT	724	5.77845	wt_dry||wt_imbibed||wt_salt	0:0:2.53095179169672:-2.75413662504574||0:0:0:0||0:0:0:0	2.75414
AGAAAAGAACAAGGTTCTAGCTAGCGA	0.60086	36	GGTGGGGAAGCTGAAGAAAATTTTGGA	440	GGTAACAGAGGCACAATCTCTTAAGCG	331	7.78344	wt_dry||wt_imbibed||wt_salt	0:0:2.01812172955229:-3.80582112849794||0:0:-0.154923798027657:0.11135129043611||0:0:0:0	3.80582
CTTGTTCATTGGAGCGCCGTAGTGCGG	0.600136	24	AGGTTCTTCCCATCATGGAAGTCCGAG	282	AGGTTATCACTGCTAAGCAATAAGTCT	148	5.5	wt_dry||wt_salt	0:0:-2.93679981350934:1.49048671157316||0:0:2.93679981350934:-1.49048671157316	2.9368
TTGTTCATTGGAGCGCCGTAGTGCGGA	0.600136	24	GGTTCTTCCCATCATGGAAGTCCGAGT	282	GGTTATCACTGCTAAGCAATAAGTCTC	148	5.84332	wt_dry||wt_salt	0:0:-2.93679981350934:1.49048671157316||0:0:2.93679981350934:-1.49048671157316	2.9368
CTACCGACTTCAGGAACCTTTTGAGCC	0.599549	23	GCAGCTTCTGTTAATGCAGAAACATGG	150	GCAGCTTCAGGAAGTGGTCGTCTCTCT	119	6.28956	wt_dry||wt_salt	0:0:-1.29529103290822:1.19223018646857||0:0:1.29529103290822:-1.19223018646857	1.29529
CCTCTGCTTCCACAGACTTCTTCATCT	0.598431	36	TCCCCATCTGTAAGAAATTTGTTTTAC	1350	TCCCCATCTTTATAAGCTGGTTAGTCA	814	7.73024	wt_dry||wt_imbibed||wt_salt	0:0:-4.50463300248499:3.59193267526592||0:0:0:0||0:0:0:0	4.50463
TATCCCCTTTTGCTTCTTCAATCTTTC	0.598291	23	TTTGAACTATTTCTAGTAACTCCTTGT	199	TGCATATATATTCAACAAAATAAAAAG	75	5.04225	wt_dry||wt_imbibed	0:0:0.586967192943547:-1.75267916565401||0:0:-0.586967192943547:1.75267916565401	1.75268
CATTATCGCTTTTCGCTTCTTCAATCT	0.597733	36	TGCTGCATATATATTCATAGATAAACA	529	TGCATTGGATTGTTTCTAGCAACTCCT	528	8.53903	wt_dry||wt_imbibed||wt_salt	0:0:1.52867068821887:-1.86359512386566||0:0:0:0||0:0:0:0	1.8636
TATGGGTCTAGAAACTGATGTAAAGAT	0.597122	25	CCCTATTGCATTCACACGTGAGTTAAA	221	CCATATTGCAGAGAAGTTTGTGGCGTC	114	5.2312	wt_dry||wt_salt	0:0:6.2007121847265:-2.47657186136671||0:0:-6.2007121847265:2.47657186136671	6.20071
AGTGGAGTTTTCTTTCAGTTCTGGGGT	0.596877	36	TTGAAAGGTGAGTATGTTTTTGAGTGG	431	TTGAAAGGTGTGCTTATATGGGTCATG	354	5.32155	wt_dry||wt_imbibed||wt_salt	0:0:-5.23775738128034:4.65170221781174||0:0:0.61004807938511:-3.11610140918404||0:0:0:0	5.23776
ATGTTGCTATTTCAAACAACACGCAGA	0.596789	36	TTCCTTCAAAAGAGGCAGGGAATAGAA	638	TTCCTCTTTAAGCTCCTTTTCCATGTC	532	7.7937	wt_dry||wt_imbibed||wt_salt	0:0:2.07695037853909:-1.63606243932682||0:0:0:0||0:0:0:0	2.07695
GGGGAGCACCATGACGTCTCGTATCGC	0.596075	25	CGTCTTGAACCGGTTGACCAAGAACAT	197	CGTCTGCAGAATTTGTTTTTTGTCTTA	172	9.12276	wt_dry||wt_imbibed	0:0:5.79068668007364:-3.61908740962058||0:0:-5.79068668007364:3.61908740962058	5.79069
GCTATTTCAAACAACACGCAGATTCCT	0.595424	36	TCAAAAGAGGCAGGGAATAGAAACATA	644	CTTTAAGCTCCTTTTCCATGTCTGCAT	525	9.93791	wt_dry||wt_imbibed||wt_salt	0:0:2.97132111394059:-2.44108251406745||0:0:0:0||0:0:0:0	2.97132
CAACCTTTGTATAAAATCTTGCAACCG	0.595115	36	GGCGTGTAATTTGGTTCTTGTGATTCA	498	GGCGTAAAATCAAGAGCAAAGCATGAG	168	5.17019	wt_dry||wt_imbibed||wt_salt	0:0:10.1916216941503:-3.45553646053413||0:0:-6.54742505683584:0.535585011972398||0:0:0:0	10.1916
TTAAAATACAACAAGCTGATGATCCTG	0.59455	34	AAACCTTGGTAAGTTCTTCTTAGAACC	216	AAACCTTGGATCTTGAAGACAAAACTC	184	6.5	wt_dry||wt_imbibed||wt_salt	0:0:1.7951684924013:-2.60208435531509||0:0:0:0||0:0:0:0	2.60208
TTCAAAGCTCAGGCGCCTTTGAAGTTC	0.594527	36	ACTGCAACGGCGAACCGGTGTTCTCTA	852	AAGGCAGCAGCTACTGAAGTAGTAGTA	291	5.16416	wt_dry||wt_imbibed||wt_salt	0:0:5.80569867097275:-2.06722536889677||0:0:0:0||0:0:0:0	5.8057
CAACAAGCTGATGATCCTGAAACCTTG	0.594433	34	GTAAGTTCTTCTTAGAACCTTGCAATC	201	GATCTTGAAGACAAAACTCAGGATTAT	198	10.4879	wt_dry||wt_imbibed||wt_salt	0:0:1.26228327183955:-1.87772714594936||0:0:0:0||0:0:0:0	1.87773
CTGAAAGAAAAGAACAAGGTTCTAGCT	0.594155	35	AGCGAGGTGGGGAAGCTGAAGAAAATT	444	AGCGAGGTAACAGAGGCACAATCTCTT	324	5.98094	wt_dry||wt_imbibed||wt_salt	0:0:2.71103737214338:-6.53505024751987||0:0:-1.3791710902286:0.953141283077456||0:0:0:0	6.53505
TTTGTATAAAATCTTGCAACCGGGCGT	0.593615	36	GTAATTTGGTTCTTGTGATTCATTCTC	471	AAAATCAAGAGCAAAGCATGAGCAGCT	164	6.80828	wt_dry||wt_imbibed||wt_salt	0:0:1.90167623046448:-0.751141172292132||0:0:0:0||0:0:0:0	1.90168
CGTTTCACTTGCTGTCTCCGATTCATT	0.5927	36	TCTCTAACCACACCACAAACAAATATC	617	TCTCTTAATTTTTTGTTGGGGATCAAC	245	5.55187	wt_dry||wt_imbibed||wt_salt	0:0:-2.44826767095004:3.14385348558536||0:0:0:0||0:0:0:0	3.14385
GAGCTTAAAGATCTTGTGCATCTGCTC	0.592519	18	CACCTGATAAACAAAAAAGGATAATTA	107	CACTTCTGTGCGTCCTGGCATAATAGG	72	8.62434	wt_dry||wt_imbibed	0:0:-3.84565485062142:5.23563808083776||0:0:3.84565485062142:-5.23563808083776	5.23564
TGTTGCTATTTCAAACAACACGCAGAT	0.592293	36	TCCTTCAAAAGAGGCAGGGAATAGAAA	637	TCCTCTTTAAGCTCCTTTTCCATGTCT	532	8.24647	wt_dry||wt_imbibed||wt_salt	0:0:3.23563050207306:-2.71481084159648||0:0:0:0||0:0:0:0	3.23563
CGTCGTACGAGATCGATTGGGATTCGA	0.592052	36	TTCTTCAGTGTTCGAGTCTTGTAAATT	1454	TTCTAGCTTAGGGGCAAAATAGGAAAT	1244	8.00286	wt_dry||wt_imbibed||wt_salt	0:0:-17.6097450434866:6.87305874140512||0:0:15.2595414486319:-41.8799697282523||0:0:0:0	41.88
TTACTTCTTTGATGTCTTCAATTCTTT	0.592002	36	AGATTCACTGCTAAACCTCAACAACTT	622	AGATTCACCGGTATAATAATCCCTTGG	335	5.31124	wt_dry||wt_imbibed||wt_salt	0:0:3.35254949633612:-2.36343404595546||0:0:0:0||0:0:0:0	3.35255
CCTTTGTATAAAATCTTGCAACCGGGC	0.591847	36	GTGTAATTTGGTTCTTGTGATTCATTC	475	GTAAAATCAAGAGCAAAGCATGAGCAG	161	6.25	wt_dry||wt_imbibed||wt_salt	0:0:1.95928705741406:-0.747920005380269||0:0:0:0||0:0:0:0	1.95929
TGTTCTTTTCTTTCAGCAACTTCTCCT	0.591604	36	TATCCTGAAGGTTCTTCACAAGCTCCA	485	ATTTGAGGACAAACAAACGTCATAAAG	262	8.06414	wt_dry||wt_imbibed||wt_salt	0:0:1.11273844937857:-2.32192528193647||0:0:0:0||0:0:0:0	2.32193
ACATTATCGCTTTTCGCTTCTTCAATC	0.591443	36	TTGCTGCATATATATTCATAGATAAAC	541	TTGCATTGGATTGTTTCTAGCAACTCC	529	8.16562	wt_dry||wt_imbibed||wt_salt	0:0:2.56260177446758:-3.41586950345082||0:0:0:0||0:0:0:0	3.41587
AAAACCACAAGGCCAGAGAGGACAAAC	0.591246	36	TCGAGGCAAGTCTTTTATCTCTTTGAC	499	TCGAGACAAACAAGATGGTGATCTACG	311	6.82743	wt_dry||wt_imbibed||wt_salt	0:0:10.444623757189:-13.570349785613||0:0:-116.739752772461:8.43884887590881||0:0:0:0	116.74
GTTGCTGAAAGAAAAGAACAAGGTTCT	0.591202	35	AGCTAGCGAGGTGGGGAAGCTGAAGAA	445	AGCTAGCGAGGTAACAGAGGCACAATC	337	5.20124	wt_dry||wt_imbibed||wt_salt	0:0:1.92859744257815:-3.4916053047848||0:0:0:0||0:0:0:0	3.49161
TGCTATGTTCTTGGTCAACCGGTTCAA	0.590389	34	GACGGCGATACGAGACGTCATGGTGCT	293	GGTAAGCTGTTGCGTTTTTTTTTTGTT	125	7.9073	wt_dry||wt_imbibed||wt_salt	0:0:-1.42270435854725:3.29380685267174||0:0:0:0||0:0:0:0	3.29381
CAAGGAGTTACTAGAAATAGTTCAAAG	0.589696	28	AAAGATTGAAGAAGCAAAAGGGGATAA	296	GTTAAGATCCTTTCCCCTCTTCGTCTG	106	6.50237	wt_dry||wt_imbibed||wt_salt	0:0:0.982142776781935:-1.77336590585096||0:0:0:0||0:0:0:0	1.77337
CCATGTTGCTATGTTCTTGGTCAACCG	0.589604	34	GTTCAAGACGGCGATACGAGACGTCAT	292	GTTCAAGGTAAGCTGTTGCGTTTTTTT	186	6.31568	wt_dry||wt_imbibed||wt_salt	0:0:-8.65167770611826:19.322162556607||0:0:0:0||0:0:0.36008347194281:-27.2265443420276	27.2265
ACGTTTCACTTGCTGTCTCCGATTCAT	0.589331	36	TTCTCTAACCACACCACAAACAAATAT	618	TTCTCTTAATTTTTTGTTGGGGATCAA	246	5.52355	wt_dry||wt_imbibed||wt_salt	0:0:-1.97179006883502:2.60107341097566||0:0:0:0||0:0:0:0	2.60107
TGGGGAGCACCATGACGTCTCGTATCG	0.588466	24	CCGTCTTGAACCGGTTGACCAAGAACA	185	CCGTCTGCAGAATTTGTTTTTTGTCTT	169	8.90909	wt_dry||wt_imbibed	0:0:5.76007856784907:-3.51892294454412||0:0:-5.76007856784907:3.51892294454412	5.76008
CTATACTTACATTATCGCTTTTCGCTT	0.588428	36	CTTCAATCTTGCTGCATATATATTCAT	565	CTTCAATCTTGCATTGGATTGTTTCTA	552	5.17165	wt_dry||wt_imbibed||wt_salt	0:0:2.5311311925017:-3.56993068885629||0:0:0:0||0:0:0:0	3.56993
TTCTGACGAGGAAACAGAAGAAACAGA	0.588362	31	TGGAGAGGAAGATGACGTGTATTTAGA	258	TGTATGATGTTTTTGCCTTATACGTCT	144	7.45146	wt_dry||wt_imbibed||wt_salt	0:0:3.68296597834648:-2.97945966358834||0:0:-2.7148367183202:0.367037461671568||0:0:0:0	3.68297
AAACCACAAGGCCAGAGAGGACAAACT	0.588356	36	CGAGGCAAGTCTTTTATCTCTTTGACA	497	CGAGACAAACAAGATGGTGATCTACGC	312	7.25305	wt_dry||wt_imbibed||wt_salt	0:0:10.8318882134765:-14.2323987084353||0:0:-123.126197965613:8.92046358845108||0:0:0:0	123.126
TACCGACTTCAGGAACCTTTTGAGCCG	0.587453	23	CAGCTTCTGTTAATGCAGAAACATGGT	150	CAGCTTCAGGAAGTGGTCGTCTCTCTA	119	6.74662	wt_dry||wt_salt	0:0:-1.83191350821512:1.56534341428171||0:0:1.83191350821512:-1.56534341428171	1.83191
TCAAAGCTCAGGCGCCTTTGAAGTTCA	0.587269	36	CTGCAACGGCGAACCGGTGTTCTCTAA	849	AGGCAGCAGCTACTGAAGTAGTAGTAT	291	5.43958	wt_dry||wt_imbibed||wt_salt	0:0:5.9101065539718:-2.03851832209183||0:0:0:0||0:0:0:0	5.91011
AACCACAAGGCCAGAGAGGACAAACTC	0.586583	36	GAGGCAAGTCTTTTATCTCTTTGACAT	486	GAGACAAACAAGATGGTGATCTACGCG	312	7.67631	wt_dry||wt_imbibed||wt_salt	0:0:7.37581597358585:-10.2113400553818||0:0:-66.8063093913083:4.88488717648||0:0:0:0	66.8063
TCTTTCGCACAAGGAGTTGCTAGAAAC	0.586545	36	AATCCAATGCAAGATTGAAGAAGCGAA	622	AATCCAATGGTTAGCACTAAGACTCCT	415	6.72058	wt_dry||wt_imbibed||wt_salt	0:0:2.26967525860394:-4.88195237414428||0:0:-1.38561771039812:0.776685131143836||0:0:0:0	4.88195
TTCTTTGATGTCTTCAATTCTTTAGAT	0.584532	36	TCACTGCTAAACCTCAACAACTTCAAT	640	TCACCGGTATAATAATCCCTTGGCAGG	342	6.18293	wt_dry||wt_imbibed||wt_salt	0:0:4.41846744050644:-3.25907452486772||0:0:0:0||0:0:-0.288724471170071:0.0624805362743625	4.41847
CAAAAACCACAAGGCCAGAGAGGACAA	0.584112	36	ACTCGAGGCAAGTCTTTTATCTCTTTG	491	ACTCGAGACAAACAAGATGGTGATCTA	306	5.99098	wt_dry||wt_imbibed||wt_salt	0:0:9.78816615697115:-12.8954972174569||0:0:-108.020358892694:7.72717919808778||0:0:0:0	108.02
GAAGTATCCGTCGTACGAGATCGATTG	0.583995	36	GGATTCGATTCTTCAGTGTTCGAGTCT	1546	GGATTCGATTCTAGCTTAGGGGCAAAA	1342	6.19103	wt_dry||wt_imbibed||wt_salt	0:0:-11.3370153895797:4.84543615679375||0:0:9.38469354651791:-25.3824101411363||0:0:0:0	25.3824
TCCTTCTTCACCTCTAGCCGTAGCCTG	0.583846	25	GAAGAAAACGGCCTCCCTATGCTGACA	162	CACATTCAATGATAGCTACATTAAATC	107	8.81522	wt_dry||wt_imbibed	0:0:7.9980432958818:-4.36022155822412||0:0:-7.9980432958818:4.36022155822412	7.99804
AAGAAAAGAACAAGGTTCTAGCTAGCG	0.583592	36	AGGTGGGGAAGCTGAAGAAAATTTTGG	450	AGGTAACAGAGGCACAATCTCTTAAGC	326	7.18101	wt_dry||wt_imbibed||wt_salt	0:0:1.90606975750951:-3.8489362798317||0:0:-0.423887243332228:0.320286069980489||0:0:0:0	3.84894
GGGAGCACCATGACGTCTCGTATCGCC	0.583396	26	GTCTTGAACCGGTTGACCAAGAACATA	205	GTCTGCAGAATTTGTTTTTTGTCTTAT	177	9.47132	wt_dry||wt_imbibed	0:0:5.98970089075561:-3.05508774851944||0:0:-5.98970089075561:3.05508774851944	5.9897
TCGTACGAGATCGATTGGGATTCGATT	0.583065	36	CTTCAGTGTTCGAGTCTTGTAAATTAG	1420	CTAGCTTAGGGGCAAAATAGGAAATTC	1220	8.96123	wt_dry||wt_imbibed||wt_salt	0:0:-20.6925542307647:8.14884377961991||0:0:19.3354244539377:-52.3024727332241||0:0:0:0	52.3025
CCATCCTTCATCTTACCTAATGTAGCT	0.581901	22	TGCAGCAACTGTGATGCCTACAGAGAC	119	TGCAGGTATTATTTGACCAAAACAAAT	102	6.22907	wt_dry||wt_imbibed	0:0:5.82072032089979:-19.5239728544219||0:0:-5.82072032089979:19.5239728544219	19.524
ACAACAAGCTGATGATCCTGAAACCTT	0.581457	34	GGTAAGTTCTTCTTAGAACCTTGCAAT	205	GGATCTTGAAGACAAAACTCAGGATTA	187	9.61728	wt_dry||wt_imbibed||wt_salt	0:0:1.26490871218583:-1.85999788960494||0:0:0:0||0:0:0:0	1.86
TACAACAAGCTGATGATCCTGAAACCT	0.581457	34	TGGTAAGTTCTTCTTAGAACCTTGCAA	205	TGGATCTTGAAGACAAAACTCAGGATT	187	9.13827	wt_dry||wt_imbibed||wt_salt	0:0:1.69270860827665:-2.73970514523897||0:0:0:0||0:0:0:0	2.73971
CAAGGAGTTGCTAGAAACAATCCAATG	0.580808	36	CAAGATTGAAGAAGCGAAAAGCGATAA	649	GTTAGCACTAAGACTCCTTTTTCCCCC	522	11.5258	wt_dry||wt_imbibed||wt_salt	0:0:2.14924346865168:-3.34319064449117||0:0:0:0||0:0:0:0	3.34319
TTTCACTTGCTGTCTCCGATTCATTTC	0.580623	36	TCTAACCACACCACAAACAAATATCAC	603	TCTTAATTTTTTGTTGGGGATCAACAT	242	5.88466	wt_dry||wt_imbibed||wt_salt	0:0:-2.18368556349683:2.8818141277298||0:0:0:0||0:0:0:0	2.88181
TAAAATACAACAAGCTGATGATCCTGA	0.580303	34	AACCTTGGTAAGTTCTTCTTAGAACCT	217	AACCTTGGATCTTGAAGACAAAACTCA	186	6.98575	wt_dry||wt_imbibed||wt_salt	0:0:1.34430284560052:-1.81936987989129||0:0:0:0||0:0:0:0	1.81937
ATACAACAAGCTGATGATCCTGAAACC	0.578923	34	TTGGTAAGTTCTTCTTAGAACCTTGCA	205	TTGGATCTTGAAGACAAAACTCAGGAT	192	8.80145	wt_dry||wt_imbibed||wt_salt	0:0:1.69270860827665:-2.73970514523897||0:0:0:0||0:0:0:0	2.73971
TAGAACCTTGTTCTTTTCTTTCAGCAA	0.578921	35	CTTCTCCTTATCCTGAAGGTTCTTCAC	487	CTTCTCCTATTTGAGGACAAACAAACG	253	5.19496	wt_dry||wt_imbibed||wt_salt	0:0:1.40014038970908:-2.84982448827169||0:0:0:0||0:0:0:0	2.84982
TGATGTTGCTATTTCAAACAACACGCA	0.578626	36	GATTCCTTCAAAAGAGGCAGGGAATAG	641	GATTCCTCTTTAAGCTCCTTTTCCATG	532	6.87345	wt_dry||wt_imbibed||wt_salt	0:0:4.81510266235822:-4.86644796442526||0:0:-1.94853724991016:0.551262654355609||0:0:0:0	4.86645
GCCATGTTGCTATGTTCTTGGTCAACC	0.577869	34	GGTTCAAGACGGCGATACGAGACGTCA	297	GGTTCAAGGTAAGCTGTTGCGTTTTTT	185	6.22626	wt_dry||wt_imbibed||wt_salt	0:0:-1.54370563824997:3.22401768985941||0:0:0:0||0:0:0:0	3.22402
TACATTATCGCTTTTCGCTTCTTCAAT	0.576992	36	CTTGCTGCATATATATTCATAGATAAA	569	CTTGCATTGGATTGTTTCTAGCAACTC	529	7.94856	wt_dry||wt_imbibed||wt_salt	0:0:3.2353870766473:-4.55862011261353||0:0:0:0||0:0:0:0	4.55862
ATTATCGCTTTTCGCTTCTTCAATCTT	0.576533	36	GCATTGGATTGTTTCTAGCAACTCCTT	527	GCTGCATATATATTCATAGATAAACAA	521	8.97866	wt_dry||wt_imbibed||wt_salt	0:0:1.87578660963536:-2.29837235917266||0:0:0:0||0:0:0:0	2.29837
ATCTTTCGCACAAGGAGTTGCTAGAAA	0.575487	36	CAATCCAATGCAAGATTGAAGAAGCGA	626	CAATCCAATGGTTAGCACTAAGACTCC	414	6.28047	wt_dry||wt_imbibed||wt_salt	0:0:2.26666018397548:-4.88076035972898||0:0:-1.38386129618348:0.775769167776972||0:0:0:0	4.88076
GAGTTTTCTTTCAGTTCTGGGGTTTGA	0.575125	36	AAGGTGAGTATGTTTTTGAGTGGCATG	462	AAGGTGTGCTTATATGGGTCATGATGG	359	6.59933	wt_dry||wt_imbibed||wt_salt	0:0:-5.25895105751007:5.23071660873508||0:0:0.257678105176177:-1.42275955339018||0:0:0:0	5.25895
GCTACCGACTTCAGGAACCTTTTGAGC	0.575103	22	CGCAGCTTCTGTTAATGCAGAAACATG	150	CGCAGCTTCAGGAAGTGGTCGTCTCTC	112	5.6701	wt_dry||wt_salt	0:0:-1.29529103290822:1.19223018646857||0:0:1.29529103290822:-1.19223018646857	1.29529
CGTACGAGATCGATTGGGATTCGATTC	0.575077	36	TTCAGTGTTCGAGTCTTGTAAATTAGA	1347	TAGCTTAGGGGCAAAATAGGAAATTCA	1214	9.20558	wt_dry||wt_imbibed||wt_salt	0:0:-17.6232250361625:7.1276148340647||0:0:14.7478071531671:-44.0639040757687||0:0:0:0	44.0639
TGTGGAATCGATCGTTGTCTTTGATTT	0.574248	30	GATTAGAGATCAGGTTTTAGAGCATAA	157	GATTAGAGATCAGGTTCGTCCAATTGT	129	5.03175	wt_dry||wt_salt	0:0:4.88788428134049:-7.86501695388239||0:0:-4.88788428134049:7.86501695388239	7.86502
CGAAGCGAAGACACCCCTATAGACAAA	0.574061	27	GTAATTGGGACCTGGGAAACTTGTTCA	267	GTAATTGGGACCTGCAGTTTTACAAAA	107	5.05361	wt_dry||wt_imbibed	0:0:11.8511404648297:-2.50242348556929||0:0:-11.8511404648297:2.50242348556929	11.8511
CAGGCTGGCCATCATGACCCATATAAG	0.574002	36	CACACCTGCACAACACAAATAACCAAG	472	CACACCTTTCAAACCCCAGAACTGAAA	430	7.02931	wt_dry||wt_imbibed||wt_salt	0:0:-2.81637890636095:2.79859400107932||0:0:0:0||0:0:0:0	2.81638
CATAGCATTTTCCATGGACCGGTTCTT	0.573439	28	GTCCCCAATCTCCAGGCTCCAGCAACC	219	GTCCCCAATCTGAAACATGACGCAGTA	171	5.17619	wt_dry||wt_imbibed||wt_salt	0:0:-2.64358303482359:3.88113346792788||0:0:0.17972226939487:-0.743989877189094||0:0:0:0	3.88113
AAATACAACAAGCTGATGATCCTGAAA	0.5731	34	CCTTGGTAAGTTCTTCTTAGAACCTTG	215	CCTTGGATCTTGAAGACAAAACTCAGG	184	7.44844	wt_dry||wt_imbibed||wt_salt	0:0:1.59102240899383:-2.22358482319339||0:0:0:0||0:0:0:0	2.22358
TTGCTGAAAGAAAAGAACAAGGTTCTA	0.572438	35	GCTAGCGAGGTGGGGAAGCTGAAGAAA	445	GCTAGCGAGGTAACAGAGGCACAATCT	332	5.5804	wt_dry||wt_imbibed||wt_salt	0:0:2.47478642294354:-4.92850594092762||0:0:-0.272683991243833:0.193590852486602||0:0:0:0	4.92851
ATCTTGTCCCTTATGCTCCTCTTCCTC	0.572123	35	GGTGAACATTACATTCTCTCTGTTTCT	888	GTCAAACCGACTTGTTTTGATCGTTTT	498	9.30439	wt_dry||wt_imbibed||wt_salt	0:0:-3.30864211419535:9.05381133438809||0:0:0:0||0:0:0:0	9.05381
ATACTTACATTATCGCTTTTCGCTTCT	0.571719	36	TCAATCTTGCTGCATATATATTCATAG	550	TCAATCTTGCATTGGATTGTTTCTAGC	549	6.18625	wt_dry||wt_imbibed||wt_salt	0:0:1.78496829883902:-2.34541575777385||0:0:0:0||0:0:0:0	2.34542
ATTGCGAAATCCATCATCGTCCATTGA	0.571186	33	TGATTATAAAACTACAAACAATGCCAT	213	TGATTATAAAAATGGGTTTGGTCTAAA	119	5.50394	wt_dry||wt_imbibed||wt_salt	0:0:1.72650080892385:-1.45713762485842||0:0:0:0||0:0:0:0	1.7265
CTACGTTTCACTTGCTGTCTCCGATTC	0.571163	36	ATTTCTCTAACCACACCACAAACAAAT	633	ATTTCTCTTAATTTTTTGTTGGGGATC	247	5.20063	wt_dry||wt_imbibed||wt_salt	0:0:-3.18493892057034:3.91756858514853||0:0:0:0||0:0:0:0	3.91757
TCTAGATGCTAAAGGTTTTGAGACTAA	0.570664	34	TATGTGTGTAAGAGAGTTCATGCCTCA	305	TATGAATCGAGAATCCAGAGTTCGTTG	94	6.02834	wt_dry||wt_imbibed||wt_salt	0:0:1.35814580496354:-0.525343809671529||0:0:0:0||0:0:0:0	1.35815
TTCTTTCAGTTCTGGGGTTTGAAAGGT	0.570392	36	GAGTATGTTTTTGAGTGGCATGTAACT	482	GTGCTTATATGGGTCATGATGGCCAGC	369	8.39022	wt_dry||wt_imbibed||wt_salt	0:0:-2.43216452303532:2.74319195993812||0:0:0:0||0:0:0:0	2.74319
TGATTACTACTTCTCAGAGATTCTTTT	0.569623	36	GGTAATTAGGGTTTCCTCCAATTTTGC	738	GAGAAAGAGAGTGAGAGGCAATAAAAA	363	5.36475	wt_dry||wt_imbibed||wt_salt	0:0:7.08097414330994:-4.10185310071143||0:0:-11.3031875112239:0.514091284073801||0:0:0:0	11.3032
TGATGGATTCGCAGGGAGTGGCTCCGT	0.568223	16	GGTGAAGAACTGAAGAGAAGAAAGATT	110	GGTGAAGAATTCGCTCCTCAAGGTAGA	58	5.30588	wt_dry||wt_imbibed	0:0:7.05667798017974:-4.74829788840709||0:0:-7.05667798017974:4.74829788840709	7.05668
AGGAGAACCAGAGTTTGACTAACCAGC	0.567967	36	TTATAAAGGTACCATCTCTTATGGATA	762	TTATAAAGATGGGGAAGATGAAGAAGT	712	6.83201	wt_dry||wt_imbibed||wt_salt	0:0:3.70039312889008:-6.98055470086102||0:0:-0.822616090348847:0.41508861742056||0:0:0:0	6.98055
CCTTCTCCTCTTCTTCTTCTTCTTCGT	0.567718	29	CGATTTCCCGATCAATTCTGACGCAGT	200	CGTAATTTTGATTGTTTCTTTGCGAAA	111	5.77358	wt_dry||wt_imbibed	0:0:0.567455049847087:-1.75719185859341||0:0:-0.567455049847087:1.75719185859341	1.75719
CCACAGACTTCTTCATCTTCCCCATCT	0.566855	36	GTAAGAAATTTGTTTTACGTTTCTTTT	1274	TTATAAGCTGGTTAGTCAAACTCTGGT	850	11.2827	wt_dry||wt_imbibed||wt_salt	0:0:-4.56596310309389:3.16690267012128||0:0:0.280624611281655:-0.895996519831562||0:0:0:0	4.56596
GGTCCAGTGAGATATCCATGGCTAATA	0.566813	29	TATATGGGGAATATTCTTCCTACTACT	240	TATATGGGTATTTCGATGATCACATTT	165	5.30508	wt_dry||wt_imbibed||wt_salt	0:0:1.0810379192993:-1.19521490334652||0:0:0:0||0:0:0:0	1.19521
CGCACAAGGAGTTGCTAGAAACAATCC	0.566779	36	AATGCAAGATTGAAGAAGCGAAAAGCG	642	AATGGTTAGCACTAAGACTCCTTTTTC	560	10.1001	wt_dry||wt_imbibed||wt_salt	0:0:1.91271016016589:-2.80063473595185||0:0:0:0||0:0:0:0	2.80063
ACTTACATTATCGCTTTTCGCTTCTTC	0.564804	36	AATCTTGCTGCATATATATTCATAGAT	551	AATCTTGCATTGGATTGTTTCTAGCAA	544	6.68706	wt_dry||wt_imbibed||wt_salt	0:0:2.76573907566676:-3.98350837346082||0:0:0:0||0:0:0:0	3.98351
AAATCTTGTCCCTTATGCTCCTCTTCC	0.563453	35	TCGGTGAACATTACATTCTCTCTGTTT	887	TCGTCAAACCGACTTGTTTTGATCGTT	495	8.7535	wt_dry||wt_imbibed||wt_salt	0:0:-2.35120533327599:6.62620699845743||0:0:0:0||0:0:0:0	6.62621
GTGGAGTTTTCTTTCAGTTCTGGGGTT	0.563221	36	TGAAAGGTGAGTATGTTTTTGAGTGGC	447	TGAAAGGTGTGCTTATATGGGTCATGA	362	5.75858	wt_dry||wt_imbibed||wt_salt	0:0:-2.96315575532316:3.24747467734419||0:0:0:0||0:0:0:0	3.24747
TTATCGCTTTTCGCTTCTTCAATCTTG	0.563109	36	CATTGGATTGTTTCTAGCAACTCCTTG	528	CTGCATATATATTCATAGATAAACAAC	503	9.31638	wt_dry||wt_imbibed||wt_salt	0:0:3.23281497316773:-4.76114544277682||0:0:-0.339031828961838:0.14733472466482||0:0:0:0	4.76115
TCTGCTTCCACAGACTTCTTCATCTTC	0.56289	36	CCCATCTGTAAGAAATTTGTTTTACGT	1336	CCCATCTTTATAAGCTGGTTAGTCAAA	840	8.64328	wt_dry||wt_imbibed||wt_salt	0:0:-2.65704130602606:2.27702285312187||0:0:0:0||0:0:0:0	2.65704
GTAACAGCAAATTCCAAATTTTGAGGT	0.562542	33	GAATTCGATGGGACTAAATTGTCGGTG	483	ACGGTTTAAGTTTTTCTAGTTTGGTTT	326	7.43608	wt_dry||wt_imbibed||wt_salt	0:0:-6.66344370439291:5.10344662240497||0:0:1.15532435486741:-5.16067071513276||0:0:0:0	6.66344
CGTTTTAAAATACAACAAGCTGATGAT	0.562206	34	CCTGAAACCTTGGTAAGTTCTTCTTAG	217	CCTGAAACCTTGGATCTTGAAGACAAA	178	5.41866	wt_dry||wt_imbibed||wt_salt	0:0:1.57756461489745:-2.21468353237606||0:0:0:0||0:0:0:0	2.21468
CAAGAGTCTTATTGGATCAATCACATC	0.561607	22	TGTCAAGCGTCTTTCAATATGTTCACA	124	TGTCAAGCGTCTTAACCATATGTTCAG	119	6.41057	wt_dry||wt_imbibed	0:0:5.1780219250136:-5.141024689949||0:0:-5.1780219250136:5.141024689949	5.17802
AGATGCTAAAGGTTTTGAGACTAATAT	0.561472	34	GTGTGTAAGAGAGTTCATGCCTCAGAA	319	GAATCGAGAATCCAGAGTTCGTTGTTT	96	6.82353	wt_dry||wt_imbibed||wt_salt	0:0:2.46888376807224:-0.955265482330122||0:0:0:0||0:0:0:0	2.46888
AAATGATGTTGCTATTTCAAACAACAC	0.560974	36	GCAGATTCCTTCAAAAGAGGCAGGGAA	645	GCAGATTCCTCTTTAAGCTCCTTTTCC	543	5.98611	wt_dry||wt_imbibed||wt_salt	0:0:3.1352884294534:-2.69485955881381||0:0:-0.00600552045345321:0.00195733843961059||0:0:0:0	3.13529
TTGATTACTACTTCTCAGAGATTCTTT	0.560423	36	TGGTAATTAGGGTTTCCTCCAATTTTG	741	TGAGAAAGAGAGTGAGAGGCAATAAAA	368	5.07986	wt_dry||wt_imbibed||wt_salt	0:0:6.66674395523657:-3.7882692664509||0:0:-5.86205959403775:0.321278139381755||0:0:0:0	6.66674
ACAGCTGGCCTTTATGCGATGCGTCTG	0.560038	21	AGTATGTTGCTGAGTCTTTTGTTTTTT	110	AGTCAGAGACTGATATAATCAACGTGG	100	8.00459	wt_dry||wt_salt	0:0:-3.23677570307169:7.17979647415058||0:0:3.23677570307169:-7.17979647415058	7.1798
AGTTTTCTTTCAGTTCTGGGGTTTGAA	0.559709	36	AGGTGAGTATGTTTTTGAGTGGCATGT	459	AGGTGTGCTTATATGGGTCATGATGGC	350	6.97836	wt_dry||wt_imbibed||wt_salt	0:0:-2.0017043551882:2.39426377189362||0:0:0:0||0:0:0:0	2.39426
TGTAATAGAAGGGACTTCTCGTGCTTC	0.55953	35	ATGTGTGTACGCCTATTGGAGAAAGTT	401	ATACGCCATAAAGATAAGAAGGAGGAT	201	6.45137	wt_dry||wt_imbibed||wt_salt	0:0:5.04124920719002:-3.72391962575235||0:0:-5.97893862029171:0.743686750767278||0:0:0:0	5.97894
TTAGTCAAACTCTGGTTCTCCTCTCTC	0.559402	36	AGCAGCTTCTCCTTCTCTTGATGGGTC	668	AGCAGCTTCTCCTGTTTGGACACCATC	523	5.02718	wt_dry||wt_imbibed||wt_salt	0:0:2.27015597442162:-4.1841719145578||0:0:0:0||0:0:0:0	4.18417
AAGAGTCTTATTGGATCAATCACATCT	0.559315	22	GTCAAGCGTCTTTCAATATGTTCACAG	123	GTCAAGCGTCTTAACCATATGTTCAGA	119	6.93061	wt_dry||wt_imbibed	0:0:6.25187766634946:-6.1820218584561||0:0:-6.25187766634946:6.1820218584561	6.25188
AGAGTCTTATTGGATCAATCACATCTG	0.559315	22	TCAAGCGTCTTTCAATATGTTCACAGG	123	TCAAGCGTCTTAACCATATGTTCAGAG	119	6.93469	wt_dry||wt_imbibed	0:0:6.68647142986692:-6.60290825989483||0:0:-6.68647142986692:6.60290825989483	6.68647
TGCTATTTCAAACAACACGCAGATTCC	0.559026	36	TTCAAAAGAGGCAGGGAATAGAAACAT	634	TCTTTAAGCTCCTTTTCCATGTCTGCA	520	9.50755	wt_dry||wt_imbibed||wt_salt	0:0:5.22760746215617:-5.39900317312026||0:0:-2.45042321042614:0.686458223351488||0:0:0:0	5.399
CTTTGATGTCTTCAATTCTTTAGATTC	0.558112	36	ACTGCTAAACCTCAACAACTTCAATTA	658	ACCGGTATAATAATCCCTTGGCAGGTA	343	6.25229	wt_dry||wt_imbibed||wt_salt	0:0:3.8311621367481:-2.65373936043773||0:0:0:0||0:0:0:0	3.83116
ATTATCTTTCGCACAAGGAGTTGCTAG	0.558023	36	AAACAATCCAATGCAAGATTGAAGAAG	621	AAACAATCCAATGGTTAGCACTAAGAC	413	5.02085	wt_dry||wt_imbibed||wt_salt	0:0:2.44940360988523:-5.41911042326253||0:0:-1.45743088184443:0.797333106221816||0:0:0:0	5.41911
TAGTCAAACTCTGGTTCTCCTCTCTCA	0.557871	36	GCAGCTTCTCCTTCTCTTGATGGGTCT	671	GCAGCTTCTCCTGTTTGGACACCATCA	523	5.47247	wt_dry||wt_imbibed||wt_salt	0:0:2.51166863230993:-4.72786193507943||0:0:0:0||0:0:0:0	4.72786
TCGCACAAGGAGTTGCTAGAAACAATC	0.557835	36	CAATGCAAGATTGAAGAAGCGAAAAGC	629	CAATGGTTAGCACTAAGACTCCTTTTT	549	9.60428	wt_dry||wt_imbibed||wt_salt	0:0:2.12448919775611:-3.17528763381352||0:0:0:0||0:0:0:0	3.17529
CAAGCAATTGCAACAACAATTCACCAT	0.557788	28	CTATAAGGTATTCAAAACAAACATATA	284	CTATAAGAATAAAAACCAATCAAAGTC	139	5.02083	wt_imbibed||wt_salt	0:0:-3.15879834777135:43.2862137997965||0:0:3.15879834777135:-43.2862137997965	43.2862
CTGACGAGGAAACAGAAGAAACAGATG	0.557746	30	GAGAGGAAGATGACGTGTATTTAGATA	258	TATGATGTTTTTGCCTTATACGTCTCT	141	8.07143	wt_dry||wt_imbibed||wt_salt	0:0:4.6521412029795:-3.62943354435233||0:0:-5.40798941961488:0.634050382045971||0:0:0:0	5.40799
TCACACAAGGAGTTACTAGAAATAGTT	0.557741	29	CAAAGAAAGATTGAAGAAGCAAAAGGG	284	CAAAGGTTAAGATCCTTTCCCCTCTTC	112	5.74408	wt_dry||wt_imbibed||wt_salt	0:0:1.23399631616642:-2.34980051355393||0:0:0:0||0:0:0:0	2.3498
AATCTTGTCCCTTATGCTCCTCTTCCT	0.557472	35	CGGTGAACATTACATTCTCTCTGTTTC	887	CGTCAAACCGACTTGTTTTGATCGTTT	496	9.04193	wt_dry||wt_imbibed||wt_salt	0:0:-3.7797594562374:10.2016248590341||0:0:0:0||0:0:0:0	10.2016
GGCTGCAATTATGGCTCGTAGCCAAAC	0.557293	32	ATAGTTGCTACCTATATACGTTGTAGT	199	ATAGTTGGTTAGTAATGAGTCTGTTGT	155	7.72712	wt_dry||wt_imbibed||wt_salt	0:0:2.17533979378446:-2.60831740612635||0:0:0:0||0:0:0:0	2.60832
TTGCTATTTCAAACAACACGCAGATTC	0.557018	36	CTTCAAAAGAGGCAGGGAATAGAAACA	637	CTCTTTAAGCTCCTTTTCCATGTCTGC	524	9.07679	wt_dry||wt_imbibed||wt_salt	0:0:2.90259458702107:-2.38446318859885||0:0:0:0||0:0:0:0	2.90259
TTCGCACAAGGAGTTGCTAGAAACAAT	0.557002	36	CCAATGCAAGATTGAAGAAGCGAAAAG	630	CCAATGGTTAGCACTAAGACTCCTTTT	549	9.11737	wt_dry||wt_imbibed||wt_salt	0:0:2.46705822020302:-4.36923130813647||0:0:-0.714561581550051:0.330316842936908||0:0:0:0	4.36923
TTACATTATCGCTTTTCGCTTCTTCAA	0.556842	36	TCTTGCTGCATATATATTCATAGATAA	571	TCTTGCATTGGATTGTTTCTAGCAACT	529	7.46875	wt_dry||wt_imbibed||wt_salt	0:0:2.55204236289616:-3.41004699334534||0:0:0:0||0:0:0:0	3.41005
TTCACTTGCTGTCTCCGATTCATTTCT	0.55642	36	CTAACCACACCACAAACAAATATCACT	575	CTTAATTTTTTGTTGGGGATCAACATA	240	6.28827	wt_dry||wt_imbibed||wt_salt	0:0:-2.20687326829375:2.93187371376016||0:0:0:0||0:0:0:0	2.93187
AGCAATTGCAACAACAATTCACCATCT	0.555851	28	ATAAGGTATTCAAAACAAACATATACA	285	ATAAGAATAAAAACCAATCAAAGTCAA	141	5.38303	wt_imbibed||wt_salt	0:0:-0.280925677129468:1.32808090714732||0:0:0.280925677129468:-1.32808090714732	1.32808
CTAGATGCTAAAGGTTTTGAGACTAAT	0.555644	34	ATGTGTGTAAGAGAGTTCATGCCTCAG	308	ATGAATCGAGAATCCAGAGTTCGTTGT	96	6.27856	wt_dry||wt_imbibed||wt_salt	0:0:4.5004834403184:-1.74840161577553||0:0:0:0||0:0:0:0	4.50048
AGCTACCGACTTCAGGAACCTTTTGAG	0.555279	22	CCGCAGCTTCTGTTAATGCAGAAACAT	152	CCGCAGCTTCAGGAAGTGGTCGTCTCT	112	5.25172	wt_dry||wt_salt	0:0:-2.26230888993559:1.83417002387435||0:0:2.26230888993559:-1.83417002387435	2.26231
TCTTGTCCCTTATGCTCCTCTTCCTCG	0.55505	35	GTGAACATTACATTCTCTCTGTTTCTT	888	TCAAACCGACTTGTTTTGATCGTTTTG	495	9.83238	wt_dry||wt_imbibed||wt_salt	0:0:-1.63078075254825:4.84980676697436||0:0:0:0||0:0:0:0	4.84981
ACAATTGGGGAGCACCATGACGTCTCG	0.554665	25	TATCGCCGTCTTGAACCGGTTGACCAA	190	TATCGCCGTCTGCAGAATTTGTTTTTT	177	6.87402	wt_dry||wt_imbibed	0:0:5.52357277183556:-3.40941804667437||0:0:-5.52357277183556:3.40941804667437	5.52357
GCTGGCCATCATGACCCATATAAGCAC	0.554241	36	ACCTGCACAACACAAATAACCAAGATA	481	ACCTTTCAAACCCCAGAACTGAAAGAA	443	8.38735	wt_dry||wt_imbibed||wt_salt	0:0:-4.70291872545394:3.66495889049315||0:0:0.409398885098429:-1.6797018251096||0:0:0:0	4.70292
AAAGAAAAGAACAAGGTTCTAGCTAGC	0.553974	36	GAGGTGGGGAAGCTGAAGAAAATTTTG	453	GAGGTAACAGAGGCACAATCTCTTAAG	331	6.80375	wt_dry||wt_imbibed||wt_salt	0:0:2.10492764478679:-4.76440266151028||0:0:-1.17218149270013:0.812315675458303||0:0:0:0	4.7644
ATTGTAATAGAAGGGACTTCTCGTGCT	0.553893	35	TCATGTGTGTACGCCTATTGGAGAAAG	411	TCATACGCCATAAAGATAAGAAGGAGG	202	5.92342	wt_dry||wt_imbibed||wt_salt	0:0:5.23179187842664:-3.47895071263416||0:0:-6.25573995401481:0.774276490227325||0:0:0:0	6.25574
TGCTGAAAGAAAAGAACAAGGTTCTAG	0.553751	35	CTAGCGAGGTGGGGAAGCTGAAGAAAA	444	CTAGCGAGGTAACAGAGGCACAATCTC	328	5.9798	wt_dry||wt_imbibed||wt_salt	0:0:2.16978403205426:-4.00991352801074||0:0:0:0||0:0:0:0	4.00991
TATCCGCCCCATGATTATTACGATCAG	0.553642	36	AGTATGTATGTAAATTACGAGACTAAC	556	AAAAAAGGGTTCACTAAGCAGAGCTTA	210	6.11935	wt_dry||wt_imbibed||wt_salt	0:0:14.2698605715807:-2.78765024015968||0:0:0:0||0:0:0:0	14.2699
GTCTTATTGGATCAATCACATCTGTCA	0.553398	23	AGCGTCTTAACCATATGTTCAGAGGAT	116	AGCGTCTTTCAATATGTTCACAGGTAT	77	8.48855	wt_dry||wt_imbibed	0:0:0.737363112329263:-1.36446460313929||0:0:-0.737363112329263:1.36446460313929	1.36446
TCTTATTGGATCAATCACATCTGTCAA	0.553398	23	GCGTCTTAACCATATGTTCAGAGGATT	116	GCGTCTTTCAATATGTTCACAGGTATC	77	8.81298	wt_dry||wt_imbibed	0:0:0.883475184241459:-1.77697429178314||0:0:-0.883475184241459:1.77697429178314	1.77697
TCAGCATCACTACTACAAGAGTCGGCA	0.553247	19	CCATCTTCTGTGCTGAAGAAGAAGCAA	115	CCATCTAGAAAAGAAGTTGGTTTGTCA	80	7.865	wt_imbibed||wt_salt	0:0:1.04415345850677:-0.83395424270374||0:0:-1.04415345850677:0.83395424270374	1.04415
TCTCCTTCTCCTCTTCTTCTTCTTCTT	0.552927	22	CGTCGATTTCCCGATCAATTCTGACGC	165	CTTTGAAATCTCTCATTCTCTCTCAAT	67	5.95161	wt_dry||wt_imbibed	0:0:0.439393485242612:-1.15476567280512||0:0:-0.439393485242612:1.15476567280512	1.15477
GGCACTTCCTGTAAGTAGAACTTTCTG	0.552773	24	GTAATCTATAACGTTTTATCAGTATTC	223	ACTCTCCGGGTGATGCCACCAGAAACC	57	5.7	wt_dry||wt_salt	0:0:2.05598551596489:-0.938979953687818||0:0:-2.05598551596489:0.938979953687818	2.05599
CCTCTTCTTCTTCTTCTTCTTCTTCAT	0.552106	36	CGCAGAAGATGCTCTCCTCGCTTGTGT	817	CTATGGACCCTTTAGCTTCCCAACATC	375	7.12988	wt_dry||wt_imbibed||wt_salt	0:0:0.278620745112997:-1.8500958215189||0:0:-2.92540872442128:4.880774099359||0:0:0:0	4.88077
CATCTAGATGCTAAAGGTTTTGAGACT	0.552093	34	AATATGTGTGTAAGAGAGTTCATGCCT	309	AATATGAATCGAGAATCCAGAGTTCGT	92	5.24145	wt_dry||wt_imbibed||wt_salt	0:0:2.42488528370362:-0.956524374686298||0:0:0:0||0:0:0:0	2.42489
AGAACAGCTGGCCTTTATGCGATGCGT	0.551891	23	CTGAGTATGTTGCTGAGTCTTTTGTTT	122	CTGAGTCAGAGACTGATATAATCAACG	99	6.65652	wt_dry||wt_salt	0:0:-3.0953050884015:7.77495800715845||0:0:3.0953050884015:-7.77495800715845	7.77496
GTGTTGCTCCATTGCCTCCAAAACCTA	0.551843	36	TTCAAACATTACTAATATTCTTAGTAA	1462	TTCAAACATTATTGGGTGGTTAGTTTG	1012	8.07987	wt_dry||wt_imbibed||wt_salt	0:0:-2.7298258912189:4.57765151785339||0:0:0:0||0:0:0:0	4.57765
CATCCTCTGCTTCCACAGACTTCTTCA	0.551793	36	TCTTCCCCATCTGTAAGAAATTTGTTT	1407	TCTTCCCCATCTTTATAAGCTGGTTAG	823	6.63128	wt_dry||wt_imbibed||wt_salt	0:0:-3.53827404779565:2.97971438461006||0:0:0:0||0:0:0:0	3.53827
ACATCTAGATGCTAAAGGTTTTGAGAC	0.5515	34	TAATATGTGTGTAAGAGAGTTCATGCC	308	TAATATGAATCGAGAATCCAGAGTTCG	92	5.20363	wt_dry||wt_imbibed||wt_salt	0:0:3.96678016818806:-1.5451333931482||0:0:0:0||0:0:0:0	3.96678
AGAACCAGAGTTTGACTAACCAGCTTA	0.550774	36	TAAAGGTACCATCTCTTATGGATAGTA	876	TAAAGATGGGGAAGATGAAGAAGTCTG	753	7.49491	wt_dry||wt_imbibed||wt_salt	0:0:1.9711153795211:-2.85115248791122||0:0:0:0||0:0:0:0	2.85115
CCAGAGTTTGACTAACCAGCTTATAAA	0.550706	36	GGTACCATCTCTTATGGATAGTAAAAC	882	GATGGGGAAGATGAAGAAGTCTGTGGA	768	9.3452	wt_dry||wt_imbibed||wt_salt	0:0:4.09203415000011:-8.1885959904736||0:0:-23.6362655776616:10.2173192976173||0:0:0:0	23.6363
GGTTTGACTGAAACACCAATCGGTTAC	0.549679	28	GAGGAAGAGGAGCATAAGGGACAAGAT	385	TGTAATTCATAGTCAGATAGACAGATA	247	7.5542	wt_dry||wt_salt	0:0:7.90023044324832:-6.84180948334241||0:0:-7.90023044324832:6.84180948334241	7.90023
ATTGGGGAGCACCATGACGTCTCGTAT	0.549414	23	CGCCGTCTTGAACCGGTTGACCAAGAA	178	CGCCGTCTGCAGAATTTGTTTTTTGTC	169	8.04384	wt_dry||wt_imbibed	0:0:5.87286731121023:-3.60808078994805||0:0:-5.87286731121023:3.60808078994805	5.87287
ATTGCAACAACAATTCACCATCTATAA	0.549199	28	GGTATTCAAAACAAACATATACATCCT	290	GAATAAAAACCAATCAAAGTCAAAAGA	140	6.55251	wt_imbibed||wt_salt	0:0:-3.35321323963863:46.349394887125||0:0:3.35321323963863:-46.349394887125	46.3494
TGTGATAACCATGGAGCCTGGACTTGT	0.547773	35	AGGTGTAACCGGAGAGGACTCTTAATT	288	AGGGAAAGCGTGGGATAGAGAAGCAGC	268	8.84	wt_dry||wt_imbibed||wt_salt	0:0:3.09521394421617:-2.79461426289871||0:0:0:0||0:0:0:0	3.09521
CTGTGATGAGCTGTAGTAGTATCACTC	0.547672	26	CAAACTGGATTACTGGTGATTTTCCAA	148	CAAACTGGTACACATTTCCTTTCTCTC	126	5.68881	wt_dry||wt_imbibed||wt_salt	0:0:2.81507213754542:-1.81485421299793||0:0:0:0||0:0:0:0	2.81507
TGGATTCGCAGGGAGTGGCTCCGTGGT	0.547619	15	GAAGAACTGAAGAGAAGAAAGATTGAA	117	GAAGAATTCGCTCCTCAAGGTAGAAGC	51	5.62353	wt_dry||wt_imbibed	0:0:6.70414126413669:-4.44175636254305||0:0:-6.70414126413669:4.44175636254305	6.70414
ATGGATTCGCAGGGAGTGGCTCCGTGG	0.547059	16	TGAAGAACTGAAGAGAAGAAAGATTGA	113	TGAAGAATTCGCTCCTCAAGGTAGAAG	57	5.84302	wt_dry||wt_imbibed	0:0:6.59529347543516:-4.43313189602569||0:0:-6.59529347543516:4.43313189602569	6.59529
GATGGATTCGCAGGGAGTGGCTCCGTG	0.547059	16	GTGAAGAACTGAAGAGAAGAAAGATTG	112	GTGAAGAATTCGCTCCTCAAGGTAGAA	57	5.53216	wt_dry||wt_imbibed	0:0:6.59529347543516:-4.43313189602569||0:0:-6.59529347543516:4.43313189602569	6.59529
GTTGCTATTTCAAACAACACGCAGATT	0.546953	36	CCTTCAAAAGAGGCAGGGAATAGAAAC	640	CCTCTTTAAGCTCCTTTTCCATGTCTG	529	8.6396	wt_dry||wt_imbibed||wt_salt	0:0:3.2743049580179:-2.74942720669777||0:0:0:0||0:0:0:0	3.2743
CGTCGCATCTTAAACCTCCTAAACAGG	0.546253	19	TATGCTTGTAACTTTTGTTTCTTACCA	101	GTTTATTAGGGTTCTTGATTTCATCAA	43	6.12727	wt_imbibed||wt_salt	0:0:1.02851239366191:-0.183441993796749||0:0:-1.02851239366191:0.183441993796749	1.02851
AGTGAGATATCCATGGCTAATATATAT	0.545945	28	GGGGAATATTCTTCCTACTACTCAGAG	234	GGGTATTTCGATGATCACATTTGTTTT	153	7.20506	wt_dry||wt_imbibed||wt_salt	0:0:1.35665927548864:-1.52130153770273||0:0:0:0||0:0:0:0	1.5213
ACCAGAGTTTGACTAACCAGCTTATAA	0.54511	36	AGGTACCATCTCTTATGGATAGTAAAA	877	AGATGGGGAAGATGAAGAAGTCTGTGG	744	8.79046	wt_dry||wt_imbibed||wt_salt	0:0:3.91038929029131:-7.70647661499794||0:0:-18.777559233037:8.12936200457519||0:0:0:0	18.7776
TCCACCGGCAAACTCTACAACTCCTCC	0.544807	34	TCCGGCGACAGCATGGCCAAGATCATC	335	TCCGGCGACAGGTCTCACTCTTTTTAA	329	7.10938	wt_dry||wt_imbibed||wt_salt	0:0:3.74431299697765:-4.80652361185994||0:0:0:0||0:0:-3.06641319899818:0.892447615330054	4.80652
TTGCGAAATCCATCATCGTCCATTGAT	0.544645	33	GATTATAAAACTACAAACAATGCCATT	215	GATTATAAAAATGGGTTTGGTCTAAAC	115	5.74603	wt_dry||wt_imbibed||wt_salt	0:0:1.74394085157814:-1.44031525722139||0:0:0:0||0:0:0:0	1.74394
TTGATGTCTTCAATTCTTTAGATTCAC	0.544057	36	TGCTAAACCTCAACAACTTCAATTAAC	657	CGGTATAATAATCCCTTGGCAGGTAAA	341	6.69513	wt_dry||wt_imbibed||wt_salt	0:0:3.00994849339858:-2.01744008551446||0:0:0:0||0:0:0:0	3.00995
AATACAACAAGCTGATGATCCTGAAAC	0.543265	34	CTTGGTAAGTTCTTCTTAGAACCTTGC	214	CTTGGATCTTGAAGACAAAACTCAGGA	185	7.98554	wt_dry||wt_imbibed||wt_salt	0:0:2.42930986871693:-3.91647811470988||0:0:0:0||0:0:0:0	3.91648
AGGCACTTCCTGTAAGTAGAACTTTCT	0.54193	24	GGTAATCTATAACGTTTTATCAGTATT	206	GACTCTCCGGGTGATGCCACCAGAAAC	61	5.94444	wt_dry||wt_salt	0:0:7.82865818094546:-3.24885557812724||0:0:-7.82865818094546:3.24885557812724	7.82866
TTTGATGTCTTCAATTCTTTAGATTCA	0.541775	36	CTGCTAAACCTCAACAACTTCAATTAA	657	CCGGTATAATAATCCCTTGGCAGGTAA	343	6.31772	wt_dry||wt_imbibed||wt_salt	0:0:3.01942580960968:-2.0328985205062||0:0:0:0||0:0:0:0	3.01943
ATTACTAATCTTATCTATTAAACTCTG	0.54149	26	CGTTATCCCAGTTAGAAGAAGCCACGT	246	CGTTATCTGGTGATGTTTCAAGTCCAT	236	7.89738	wt_dry||wt_salt	0:0:8.67800863247915:-11.0059753822692||0:0:-8.67800863247915:11.0059753822692	11.006
ACACCCCTATAGACAAAGTAATTGGGA	0.541414	27	CCTGGGAAACTTGTTCAACGATGTTCT	257	CCTGCAGTTTTACAAAACGAGATAGTC	102	6.15013	wt_dry||wt_imbibed	0:0:12.0293588770009:-2.66166865939952||0:0:-12.0293588770009:2.66166865939952	12.0294
GACACCCCTATAGACAAAGTAATTGGG	0.541284	27	ACCTGGGAAACTTGTTCAACGATGTTC	257	ACCTGCAGTTTTACAAAACGAGATAGT	102	5.86559	wt_dry||wt_imbibed	0:0:16.894244968379:-3.6010019941145||0:0:-16.894244968379:3.6010019941145	16.8942
CTTCTTTGATGTCTTCAATTCTTTAGA	0.540969	36	TTCACTGCTAAACCTCAACAACTTCAA	635	TTCACCGGTATAATAATCCCTTGGCAG	342	5.81887	wt_dry||wt_imbibed||wt_salt	0:0:4.71615293053189:-3.57432655791095||0:0:0:0||0:0:-0.553435720510445:0.115472464694456	4.71615
GCACAAGGAGTTGCTAGAAACAATCCA	0.54096	36	ATGCAAGATTGAAGAAGCGAAAAGCGA	642	ATGGTTAGCACTAAGACTCCTTTTTCC	556	10.542	wt_dry||wt_imbibed||wt_salt	0:0:2.21743877505374:-3.58801862143514||0:0:-0.321848226401658:0.163683233692975||0:0:0:0	3.58802
GCAATTATGGCTCGTAGCCAAACATAG	0.539627	32	TTGCTACCTATATACGTTGTAGTGTCC	196	TTGGTTAGTAATGAGTCTGTTGTGCTC	149	9.33394	wt_dry||wt_imbibed||wt_salt	0:0:2.11837053593737:-2.60921114625858||0:0:0:0||0:0:0:0	2.60921
TATCATTGTAATAGAAGGGACTTCTCG	0.539328	35	TGCTTCATGTGTGTACGCCTATTGGAG	420	TGCTTCATACGCCATAAAGATAAGAAG	209	5.28423	wt_dry||wt_imbibed||wt_salt	0:0:3.89223680241392:-2.60784005624168||0:0:-2.48852741552622:0.372520174391716||0:0:0:0	3.89224
TGCTCTGTCTGTAACTAGAGCTAGGAA	0.539251	36	GGTATATATGCTACTACTAAGATATTC	1615	GACAGAACTAATGATGGAGCTTGTGAA	724	6.80296	wt_dry||wt_imbibed||wt_salt	0:0:3.52966066911693:-4.24196390865055||0:0:-0.194553913177313:0.0487331249912213||0:0:0:0	4.24196
TTGTAATAGAAGGGACTTCTCGTGCTT	0.53894	35	CATGTGTGTACGCCTATTGGAGAAAGT	408	CATACGCCATAAAGATAAGAAGGAGGA	203	6.33083	wt_dry||wt_imbibed||wt_salt	0:0:4.42429294121623:-3.04062274086047||0:0:-3.14103943163852:0.433420733374854||0:0:0:0	4.42429
AACAAGGAAGATATGAATCCGACAATC	0.538468	28	ACCTGTTCCAAAATGAGAAATAATCAA	269	ACCATAGAATAAGCGGCAAATCCGAAG	137	5.3774	wt_dry||wt_imbibed||wt_salt	0:0:-2.39954624523175:1.92504285630447||0:0:0:0||0:0:0:0	2.39955
ATCTAGATGCTAAAGGTTTTGAGACTA	0.538078	34	ATATGTGTGTAAGAGAGTTCATGCCTC	304	ATATGAATCGAGAATCCAGAGTTCGTT	91	5.60408	wt_dry||wt_imbibed||wt_salt	0:0:3.44380250289929:-1.3636510544947||0:0:0:0||0:0:0:0	3.4438
CAAGGAAGATATGAATCCGACAATCAC	0.537803	28	CTGTTCCAAAATGAGAAATAATCAACT	268	CATAGAATAAGCGGCAAATCCGAAGTC	137	6.06506	wt_dry||wt_imbibed||wt_salt	0:0:-1.99111408226619:1.67534092874648||0:0:0:0||0:0:0:0	1.99111
CCGTGTAATTGACTATGATCTTTCCAA	0.537644	33	ACTGCTGCAGCAACAGCAGTAGCAGCT	278	ACTACGTAAAATCAAAAACAACAAGCA	276	8.34835	wt_dry||wt_imbibed||wt_salt	0:0:-2.02010200193135:1.20085949362437||0:0:0.227244137394594:-0.269667897997425||0:0:0:0	2.0201
TAGCATTTTCCATGGACCGGTTCTTGT	0.537219	29	CCCCAATCTCCAGGCTCCAGCAACCAA	227	CCCCAATCTGAAACATGACGCAGTATC	175	6.11954	wt_dry||wt_imbibed||wt_salt	0:0:-0.970985118752242:1.84426498993538||0:0:0:0||0:0:0:0	1.84426
CTCCTTCTCCTCTTCTTCTTCTTCTTC	0.537114	24	GTCGATTTCCCGATCAATTCTGACGCA	179	TTTGAAATCTCTCATTCTCTCTCAATC	71	6.00377	wt_dry||wt_imbibed	0:0:3.93532666474487:-19.6202707230286||0:0:-3.93532666474487:19.6202707230286	19.6203
TCTGGTTCTCCTCTCTCAGCAGCTTCT	0.536254	36	CCTTCTCTTGATGGGTCTTCACAAGCT	701	CCTGTTTGGACACCATCACAACTTTAT	598	8.51737	wt_dry||wt_imbibed||wt_salt	0:0:2.25723865501885:-4.03041761769475||0:0:0:0||0:0:0:0	4.03042
TGAAAGAAAAGAACAAGGTTCTAGCTA	0.535983	35	GCGAGGTGGGGAAGCTGAAGAAAATTT	447	GCGAGGTAACAGAGGCACAATCTCTTA	325	6.38228	wt_dry||wt_imbibed||wt_salt	0:0:2.43753853676176:-5.56151131551154||0:0:-0.883049040132347:0.648697762293094||0:0:0:0	5.56151
CGATCAGCCGTCGCGCTAGATTTGCTG	0.535836	26	CCATGGTCATCGCTTCAAGCACCAAAA	148	CCATGGTCATCGACTAAACCGGCTCCG	115	6.09231	wt_dry||wt_salt	0:0:1.19106564217964:-0.753934009121461||0:0:-1.19106564217964:0.753934009121461	1.19107
TGCGGATACCTTCAAGATTCCTGATGA	0.535619	31	GGTTGATATTTCTCAACTTAGTTAGAC	289	GGGAGAACACAGTAATAAAAAAGGAAG	180	7.84879	wt_dry||wt_imbibed	0:0:8.18886854344165:-3.49040431651026||0:0:-8.18886854344165:3.49040431651026	8.18887
TCAACCTTTGTATAAAATCTTGCAACC	0.535439	36	GGGCGTGTAATTTGGTTCTTGTGATTC	488	GGGCGTAAAATCAAGAGCAAAGCATGA	168	5.02703	wt_dry||wt_imbibed||wt_salt	0:0:2.69981670129336:-0.974232237524188||0:0:0:0||0:0:0:0	2.69982
GATTACTACTTCTCAGAGATTCTTTTG	0.535155	36	GTAATTAGGGTTTCCTCCAATTTTGCA	690	AGAAAGAGAGTGAGAGGCAATAAAAAA	345	5.44434	wt_dry||wt_imbibed||wt_salt	0:0:7.80712482964656:-4.3170460085044||0:0:-14.6309453404658:0.598288861427442||0:0:0:0	14.6309
GTTGCAGGATTTAATCTAGGATTCACA	0.535136	36	ATTCCAACATTACAGCTAACAAGATAA	624	ATTCCAACACTCCCCCAAGAATCCGTA	581	5.88585	wt_dry||wt_imbibed||wt_salt	0:0:4.02431776624799:-5.07996610475962||0:0:0:0||0:0:-0.188064410279603:0.0861208536440982	5.07997
ATGATGTTGCTATTTCAAACAACACGC	0.534281	36	AGATTCCTTCAAAAGAGGCAGGGAATA	637	AGATTCCTCTTTAAGCTCCTTTTCCAT	536	6.91563	wt_dry||wt_imbibed||wt_salt	0:0:3.23459877556873:-2.71685680825727||0:0:0:0||0:0:0:0	3.2346
AATGATGTTGCTATTTCAAACAACACG	0.533389	36	CAGATTCCTTCAAAAGAGGCAGGGAAT	643	CAGATTCCTCTTTAAGCTCCTTTTCCA	540	6.44253	wt_dry||wt_imbibed||wt_salt	0:0:2.85349480533649:-2.35838267822805||0:0:0:0||0:0:0:0	2.85349
AAATCTTTTCAATTTTCGATCAAGTTA	0.532807	27	ATACAAATCTAGGTCTAAATTAGGTTC	192	AAAAAAAAAAAAAAAAAAAAAAAAAAA	135	8.1	wt_dry||wt_imbibed	0:0:-4.48906922800458:4.37500367575005||0:0:4.48906922800458:-4.37500367575005	4.48907
AAGAATGATGAAGAAGCTTCTAGGTTA	0.532748	33	TGGTAACATGACACGTGTATCAATCTC	325	TGAGTACTCTGCCTCTGGAATTTCTGG	190	7.19928	wt_dry||wt_imbibed||wt_salt	0:0:4.2061143332091:-4.03933563838514||0:0:-2.45294883499222:0.526180915215447||0:0:0:0	4.20611
TCCATGGACCGGTTCTTGTCCCCAATC	0.532219	28	TCCAGGCTCCAGCAACCAACCGCAACG	208	TGAAACATGACGCAGTATCCTTTTAAG	191	9.25694	wt_dry||wt_imbibed||wt_salt	0:0:-2.34587102002921:3.25585899780334||0:0:0.0861008140668983:-0.304736420779477||0:0:0:0	3.25586
CTCAAGCTTCTTAACTTATAACACAAC	0.532146	32	CTGAGAAGAGGTACAAGTTGATGACCG	305	CTGCTTGTTCTTCATCCTTGTGGTGAT	143	6.55485	wt_dry||wt_imbibed||wt_salt	0:0:-2.57621435050428:8.28344987491096||0:0:0:0||0:0:0:0	8.28345
CTTTGTATAAAATCTTGCAACCGGGCG	0.532143	36	TGTAATTTGGTTCTTGTGATTCATTCT	473	TAAAATCAAGAGCAAAGCATGAGCAGC	164	6.41343	wt_dry||wt_imbibed||wt_salt	0:0:2.39565691857909:-0.95505568897348||0:0:0:0||0:0:0:0	2.39566
GGTTCTCCTCTCTCAGCAGCTTCTCCT	0.530692	36	TCTCTTGATGGGTCTTCACAAGCTCCA	696	GTTTGGACACCATCACAACTTTATTCA	593	8.78234	wt_dry||wt_imbibed||wt_salt	0:0:2.18805144237811:-4.01234399504169||0:0:0:0||0:0:0:0	4.01234
CTCTGTCTTCTTCTTCTTCTTCTTCTT	0.529937	35	CTTCTTCTTCTTCTTCTTCTTCTTCGT	508	CCTGATTGATGGTGACTACTGCATTCG	387	7.45556	wt_dry||wt_imbibed||wt_salt	0:0:3.93439416341488:-54.1348071920774||0:0:-12.9896419330802:30.0402228658113||0:0:0:0	54.1348
TCAAGTTAAGTCTATTGATATCTCTGG	0.529749	34	CTAAAGCCAATTAGCTTATGGGTTTCA	596	CTAAGCCAATTTAGCTTGATTTGAGTT	442	6.01026	wt_dry||wt_imbibed||wt_salt	0:0:0.941159287245807:-1.75216364150071||0:0:0:0||0:0:-0.525862396077914:0.545454466477523	1.75216
TGGCTTATGAGGGATTTTGACCTGAGA	0.529567	36	CTGAAAACCGATCTTTTACCCACGGCT	311	CTGAAAAAACCGATCTTTTACCCACGG	264	6.9752	wt_dry||wt_imbibed||wt_salt	0:0:0.19847626184373:-0.215637115667431||0:0:-3.59722865950237:3.02322555799904||0:0:0:0	3.59723
GTTGCTCCATTGCCTCCAAAACCTATT	0.529267	36	CAAACATTACTAATATTCTTAGTAATT	1541	CAAACATTATTGGGTGGTTAGTTTGGC	1035	6.13452	wt_dry||wt_imbibed||wt_salt	0:0:-2.35319371038937:4.10512626483042||0:0:0:0||0:0:0:0	4.10513
GTTCTGAATCTTCTTCATCCTTCAAAT	0.529233	23	TATCAACGATAGTCATCTCTTTCACAG	236	TATCACGAAGATTGAGCCTTGTTCTCT	137	5.58182	wt_imbibed||wt_salt	0:0:3.51819114449118:-1.74378883553137||0:0:-3.51819114449118:1.74378883553137	3.51819
GTGATAACCATGGAGCCTGGACTTGTA	0.528892	35	GGTGTAACCGGAGAGGACTCTTAATTT	307	GGGAAAGCGTGGGATAGAGAAGCAGCC	289	9.34846	wt_dry||wt_imbibed||wt_salt	0:0:2.71763341838105:-2.51168964907932||0:0:0:0||0:0:0:0	2.71763
TGTTGCTCCATTGCCTCCAAAACCTAT	0.528871	36	TCAAACATTACTAATATTCTTAGTAAT	1510	TCAAACATTATTGGGTGGTTAGTTTGG	1024	5.77124	wt_dry||wt_imbibed||wt_salt	0:0:-2.74444168804989:4.69130896252294||0:0:0:0||0:0:0:0	4.69131
AAGATAATTAAGAGTTTTTTCTTCTAG	0.528584	36	ATCCAAGGTTTTAAGATCATCAGCCTG	644	ATCCTGCCATGAAAGAAAGATTTTAAA	364	7.82213	wt_dry||wt_imbibed||wt_salt	0:0:1.96561075178551:-4.35872292542833||0:0:0:0||0:0:0:0	4.35872
AATTGCAACAACAATTCACCATCTATA	0.528532	28	AGGTATTCAAAACAAACATATACATCC	285	AGAATAAAAACCAATCAAAGTCAAAAG	140	6.29561	wt_imbibed||wt_salt	0:0:-3.25533719235721:44.8066181586903||0:0:3.25533719235721:-44.8066181586903	44.8066
GTAATAGAAGGGACTTCTCGTGCTTCA	0.528109	35	TGTGTGTACGCCTATTGGAGAAAGTTT	399	TACGCCATAAAGATAAGAAGGAGGATA	199	6.81623	wt_dry||wt_imbibed||wt_salt	0:0:5.09356957153947:-3.73169436721762||0:0:-4.76490720198821:0.59154491125219||0:0:0:0	5.09357
CATTGCCTCCAAAACCTATTCAAACAT	0.528086	36	TACTAATATTCTTAGTAATTCCACTAG	1709	TATTGGGTGGTTAGTTTGGCCGTTGAT	1054	7.69656	wt_dry||wt_imbibed||wt_salt	0:0:-2.22945652235893:4.06835892331988||0:0:0:0||0:0:0:0	4.06836
AGCTTGTGAAGACCCATCAAGAGAAGG	0.527906	36	TTAGTATTTCTGGTTTTTATTCGCCAT	1602	AGAAGCTGCTGAGAGAGGAGAACCAGA	681	6.65636	wt_dry||wt_imbibed||wt_salt	0:0:4.23349955730957:-5.80241477871773||0:0:-4.50055129374973:1.08449732635109||0:0:0:0	5.80241
TTGCTCCATTGCCTCCAAAACCTATTC	0.527648	36	AAACATTACTAATATTCTTAGTAATTC	1551	AAACATTATTGGGTGGTTAGTTTGGCC	1036	6.12142	wt_dry||wt_imbibed||wt_salt	0:0:-3.82756094264808:6.24006091566252||0:0:0:0||0:0:0:0	6.24006
ATTGCCTCCAAAACCTATTCAAACATT	0.527605	36	ACTAATATTCTTAGTAATTCCACTAGA	1756	ATTGGGTGGTTAGTTTGGCCGTTGATG	1060	8.00069	wt_dry||wt_imbibed||wt_salt	0:0:-3.94932542427549:6.59579892073937||0:0:0:0||0:0:0:0	6.5958
GGTGTTGCTCCATTGCCTCCAAAACCT	0.526752	36	ATTCAAACATTACTAATATTCTTAGTA	1466	ATTCAAACATTATTGGGTGGTTAGTTT	1022	7.79004	wt_dry||wt_imbibed||wt_salt	0:0:-2.0001562134882:3.50634219438606||0:0:0:0||0:0:0:0	3.50634
CAATGTTCAGTCTCAAGTCTCAGTCTA	0.526669	34	AAGACTAAAGTTTGAAGCCGTGGGTAC	162	AAGACTAAGTTAGAAGCCGTGGGTACC	159	6.52562	wt_dry||wt_imbibed||wt_salt	0:0:1.48498728563901:-2.01473603929959||0:0:0:0||0:0:0:0	2.01474
GGTGAATCAAACTTGGAACGTGTTGCC	0.526654	32	ACTAGACCACAAAGCGCATGACCATAT	469	ACGATGAAGAGACAAGTATGGAAATCG	225	5.60815	wt_dry||wt_imbibed||wt_salt	0:0:12.796945574426:-3.18992812528359||0:0:-1.78833937739891:0.0381163139925538||0:0:0:0	12.7969
CCAGTGAGATATCCATGGCTAATATAT	0.526056	29	ATGGGGAATATTCTTCCTACTACTCAG	238	ATGGGTATTTCGATGATCACATTTGTT	160	6.43596	wt_dry||wt_imbibed||wt_salt	0:0:1.09780384537752:-1.16526262570982||0:0:0:0||0:0:0:0	1.16526
GAATCGATCGTTGTCTTTGATTTGATT	0.525986	32	AGAGATCAGGTTTTAGAGCATAAAGCT	176	AGAGATCAGGTTCGTCCAATTGTGATA	141	6.9162	wt_dry||wt_salt	0:0:3.23238932825331:-4.1746287895193||0:0:-3.23238932825331:4.1746287895193	4.17463
AGGTGAATCAAACTTGGAACGTGTTGC	0.52572	32	CACTAGACCACAAAGCGCATGACCATA	432	CACGATGAAGAGACAAGTATGGAAATC	210	5.31915	wt_dry||wt_imbibed||wt_salt	0:0:7.77212029626617:-1.96981860907749||0:0:0:0||0:0:0:0	7.77212
TCATTGTAATAGAAGGGACTTCTCGTG	0.525626	35	CTTCATGTGTGTACGCCTATTGGAGAA	416	CTTCATACGCCATAAAGATAAGAAGGA	209	5.63462	wt_dry||wt_imbibed||wt_salt	0:0:5.55054779014598:-3.75419861014642||0:0:-7.71690972184935:0.927244802762673||0:0:0:0	7.71691
TCCGAATCGTCGCATCTTAAACCTCCT	0.525253	19	AAACAGGTATGCTTGTAACTTTTGTTT	89	AAACAGGGTTTATTAGGGTTCTTGATT	36	6.11176	wt_imbibed||wt_salt	0:0:1.51324106135718:-0.216096981172151||0:0:-1.51324106135718:0.216096981172151	1.51324
CAATCAGTTAACTTCTTACTGTTTCTA	0.525082	34	GGTATATGTCATTATGTGTCTATCTTT	312	GTGTCATCTGACTTTACAAAGGTAGCA	104	5.7756	wt_dry||wt_imbibed||wt_salt	0:0:-6.84136602649307:13.7562721996889||0:0:0:0||0:0:0.60150917767083:-5.61536687358126	13.7563
TGCTCCATTGCCTCCAAAACCTATTCA	0.524972	36	AACATTACTAATATTCTTAGTAATTCC	1554	AACATTATTGGGTGGTTAGTTTGGCCG	1028	6.47154	wt_dry||wt_imbibed||wt_salt	0:0:-2.71909490322651:4.6914522622594||0:0:0:0||0:0:0:0	4.69145
TAATAGAAGGGACTTCTCGTGCTTCAT	0.524432	35	GTGTGTACGCCTATTGGAGAAAGTTTA	396	ACGCCATAAAGATAAGAAGGAGGATAA	196	6.82919	wt_dry||wt_imbibed||wt_salt	0:0:4.9759934466913:-3.67494448285693||0:0:-4.96708494003299:0.604427136002781||0:0:0:0	4.97599
GATTACTAATCTTATCTATTAAACTCT	0.524382	26	GCGTTATCCCAGTTAGAAGAAGCCACG	244	GCGTTATCTGGTGATGTTTCAAGTCCA	233	7.87398	wt_dry||wt_salt	0:0:9.23848537192375:-11.6117724540031||0:0:-9.23848537192375:11.6117724540031	11.6118
CAGAAGAAGAAGAAGAAGAAGAAGAAA	0.524375	36	TTGTTTTTGTGATTGATTAATATGGCG	486	AGAAAATGGCAGGAGGGTCGTTTGGTC	254	9.893	wt_dry||wt_imbibed||wt_salt	0:0:-6.12644107416646:1.95618062352666||0:0:1.73785201841238:-1.58118415241609||0:0:0:0	6.12644
TGTTCATTGGAGCGCCGTAGTGCGGAG	0.523864	23	GTTCTTCCCATCATGGAAGTCCGAGTT	280	GTTATCACTGCTAAGCAATAAGTCTCA	119	5.35644	wt_dry||wt_salt	0:0:-2.85232340047657:1.36284660362592||0:0:2.85232340047657:-1.36284660362592	2.85232
GGGTCCAGTGAGATATCCATGGCTAAT	0.523845	29	ATATATGGGGAATATTCTTCCTACTAC	239	ATATATGGGTATTTCGATGATCACATT	165	5.31553	wt_dry||wt_imbibed||wt_salt	0:0:1.0810379192993:-1.19521490334652||0:0:0:0||0:0:0:0	1.19521
CAACAATCTCATGCTCTTCCTTCTTCT	0.523329	18	TCTTCTCCATCACTGTCTCGGTTTTCG	75	TCTCCGTTACTGTCTCGGTTCTCGGTT	74	10.8354	wt_dry||wt_imbibed	0:0:25.5597505217344:-8.31521506985093||0:0:-25.5597505217344:8.31521506985093	25.5598
CGCGCTAGATTTGCTGCCATGGTCATC	0.522813	27	GCTTCAAGCACCAAAAGGACGCAGCAA	164	GACTAAACCGGCTCCGGTGGCTTCTCC	132	11.4849	wt_dry||wt_imbibed||wt_salt	0:0:2.06892323261441:-1.12852308033425||0:0:0:0||0:0:0:0	2.06892
ATTGGATCAATCACATCTGTCAAGCGT	0.522308	23	CTTAACCATATGTTCAGAGGATTCGTA	112	CTTTCAATATGTTCACAGGTATCATTT	76	11.0463	wt_dry||wt_imbibed	0:0:0.887706437108639:-1.811706273609||0:0:-0.887706437108639:1.811706273609	1.81171
GCAGGCTGGCCATCATGACCCATATAA	0.522016	36	GCACACCTGCACAACACAAATAACCAA	471	GCACACCTTTCAAACCCCAGAACTGAA	427	6.64439	wt_dry||wt_imbibed||wt_salt	0:0:-2.14883307093483:2.25336093830777||0:0:0:0||0:0:0:0	2.25336
GACAATCAGTTAACTTCTTACTGTTTC	0.521951	34	TAGGTATATGTCATTATGTGTCTATCT	310	TAGTGTCATCTGACTTTACAAAGGTAG	104	5.23904	wt_dry||wt_imbibed||wt_salt	0:0:-2.15109432721611:4.50317695231284||0:0:0:0||0:0:0.110944430183286:-0.676402960480317	4.50318
TTGGGGAGCACCATGACGTCTCGTATC	0.521932	23	GCCGTCTTGAACCGGTTGACCAAGAAC	179	GCCGTCTGCAGAATTTGTTTTTTGTCT	168	8.51093	wt_dry||wt_imbibed	0:0:5.83913348240855:-3.61024068471756||0:0:-5.83913348240855:3.61024068471756	5.83913
CGTATGTATCTAAATACACGTCATCTT	0.521687	35	CCTCTCCATCTGTTTCTTCTGTTTCCT	296	CCTCTCCCTGCAACAGCCAAAAGAGAA	136	6.01089	wt_dry||wt_imbibed||wt_salt	0:0:-4.7935273734018:7.21264694572898||0:0:0.658098447933433:-7.33405120417563||0:0:0:0	7.33405
TTTCAGACTTTGTTGTGGGTTATGCCG	0.520288	29	GTAACTTATCCCTTGCACTCTGATTAA	237	TTTGACTGTTTCTGACTGATTCTTCCG	119	6.87918	wt_dry||wt_imbibed||wt_salt	0:0:-2.43551123318662:6.77614511670638||0:0:0.169961581200079:-2.11490242749759||0:0:0:0	6.77615
CATTGTAATAGAAGGGACTTCTCGTGC	0.520278	35	TTCATGTGTGTACGCCTATTGGAGAAA	417	TTCATACGCCATAAAGATAAGAAGGAG	206	5.87259	wt_dry||wt_imbibed||wt_salt	0:0:3.7269544831177:-2.37377053094853||0:0:-1.54046269595525:0.247208539924371||0:0:0:0	3.72695
CTGCTTCCACAGACTTCTTCATCTTCC	0.520202	36	CCATCTGTAAGAAATTTGTTTTACGTT	1333	CCATCTTTATAAGCTGGTTAGTCAAAC	848	9.25456	wt_dry||wt_imbibed||wt_salt	0:0:-4.58215367627145:3.49069643653824||0:0:0.0645142626148275:-0.211850628998123||0:0:0:0	4.58215
TGGATCAATCACATCTGTCAAGCGTCT	0.520014	24	TAACCATATGTTCAGAGGATTCGTATG	112	TTCAATATGTTCACAGGTATCATTTTC	84	12.197	wt_dry||wt_imbibed	0:0:0.814306307572145:-1.51262600010778||0:0:-0.814306307572145:1.51262600010778	1.51263
CGCAGGGAGTGGCTCCGTGGTGAAGAA	0.519608	16	CTGAAGAGAAGAAAGATTGAAACTCAT	126	TTCGCTCCTCAAGGTAGAAGCAGCCGA	43	5.74566	wt_dry||wt_imbibed	0:0:2.77232135947804:-1.12590456562987||0:0:-2.77232135947804:1.12590456562987	2.77232
CTCCATTGCCTCCAAAACCTATTCAAA	0.518792	36	CATTACTAATATTCTTAGTAATTCCAC	1685	CATTATTGGGTGGTTAGTTTGGCCGTT	1060	7.0633	wt_dry||wt_imbibed||wt_salt	0:0:-2.24501068782258:4.10285903691569||0:0:0:0||0:0:0:0	4.10286
AAACGGTGCACCAGAGGATGGTACATC	0.518747	36	CGAGAATCATCACGAAAGAGCGAAACG	340	CGATTGGATGCTCGACAGTGCTTCAGG	339	8.74911	wt_dry||wt_imbibed||wt_salt	0:0:3.13631049973845:-5.48859170389424||0:0:-3.72946190049646:2.21931830018902||0:0:0:0	5.48859
TCTTTGATGTCTTCAATTCTTTAGATT	0.518697	36	CACTGCTAAACCTCAACAACTTCAATT	636	CACCGGTATAATAATCCCTTGGCAGGT	335	6.18199	wt_dry||wt_imbibed||wt_salt	0:0:2.94949594804932:-2.03096182185449||0:0:0:0||0:0:0:0	2.9495
AAAAGACTGTTCTTTTTTCACCCAGAT	0.518519	29	CCTGTAATATAAACATAAAAGACATGG	131	CCATTATTAGTAGTTTAAAGAATCCAT	116	7.83696	wt_dry||wt_imbibed||wt_salt	0:0:2.0742601998457:-3.15212164112891||0:0:0:0||0:0:0:0	3.15212
TGCGAAATCCATCATCGTCCATTGATG	0.51808	32	ATTATAAAACTACAAACAATGCCATTC	214	ATTATAAAAATGGGTTTGGTCTAAACG	110	6.0457	wt_dry||wt_imbibed||wt_salt	0:0:1.69695574530291:-1.32944092356713||0:0:0:0||0:0:0:0	1.69696
AAGGCACTTCCTGTAAGTAGAACTTTC	0.518065	24	TGGTAATCTATAACGTTTTATCAGTAT	209	TGACTCTCCGGGTGATGCCACCAGAAA	65	5.83121	wt_dry||wt_salt	0:0:3.64090125754568:-1.82887199342701||0:0:-3.64090125754568:1.82887199342701	3.6409
GCTCAAGTTAAGTCTATTGATATCTCT	0.517691	34	GGCTAAAGCCAATTAGCTTATGGGTTT	591	GGCTAAGCCAATTTAGCTTGATTTGAG	440	5.16729	wt_dry||wt_imbibed||wt_salt	0:0:1.0602273937701:-2.09280638494606||0:0:0:0||0:0:-0.70109805558133:0.695421773536512	2.09281
ATAGCATTTTCCATGGACCGGTTCTTG	0.517614	29	TCCCCAATCTCCAGGCTCCAGCAACCA	227	TCCCCAATCTGAAACATGACGCAGTAT	174	5.61663	wt_dry||wt_imbibed||wt_salt	0:0:-0.662264274666659:1.31456632517956||0:0:0:0||0:0:0:0	1.31457
CTCTGCTTCCACAGACTTCTTCATCTT	0.517459	36	CCCCATCTGTAAGAAATTTGTTTTACG	1354	CCCCATCTTTATAAGCTGGTTAGTCAA	824	8.13179	wt_dry||wt_imbibed||wt_salt	0:0:-3.5926203056421:2.95664030534938||0:0:0:0||0:0:0:0	3.59262
TTATCTTTCGCACAAGGAGTTGCTAGA	0.517292	36	AACAATCCAATGCAAGATTGAAGAAGC	620	AACAATCCAATGGTTAGCACTAAGACT	411	5.43699	wt_dry||wt_imbibed||wt_salt	0:0:2.17870853653754:-4.34996057946344||0:0:-0.896383979413951:0.510654204535119||0:0:0:0	4.34996
GCGGATACCTTCAAGATTCCTGATGAG	0.517104	31	GTTGATATTTCTCAACTTAGTTAGACA	295	GGAGAACACAGTAATAAAAAAGGAAGG	179	8.11753	wt_dry||wt_imbibed	0:0:8.24017875776804:-3.26350358470964||0:0:-8.24017875776804:3.26350358470964	8.24018
ATGGTCCAGTGTTGTATGCCGATTGCC	0.516949	17	GACTCATGTCAAGTCTTTAATTGATGA	100	GACTCATGTTGGTGAAGAAACTTTTGG	62	7.14602	wt_dry||wt_salt	0:0:12.6936628826058:-10.0487890863891||0:0:-12.6936628826058:10.0487890863891	12.6937
TGGTCCAGTGTTGTATGCCGATTGCCG	0.516949	17	ACTCATGTCAAGTCTTTAATTGATGAT	99	ACTCATGTTGGTGAAGAAACTTTTGGT	62	7.4646	wt_dry||wt_salt	0:0:12.6936628826058:-10.0487890863891||0:0:-12.6936628826058:10.0487890863891	12.6937
GCAGCATGCATGGTCTCCAAGCTTACA	0.516943	25	AGGTGTTTATAGCTGTTGCTATAATCC	152	AGGTAACTAAACTCTCCATAGCATTCC	150	7.88197	wt_dry||wt_imbibed	0:0:2.51174510992779:-4.18133724280011||0:0:-2.51174510992779:4.18133724280011	4.18134
TCTCTTTCGTCAACATAGTTCCCAACA	0.516682	36	TATCTGCACCAATATTCACATCAAGCT	712	TATCTGGTTTAGGATCATAATACTCTA	335	5.44312	wt_dry||wt_imbibed||wt_salt	0:0:-2.00954710354438:5.24038697876251||0:0:0.215667416083472:-1.50253685058913||0:0:0:0	5.24039
TTGCCTCCAAAACCTATTCAAACATTA	0.516307	36	CTAATATTCTTAGTAATTCCACTAGAT	1766	TTGGGTGGTTAGTTTGGCCGTTGATGT	1049	7.95003	wt_dry||wt_imbibed||wt_salt	0:0:-3.59043194910593:6.15866828372021||0:0:0:0||0:0:0:0	6.15867
CCAATTGCGAAATCCATCATCGTCCAT	0.515942	35	TGATGATTATAAAACTACAAACAATGC	218	TGATGATTATAAAAATGGGTTTGGTCT	157	5.2028	wt_dry||wt_imbibed||wt_salt	0:0:2.37089959919898:-2.71207820550121||0:0:0:0||0:0:0:0	2.71208
ATTGGATACAATTACCGAATGGAAGGC	0.515624	36	TCATAGAAGGTAAAACAATCTTAACCT	642	TCATAGAAGAAACACACTAGAAACACA	306	5.53249	wt_dry||wt_imbibed||wt_salt	0:0:2.59049453734959:-2.28585692141292||0:0:0:0||0:0:0:0	2.59049
GATCCAAATCTTGTCCCTTATGCTCCT	0.515489	36	CTTCCTCGGTGAACATTACATTCTCTC	942	CTTCCTCGTCAAACCGACTTGTTTTGA	501	6.97974	wt_dry||wt_imbibed||wt_salt	0:0:-2.66492355003744:7.62883874734247||0:0:0:0||0:0:0:0	7.62884
TCAAATTGCTCTTTATCATAGTTACTA	0.515282	22	CGACGATCAGGCGTTCTGTATGGTGGT	114	CGACGATCAGGCTGCAATTAGAGAGAG	97	5.14352	wt_dry||wt_imbibed	0:0:0.941816029757536:-1.18507762678066||0:0:-0.941816029757536:1.18507762678066	1.18508
AGCATGCATGGTCTCCAAGCTTACAAG	0.51528	24	GTGTTTATAGCTGTTGCTATAATCCTA	154	GTAACTAAACTCTCCATAGCATTCCTT	140	8.02694	wt_dry||wt_imbibed	0:0:6.40272145871564:-9.66127913212397||0:0:-6.40272145871564:9.66127913212397	9.66128
GCATGCATGGTCTCCAAGCTTACAAGG	0.51528	24	TGTTTATAGCTGTTGCTATAATCCTAG	154	TAACTAAACTCTCCATAGCATTCCTTT	139	8.49832	wt_dry||wt_imbibed	0:0:6.65109011121935:-10.0490780661692||0:0:-6.65109011121935:10.0490780661692	10.0491
GATTCGCAGGGAGTGGCTCCGTGGTGA	0.515189	17	AGAACTGAAGAGAAGAAAGATTGAAAC	128	AGAATTCGCTCCTCAAGGTAGAAGCAG	53	5.69565	wt_dry||wt_imbibed	0:0:4.09953874133238:-1.80831966004599||0:0:-4.09953874133238:1.80831966004599	4.09954
CAATTGCGAAATCCATCATCGTCCATT	0.515186	35	GATGATTATAAAACTACAAACAATGCC	227	GATGATTATAAAAATGGGTTTGGTCTA	154	5.47465	wt_dry||wt_imbibed||wt_salt	0:0:1.24689101573688:-1.13805695274504||0:0:0:0||0:0:0:0	1.24689
AATCTTTTCAATTTTCGATCAAGTTAA	0.515103	27	TACAAATCTAGGTCTAAATTAGGTTCT	190	AAAAAAAAAAAAAAAAAAAAAAAAAAA	131	8.42105	wt_dry||wt_imbibed	0:0:-4.9148641253138:4.86189454428803||0:0:4.9148641253138:-4.86189454428803	4.91486
ACTTGCAAAACAACACGTGTTCTTACG	0.515061	32	AGGTCAGCTAGTTTTTGCTCCGTAATG	303	AGAGTCACATGTCAACATCTTCTCAGT	194	8.5572	wt_dry||wt_imbibed||wt_salt	0:0:1.40073038586179:-1.25962034816486||0:0:0:0||0:0:0:0	1.40073
TCTGTCTTCTTCTTCTTCTTCTTCTTC	0.51506	35	TTCTTCTTCTTCTTCTTCTTCTTCGTT	511	CTGATTGATGGTGACTACTGCATTCGA	386	7.83593	wt_dry||wt_imbibed||wt_salt	0:0:5.43789497352974:-78.908972380843||0:0:-18.9783452584942:43.9970077986022||0:0:0:0	78.909
TTGCAACAACAATTCACCATCTATAAG	0.514905	29	GTATTCAAAACAAACATATACATCCTC	290	AATAAAAACCAATCAAAGTCAAAAGAT	137	6.78161	wt_imbibed||wt_salt	0:0:-0.367666609999749:1.78799258976368||0:0:0.367666609999749:-1.78799258976368	1.78799
ATCATTGTAATAGAAGGGACTTCTCGT	0.514162	35	GCTTCATGTGTGTACGCCTATTGGAGA	423	GCTTCATACGCCATAAAGATAAGAAGG	209	5.61004	wt_dry||wt_imbibed||wt_salt	0:0:3.89558550495899:-2.60671762545782||0:0:-2.46107349465397:0.367943410632848||0:0:0:0	3.89559
TGTTCAGTCTCAAGTCTCAGTCTAAAG	0.51402	33	ACTAAAGTTTGAAGCCGTGGGTACCAT	155	ACTAAGTTAGAAGCCGTGGGTACCATC	146	7.87902	wt_dry||wt_imbibed||wt_salt	0:0:2.00497654905246:-2.68968015720085||0:0:0:0||0:0:0:0	2.68968
TCCATTGCCTCCAAAACCTATTCAAAC	0.513625	36	ATTACTAATATTCTTAGTAATTCCACT	1683	ATTATTGGGTGGTTAGTTTGGCCGTTG	1062	7.43178	wt_dry||wt_imbibed||wt_salt	0:0:-4.36894305351102:7.27928836364949||0:0:0:0||0:0:0:0	7.27929
GAAGGCACTTCCTGTAAGTAGAACTTT	0.513132	24	CTGGTAATCTATAACGTTTTATCAGTA	212	CTGACTCTCCGGGTGATGCCACCAGAA	65	5.45741	wt_dry||wt_salt	0:0:11.456948357274:-5.11042528687337||0:0:-11.456948357274:5.11042528687337	11.4569
CTGAGAGAGGAGAACCAGAGTTTGACT	0.513028	36	AACCAGCTTATAAAGATGGGGAAGATG	708	AACCAGCTTATAAAGGTACCATCTCTT	703	5.02479	wt_dry||wt_imbibed||wt_salt	0:0:1.90174924240185:-3.3515342636238||0:0:0:0||0:0:0:0	3.35153
GGAGCTTGTGAAGACCCATCAAGAGAA	0.5129	36	GGTTAGTATTTCTGGTTTTTATTCGCC	1631	GGAGAAGCTGCTGAGAGAGGAGAACCA	680	5.98278	wt_dry||wt_imbibed||wt_salt	0:0:2.45874432009661:-2.58522515853151||0:0:0:0||0:0:0:0	2.58523
CGGTGTTGCTCCATTGCCTCCAAAACC	0.512693	36	TATTCAAACATTACTAATATTCTTAGT	1460	TATTCAAACATTATTGGGTGGTTAGTT	1033	7.51253	wt_dry||wt_imbibed||wt_salt	0:0:-3.10637901584602:5.10106733345593||0:0:0:0||0:0:0:0	5.10107
AACTCAAGTCTTTACCTAGCGAGTATA	0.512489	35	AAGCTGAGACAAACTAAGATGTTGCTC	870	AAGAGATTTATATTCTTCTATTGAAAA	679	9.7231	wt_dry||wt_imbibed||wt_salt	0:0:3.65078142387682:-1.74781381705447||0:0:0:0||0:0:0:0	3.65078
GGACACATCCAACGATGCCACACATGA	0.512465	35	TGATTAAATATTTGATCCATGGTGTAT	579	AGAAGTGAAGCCGAGTACTGAAGCAAC	246	9.41709	wt_dry||wt_imbibed||wt_salt	0:0:-25.953836601048:10.6019846759866||0:0:8.12215618246302:-55.5438849905598||0:0:0:0	55.5439
CGTATCCGCCCCATGATTATTACGATC	0.512229	36	AGAGTATGTATGTAAATTACGAGACTA	565	AGAAAAAAGGGTTCACTAAGCAGAGCT	212	5.49029	wt_dry||wt_imbibed||wt_salt	0:0:8.30010801315438:-1.71998209438559||0:0:0:0||0:0:0:0	8.30011
TGGTTCTCCTCTCTCAGCAGCTTCTCC	0.511889	36	TTCTCTTGATGGGTCTTCACAAGCTCC	696	TGTTTGGACACCATCACAACTTTATTC	599	8.87867	wt_dry||wt_imbibed||wt_salt	0:0:2.49537168342167:-4.52930589214724||0:0:0:0||0:0:0:0	4.52931
AAGACACCCCTATAGACAAAGTAATTG	0.511711	27	GGACCTGGGAAACTTGTTCAACGATGT	256	GGACCTGCAGTTTTACAAAACGAGATA	104	5.35389	wt_dry||wt_imbibed	0:0:7.00078298551531:-1.70310562317718||0:0:-7.00078298551531:1.70310562317718	7.00078
GCTCCATTGCCTCCAAAACCTATTCAA	0.511677	36	ACATTACTAATATTCTTAGTAATTCCA	1599	ACATTATTGGGTGGTTAGTTTGGCCGT	1036	6.78759	wt_dry||wt_imbibed||wt_salt	0:0:-1.58792888515593:2.97460261610836||0:0:0:0||0:0:0:0	2.9746
ATTGCTGCCTTAAGTGATCTTGTCAAT	0.511642	36	GAGGTGGTAGCAATTGAGACCTGTGGA	423	GAGTTCAAGATATTCCTAGTGGAGCCT	170	8.43855	wt_dry||wt_imbibed||wt_salt	0:0:-2.10024628083601:2.90380277700931||0:0:0:0||0:0:0:0	2.9038
CATTTTCAATAGAAGAATATAAATCTC	0.511266	33	TGAAAAAGATCAGAGTTTTGTTAAAAC	903	TTTATACTCGCTAGGTAAAGACTTGAG	606	7.76319	wt_dry||wt_imbibed||wt_salt	0:0:-2.3463026239051:6.33665581460573||0:0:0:0||0:0:0:0	6.33666
AATCGATCGTTGTCTTTGATTTGATTA	0.511205	32	GAGATCAGGTTTTAGAGCATAAAGCTC	177	GAGATCAGGTTCGTCCAATTGTGATAA	141	7.41944	wt_dry||wt_salt	0:0:0.907743232541306:-1.03899692709081||0:0:-0.907743232541306:1.03899692709081	1.039
AGGCTGGCCATCATGACCCATATAAGC	0.510924	36	ACACCTGCACAACACAAATAACCAAGA	476	ACACCTTTCAAACCCCAGAACTGAAAG	434	7.59471	wt_dry||wt_imbibed||wt_salt	0:0:-3.80739733907527:3.45538643469162||0:0:0.0607355657643379:-0.229619658316529||0:0:0:0	3.8074
CGAAATCCATCATCGTCCATTGATGAT	0.510919	32	TATAAAACTACAAACAATGCCATTCAA	216	TATAAAAATGGGTTTGGTCTAAACGGC	108	6.66396	wt_dry||wt_imbibed||wt_salt	0:0:1.61942201891871:-1.29260140793998||0:0:0:0||0:0:0:0	1.61942
GCGAAATCCATCATCGTCCATTGATGA	0.510919	32	TTATAAAACTACAAACAATGCCATTCA	216	TTATAAAAATGGGTTTGGTCTAAACGG	108	6.26829	wt_dry||wt_imbibed||wt_salt	0:0:2.22755948396907:-1.8434910933232||0:0:0:0||0:0:0:0	2.22756
GCTCTGTCTGTAATTAGAGCTAGGAAG	0.510859	36	ACAGAGTTATTGATGGAGCTTGTGAAG	668	GTATATATGCTGCTACTAAGTGATTGC	289	5.94242	wt_dry||wt_imbibed||wt_salt	0:0:1.37378230899194:-3.55328670544783||0:0:0:0||0:0:0:0	3.55329
TCGATCGTTGTCTTTGATTTGATTAGA	0.510547	32	GATCAGGTTTTAGAGCATAAAGCTCTT	178	GATCAGGTTCGTCCAATTGTGATAAGG	144	8.3544	wt_dry||wt_salt	0:0:6.05937570505536:-7.66062623035289||0:0:-6.05937570505536:7.66062623035289	7.66063
CTCAAGTTAAGTCTATTGATATCTCTG	0.510531	34	GCTAAAGCCAATTAGCTTATGGGTTTC	597	GCTAAGCCAATTTAGCTTGATTTGAGT	443	5.59535	wt_dry||wt_imbibed||wt_salt	0:0:1.05527634367939:-2.0923172352861||0:0:0:0||0:0:-0.748930942605227:0.736585919559085	2.09232
TGTTGCAGGATTTAATCTAGGATTCAC	0.510386	36	AATTCCAACATTACAGCTAACAAGATA	627	AATTCCAACACTCCCCCAAGAATCCGT	592	5.90931	wt_dry||wt_imbibed||wt_salt	0:0:3.39660323469406:-4.0411783912233||0:0:0:0||0:0:0:0	4.04118
AGCAGGCTGGCCATCATGACCCATATA	0.510035	36	AGCACACCTGCACAACACAAATAACCA	475	AGCACACCTTTCAAACCCCAGAACTGA	420	6.42768	wt_dry||wt_imbibed||wt_salt	0:0:-3.64206143227827:3.51944769917419||0:0:0.0202686657668554:-0.0865224179290599||0:0:0:0	3.64206
CACCTCCAACTTGCAAAACAACACGTG	0.51	35	TTCTTACGAGGTCAGCTAGTTTTTGCT	386	TTCTTACGAGAGTCACATGTCAACATC	268	6.34167	wt_dry||wt_imbibed||wt_salt	0:0:2.97942068896038:-2.72821116581474||0:0:0:0||0:0:0:0	2.97942
TTTGGTTTCGACAACAACAAATGCAGA	0.509475	20	TCTGACTAAGGCAAACACAGAAAAGAA	130	TCTGACCAGAATTATAGGTAGGTTGCA	71	6.68519	wt_dry||wt_imbibed	0:0:1.86909570182002:-1.36740936338102||0:0:-1.86909570182002:1.36740936338102	1.8691
GATTCGGTCTTTGGAATGGTGATAAGA	0.50946	23	GGCTGATCATAGTGAAGAGGGTACCAA	113	GGTATAGACTTTTGAGGATTTTAGGGT	110	8.49372	wt_dry||wt_salt	0:0:20.3070966794252:-5.67542813708886||0:0:-20.3070966794252:5.67542813708886	20.3071
CTTTTTAGAATCAACTATTGGTCTTTC	0.508933	36	GATCTTAGTCCATTCGACCAAGTTTTG	1714	GATCTTTATAATCCAATCAGAATAAAG	1662	7.91969	wt_dry||wt_imbibed||wt_salt	0:0:4.51141446348399:-6.11765986371956||0:0:-2.16517297272756:1.28965772494621||0:0:0:0	6.11766
TCCTTGGTGACTCGCAGCCACAACAAT	0.50876	34	CCATTTATTTCACACTATCACATATTA	1316	CCTAATCCAACAAAGTCAGGTCGGAAA	682	6.55115	wt_dry||wt_imbibed||wt_salt	0:0:3.68260757279008:-2.24563887397549||0:0:0:0||0:0:0:0	3.68261
CTCTTCTTCTTCTTCTTCTTCTTCATC	0.508741	36	GCAGAAGATGCTCTCCTCGCTTGTGTC	1006	TATGGACCCTTTAGCTTCCCAACATCA	392	8.30092	wt_dry||wt_imbibed||wt_salt	0:0:0.146282083140791:-1.14067793322848||0:0:-2.52415536619145:5.80341315567106||0:0:0:0	5.80341
GAATTGCTGCCTTAAGTGATCTTGTCA	0.508621	36	ATGAGGTGGTAGCAATTGAGACCTGTG	429	ATGAGTTCAAGATATTCCTAGTGGAGC	175	7.58365	wt_dry||wt_imbibed||wt_salt	0:0:-1.32001038452532:1.83360003701066||0:0:0:0||0:0:0:0	1.8336
CCATTGCCTCCAAAACCTATTCAAACA	0.508008	36	TTACTAATATTCTTAGTAATTCCACTA	1705	TTATTGGGTGGTTAGTTTGGCCGTTGA	1064	7.38638	wt_dry||wt_imbibed||wt_salt	0:0:-3.986728660281:6.69836346835199||0:0:0:0||0:0:0:0	6.69836
AGAGAACCTGGTGGACGAGGATCTCAG	0.507575	36	ATCAGGGGTTTTACATCCATCTTCACT	2033	ATCAGGGCCAATGGAAATATATGTCGA	1947	7.39402	wt_dry||wt_imbibed||wt_salt	0:0:2.55304259262663:-3.03383039289351||0:0:0:0||0:0:0:0	3.03383
CTTTCGCACAAGGAGTTGCTAGAAACA	0.507261	36	ATCCAATGCAAGATTGAAGAAGCGAAA	622	ATCCAATGGTTAGCACTAAGACTCCTT	527	8.05465	wt_dry||wt_imbibed||wt_salt	0:0:2.4087311504032:-4.31204976883613||0:0:-0.976502523578549:0.444021463469843||0:0:0:0	4.31205
ACCCCTATAGACAAAGTAATTGGGACC	0.506742	26	TGGGAAACTTGTTCAACGATGTTCTTC	238	TGCAGTTTTACAAAACGAGATAGTCTA	85	5.92169	wt_dry||wt_imbibed	0:0:18.0563617783254:-3.44417934831779||0:0:-18.0563617783254:3.44417934831779	18.0564
CACCCCTATAGACAAAGTAATTGGGAC	0.506688	27	CTGGGAAACTTGTTCAACGATGTTCTT	260	CTGCAGTTTTACAAAACGAGATAGTCT	105	6.23483	wt_dry||wt_imbibed	0:0:16.3997870187602:-3.50559279697462||0:0:-16.3997870187602:3.50559279697462	16.3998
AGTGCTCTGTCTGTAATTAGAGCTAGG	0.506596	36	AAGACAGAGTTATTGATGGAGCTTGTG	664	AAGGTATATATGCTGCTACTAAGTGAT	294	5.05056	wt_dry||wt_imbibed||wt_salt	0:0:5.41806794894715:-49.8421133253202||0:0:-1.45896525090334:1.36995549165573||0:0:0:0	49.8421
CTGGCCATCATGACCCATATAAGCACA	0.506213	36	CCTGCACAACACAAATAACCAAGATAG	491	CCTTTCAAACCCCAGAACTGAAAGAAA	448	8.74787	wt_dry||wt_imbibed||wt_salt	0:0:-5.70513364669261:4.23742440844363||0:0:1.03839387551202:-4.56881387568665||0:0:0:0	5.70513
AAACTCAAGTCTTTACCTAGCGAGTAT	0.504981	35	AAAGCTGAGACAAACTAAGATGTTGCT	883	AAAGAGATTTATATTCTTCTATTGAAA	698	9.36045	wt_dry||wt_imbibed||wt_salt	0:0:4.26184074987473:-2.07305268495474||0:0:0:0||0:0:0:0	4.26184
CTTTCGTCAACATAGTTCCCAACATAT	0.504944	36	CTGCACCAATATTCACATCAAGCTTAT	832	CTGGTTTAGGATCATAATACTCTACGC	360	6.046	wt_dry||wt_imbibed||wt_salt	0:0:-3.41577511755558:8.79982794091033||0:0:0.692961189247541:-5.8649973035753||0:0:0:0	8.79983
GAGATATCCATGGCTAATATATATGGG	0.504807	29	GAATATTCTTCCTACTACTCAGAGTAG	245	TATTTCGATGATCACATTTGTTTTCTG	166	8.14354	wt_dry||wt_imbibed||wt_salt	0:0:1.16001818800389:-1.13604362060912||0:0:0:0||0:0:0:0	1.16002
TCATTGGAGCGCCGTAGTGCGGAGGTT	0.504764	22	CTTCCCATCATGGAAGTCCGAGTTGGG	288	ATCACTGCTAAGCAATAAGTCTCAGCT	113	5.63704	wt_dry||wt_salt	0:0:-9.26234455067236:3.23124165450195||0:0:9.26234455067236:-3.23124165450195	9.26234
AATTGCTGCCTTAAGTGATCTTGTCAA	0.504719	36	TGAGGTGGTAGCAATTGAGACCTGTGG	429	TGAGTTCAAGATATTCCTAGTGGAGCC	173	8.02043	wt_dry||wt_imbibed||wt_salt	0:0:-1.8584630413367:2.56017518159155||0:0:0:0||0:0:0:0	2.56018
GGATCAATGTTCAGTCTCAAGTCTCAG	0.504687	34	TCTAAAGACTAAGTTAGAAGCCGTGGG	170	TCTAAAGACTAAGTTAGAAGCCGTAGG	144	5.82583	wt_dry||wt_imbibed||wt_salt	0:0:8.56777806421978:-10.5098151142184||0:0:-11.3027482452446:0.915999715186497||0:0:0:0	11.3027
ATGAGCTGTAGTAGTATCACTCCAAAC	0.504671	27	TGGTACACATTTCCTTTCTCTCCATCT	130	TGGATTACTGGTGATTTTCCAAGAGTC	126	8.08148	wt_dry||wt_imbibed||wt_salt	0:0:2.98740700191481:-1.78611828531583||0:0:0:0||0:0:0:0	2.98741
GGGAGAAGGCACTTCCTGTAAGTAGAA	0.504663	23	CTTTCTGGTAATCTATAACGTTTTATC	194	CTTTCTGACTCTCCGGGTGATGCCACC	63	5.02685	wt_dry||wt_salt	0:0:2.50685733825478:-1.11328157841653||0:0:-2.50685733825478:1.11328157841653	2.50686
TGCTCTGTCTGTAATTAGAGCTAGGAA	0.504647	36	GACAGAGTTATTGATGGAGCTTGTGAA	666	GGTATATATGCTGCTACTAAGTGATTG	291	5.64069	wt_dry||wt_imbibed||wt_salt	0:0:1.89898469877111:-5.53132254665331||0:0:-0.00078125235762192:0.000611960521017429||0:0:0:0	5.53132
TTGCTGCCTTAAGTGATCTTGTCAATG	0.504536	36	AGGTGGTAGCAATTGAGACCTGTGGAG	416	AGTTCAAGATATTCCTAGTGGAGCCTT	168	8.86016	wt_dry||wt_imbibed||wt_salt	0:0:-1.85910674400282:2.57266083651986||0:0:0:0||0:0:0:0	2.57266
TGGAATCGATCGTTGTCTTTGATTTGA	0.504434	31	TTAGAGATCAGGTTTTAGAGCATAAAG	173	TTAGAGATCAGGTTCGTCCAATTGTGA	134	5.81686	wt_dry||wt_salt	0:0:4.75858675426221:-7.99807821032143||0:0:-4.75858675426221:7.99807821032143	7.99808
TGTTTCCCAAATACTTTCTAGCCTTCT	0.504215	36	CATTCCGAATCCTGGATAGAGTTATCG	2894	CATTCCGAATCTACACAGATTCATTAT	2448	6.92821	wt_dry||wt_imbibed||wt_salt	0:0:5.08194873339339:-7.18529385030028||0:0:-2.30569758458766:1.110243647844||0:0:0:0	7.18529
TTGTTGCAGGATTTAATCTAGGATTCA	0.504011	36	CAATTCCAACATTACAGCTAACAAGAT	664	CAATTCCAACACTCCCCCAAGAATCCG	583	5.2095	wt_dry||wt_imbibed||wt_salt	0:0:1.95121500246419:-1.97915361619323||0:0:0:0||0:0:0:0	1.97915
GTATCCGCCCCATGATTATTACGATCA	0.503654	36	GAGTATGTATGTAAATTACGAGACTAA	564	GAAAAAAGGGTTCACTAAGCAGAGCTT	212	5.78514	wt_dry||wt_imbibed||wt_salt	0:0:45.7148445757248:-7.74456613107802||0:0:0:0||0:0:0:0	45.7148
TGCTGCCTTAAGTGATCTTGTCAATGA	0.503446	36	GGTGGTAGCAATTGAGACCTGTGGAGG	421	GTTCAAGATATTCCTAGTGGAGCCTTT	169	9.22906	wt_dry||wt_imbibed||wt_salt	0:0:-1.03729440605925:1.46374512521286||0:0:0:0||0:0:0:0	1.46375
TCCAGTGAGATATCCATGGCTAATATA	0.50342	28	TATGGGGAATATTCTTCCTACTACTCA	236	TATGGGTATTTCGATGATCACATTTGT	155	5.95489	wt_dry||wt_imbibed||wt_salt	0:0:1.60838977925989:-1.95886489756564||0:0:0:0||0:0:0:0	1.95886
TCAATGTTCAGTCTCAAGTCTCAGTCT	0.503373	34	AAAGACTAAGTTAGAAGCCGTGGGTAC	167	AAAGACTAAAGTTTGAAGCCGTGGGTA	162	7.47384	wt_dry||wt_imbibed||wt_salt	0:0:1.17425349012872:-1.58619852766707||0:0:0:0||0:0:0:0	1.5862
CGTCGCGCTAGATTTGCTGCCATGGTC	0.502801	26	ATCGCTTCAAGCACCAAAAGGACGCAG	148	ATCGACTAAACCGGCTCCGGTGGCTTC	118	9.83797	wt_dry||wt_imbibed||wt_salt	0:0:1.45810593723186:-0.797933325262977||0:0:0:0||0:0:0:0	1.45811
CAATTATGGCTCGTAGCCAAACATAGT	0.502523	32	TGCTACCTATATACGTTGTAGTGTCCT	188	TGGTTAGTAATGAGTCTGTTGTGCTCA	148	10.0393	wt_dry||wt_imbibed||wt_salt	0:0:2.07145261804061:-2.63347219201713||0:0:0:0||0:0:0:0	2.63347
GGCTGGCCATCATGACCCATATAAGCA	0.502335	36	CACCTGCACAACACAAATAACCAAGAT	478	CACCTTTCAAACCCCAGAACTGAAAGA	439	8.18341	wt_dry||wt_imbibed||wt_salt	0:0:-4.72017034718745:3.72491464911007||0:0:0.449213794516908:-1.83723690571892||0:0:0:0	4.72017
AGCGCCTCAAGAATACGGCCTGGCGAT	0.502038	36	GGTCTGCAGGGAAATAAAATATTATAA	806	GGTCGGCTTAATAGATCAGACTGAGAT	650	8.05921	wt_dry||wt_imbibed||wt_salt	0:0:3.58815861806002:-4.81674408853719||0:0:-3.61148417425653:1.4380707512283||0:0:0:0	4.81674
AAAATCTTTTCAATTTTCGATCAAGTT	0.501889	28	AATACAAATCTAGGTCTAAATTAGGTT	196	AAAAAAAAAAAAAAAAAAAAAAAAAAA	143	7.99526	wt_dry||wt_imbibed	0:0:-6.01979338840742:6.10658421234172||0:0:6.01979338840742:-6.10658421234172	6.10658
GGAATTGCTGCCTTAAGTGATCTTGTC	0.501435	36	AATGAGGTGGTAGCAATTGAGACCTGT	433	AATGAGTTCAAGATATTCCTAGTGGAG	181	7.17884	wt_dry||wt_imbibed||wt_salt	0:0:-2.09254025100472:2.74852596381184||0:0:0:0||0:0:0:0	2.74853
ATCTCTGCTGAAGCTGCTCATGCTTTG	0.501246	33	CTCTTGATTTTCTGCAAACAATGTTGA	316	CTCTTGATTTTCTTTTGTCAAACAGTA	106	5.55901	wt_dry||wt_imbibed||wt_salt	0:0:-0.479252525642524:1.19092898924097||0:0:0.0876149740189413:-0.27082435124318||0:0:0:0	1.19093
TGGGCGAACGGTCAAAACTTGGTCGAA	0.500712	36	TGGACTAAGATCGAAAGACCAATAGTT	1593	TGGACTAAGGTTCGTCGAGCACTCAAT	1402	5.25607	wt_dry||wt_imbibed||wt_salt	0:0:2.02739196840602:-2.53409036277467||0:0:0:0||0:0:0:0	2.53409
TCACTTGCTGTCTCCGATTCATTTCTC	0.500193	36	TAACCACACCACAAACAAATATCACTC	573	TTAATTTTTTGTTGGGGATCAACATAA	240	6.54167	wt_dry||wt_imbibed||wt_salt	0:0:-2.69614804976671:3.4720251949187||0:0:0:0||0:0:0:0	3.47203
AACGGTCAAAACTTGGTCGAATGGACT	0.499697	36	AAGATCGAAAGACCAATAGTTGATTCT	1650	AAGGTTCGTCGAGCACTCAATTCTTGT	1467	6.7363	wt_dry||wt_imbibed||wt_salt	0:0:2.57000212966337:-3.41000434239733||0:0:-0.774786161769098:0.51106606259774||0:0:0:0	3.41
AATGTTCAGTCTCAAGTCTCAGTCTAA	0.499607	34	AGACTAAAGTTTGAAGCCGTGGGTACC	164	AGACTAAGTTAGAAGCCGTGGGTACCA	157	6.925	wt_dry||wt_imbibed||wt_salt	0:0:1.77014218771691:-2.45684498376124||0:0:0:0||0:0:0:0	2.45684
AACTTGCAAAACAACACGTGTTCTTAC	0.499569	32	GAGGTCAGCTAGTTTTTGCTCCGTAAT	303	GAGAGTCACATGTCAACATCTTCTCAG	198	8.21284	wt_dry||wt_imbibed||wt_salt	0:0:2.69876243494171:-2.8616074522713||0:0:0:0||0:0:0:0	2.86161
ATGAAGAATGATGAAGAAGCTTCTAGG	0.498797	33	TTATGGTAACATGACACGTGTATCAAT	322	TTATGAGTACTCTGCCTCTGGAATTTC	190	6.04513	wt_dry||wt_imbibed||wt_salt	0:0:3.22936676257588:-2.60197072350962||0:0:0:0||0:0:0:0	3.22937
AGAAGCAGGCTGGCCATCATGACCCAT	0.498701	36	ATAAGCACACCTGCACAACACAAATAA	504	ATAAGCACACCTTTCAAACCCCAGAAC	406	5.54316	wt_dry||wt_imbibed||wt_salt	0:0:-1.44954514234449:1.71307742462692||0:0:0:0||0:0:0:0	1.71308
TGAACAAGGAAGATATGAATCCGACAA	0.498056	27	TCACCTGTTCCAAAATGAGAAATAATC	262	TCACCATAGAATAAGCGGCAAATCCGA	136	5.08108	wt_dry||wt_imbibed||wt_salt	0:0:-3.05675171110235:2.13861947296477||0:0:0:0||0:0:0:0	3.05675
CAAGCTTCTTAACTTATAACACAACCT	0.497978	32	GAGAAGAGGTACAAGTTGATGACCGAG	305	GCTTGTTCTTCATCCTTGTGGTGATAA	143	6.40481	wt_dry||wt_imbibed||wt_salt	0:0:-2.92378355222887:9.12143444963607||0:0:0.0498504790156422:-1.72139927162916||0:0:0:0	9.12143
CCTGGTGGACGAGGATCTCAGATCAGG	0.49781	36	GGTTTTACATCCATCTTCACTTTTGTA	2053	GCCAATGGAAATATATGTCGATGATGA	1977	9.3689	wt_dry||wt_imbibed||wt_salt	0:0:2.96206012745031:-3.61963537759038||0:0:0:0||0:0:0:0	3.61964
GTGTAATTGACTATGATCTTTCCAAAC	0.497613	33	TACGTAAAATCAAAAACAACAAGCAGT	279	TGCTGCAGCAACAGCAGTAGCAGCTAA	275	8.92782	wt_dry||wt_imbibed||wt_salt	0:0:-1.45482037573983:0.933369046201844||0:0:0.171311073220015:-0.192644189384805||0:0:0:0	1.45482
AGAACCTGGTGGACGAGGATCTCAGAT	0.497528	36	CAGGGGTTTTACATCCATCTTCACTTT	2068	CAGGGCCAATGGAAATATATGTCGATG	1989	7.89866	wt_dry||wt_imbibed||wt_salt	0:0:4.76228973082676:-6.82533863615011||0:0:-2.53957882198432:1.35058702318462||0:0:0:0	6.82534
ATCGATCGTTGTCTTTGATTTGATTAG	0.497214	32	AGATCAGGTTTTAGAGCATAAAGCTCT	178	AGATCAGGTTCGTCCAATTGTGATAAG	143	7.92011	wt_dry||wt_salt	0:0:6.07224698966259:-7.67505573225833||0:0:-6.07224698966259:7.67505573225833	7.67506
TTCAACCATAATTCTCCGGCGAGTCAG	0.496477	36	ATCGACGATTCCGTTAAAACAAGCGTT	238	ATCGACGGTGAGTTCTTCAGACCAAGC	221	9.21897	wt_dry||wt_imbibed||wt_salt	0:0:2.75223047411768:-2.86221273017175||0:0:0:0||0:0:0:0	2.86221
ATCCATCATCGTCCATTGATGATTATA	0.496428	32	AAACTACAAACAATGCCATTCAAAGTC	213	AAAATGGGTTTGGTCTAAACGGCTCTT	104	7.71031	wt_dry||wt_imbibed||wt_salt	0:0:1.92019615227392:-1.59090611304046||0:0:0:0||0:0:0:0	1.9202
CCCATCCAGCAGCATGCATGGTCTCCA	0.496269	27	AGCTTACAAGGTGTTTATAGCTGTTGC	175	AGCTTACAAGGTAACTAAACTCTCCAT	133	5.12141	wt_dry||wt_imbibed||wt_salt	0:0:1.03231433859628:-2.29752381757625||0:0:-1.33435637080325:0.94324453633137||0:0:0:0	2.29752
TGCAGCGCCTCAAGAATACGGCCTGGC	0.496198	36	GATGGTCTGCAGGGAAATAAAATATTA	768	GATGGTCGGCTTAATAGATCAGACTGA	643	7.10019	wt_dry||wt_imbibed||wt_salt	0:0:4.35014541262437:-6.03178873818941||0:0:-4.99169135174641:1.97698537663774||0:0:0:0	6.03179
GAACAAGGAAGATATGAATCCGACAAT	0.496003	28	CACCTGTTCCAAAATGAGAAATAATCA	270	CACCATAGAATAAGCGGCAAATCCGAA	141	5.11374	wt_dry||wt_imbibed||wt_salt	0:0:-1.99535339319137:1.63964800501628||0:0:0:0||0:0:0:0	1.99535
TGATGGAGCTTGTGAAGACCCATCAAG	0.495914	36	AGAAGGTTAGTATTTCTGGTTTTTATT	1709	AGAAGGAGAAGCTGCTGAGAGAGGAGA	716	5.12475	wt_dry||wt_imbibed||wt_salt	0:0:2.94309742483587:-3.15391416443294||0:0:0:0||0:0:0:0	3.15391
CAAGTTAAGTCTATTGATATCTCTGGC	0.495701	34	TAAAGCCAATTAGCTTATGGGTTTCAT	589	TAAGCCAATTTAGCTTGATTTGAGTTC	440	6.45386	wt_dry||wt_imbibed||wt_salt	0:0:0.686435666202458:-1.09231964282987||0:0:0:0||0:0:-0.0202077687520104:0.0243145769889833	1.09232
TCTGATCCAAATCTTGTCCCTTATGCT	0.495612	36	CCTCTTCCTCGGTGAACATTACATTCT	977	CCTCTTCCTCGTCAAACCGACTTGTTT	508	5.65499	wt_dry||wt_imbibed||wt_salt	0:0:-2.63410372838687:7.71744605735056||0:0:0:0||0:0:0:0	7.71745
GGCGGATGCTCAGAAGAAGCTAGGCGA	0.495378	23	AATCGAGTTTGCCAAAGAAAAACCCTA	67	AATCGAGAGATCGGAAGAGCACACGTC	36	6.83732	wt_dry||wt_imbibed	0:0:4.07214553643661:-4.41585766815083||0:0:-4.07214553643661:4.41585766815083	4.41586
AAACTCTGGTTCTCCTCTCTCAGCAGC	0.495241	36	TTCTCCTTCTCTTGATGGGTCTTCACA	721	TTCTCCTGTTTGGACACCATCACAACT	577	6.89102	wt_dry||wt_imbibed||wt_salt	0:0:1.75663979122597:-3.07581947174389||0:0:0:0||0:0:0:0	3.07582
AGAAGGCACTTCCTGTAAGTAGAACTT	0.495215	24	TCTGGTAATCTATAACGTTTTATCAGT	212	TCTGACTCTCCGGGTGATGCCACCAGA	67	5.37267	wt_dry||wt_salt	0:0:11.1513098840604:-4.83551859002654||0:0:-11.1513098840604:4.83551859002654	11.1513
CAATTGGGGAGCACCATGACGTCTCGT	0.494526	25	ATCGCCGTCTTGAACCGGTTGACCAAG	194	ATCGCCGTCTGCAGAATTTGTTTTTTG	176	6.88144	wt_dry||wt_imbibed	0:0:5.84225357130061:-3.60599463130841||0:0:-5.84225357130061:3.60599463130841	5.84225
TCGTTCATCATCTGTGGTAGAGAGACG	0.494198	33	ACCACTTCCTGGTATTGAAATAAGCTT	251	ACCACTTCCTGAAGCTGCGGCTCAAAA	230	6.75758	wt_dry||wt_imbibed||wt_salt	0:0:-0.935451499455385:0.871911610836898||0:0:0.585811661638306:-1.31946760544471||0:0:0:0	1.31947
AAGATGATTCATGATGAGTTTCTGTGG	0.49413	34	ACATAGGAGCTAAGCTAAATCAAGTTC	543	ACATAGGAGGTATGGCAGTGGTTTTTT	365	5.10348	wt_dry||wt_imbibed||wt_salt	0:0:2.83167846655139:-3.11955588672978||0:0:0:0||0:0:0:0	3.11956
CAGCATGCATGGTCTCCAAGCTTACAA	0.494075	25	GGTGTTTATAGCTGTTGCTATAATCCT	154	GGTAACTAAACTCTCCATAGCATTCCT	150	7.83062	wt_dry||wt_imbibed	0:0:3.17848190241528:-4.76997818828102||0:0:-3.17848190241528:4.76997818828102	4.76998
GCTGCGGATACCTTCAAGATTCCTGAT	0.493575	30	GAGGTTGATATTTCTCAACTTAGTTAG	279	GAGGGAGAACACAGTAATAAAAAAGGA	173	7.43424	wt_dry||wt_imbibed	0:0:8.4204457911596:-3.5837360071827||0:0:-8.4204457911596:3.5837360071827	8.42045
CCGATCAGCCGTCGCGCTAGATTTGCT	0.493573	27	GCCATGGTCATCGCTTCAAGCACCAAA	158	GCCATGGTCATCGACTAAACCGGCTCC	115	5.5614	wt_dry||wt_salt	0:0:1.40947695856902:-0.877117407530658||0:0:-1.40947695856902:0.877117407530658	1.40948
CTTGTGCGAAAGATAATTAAGAGTTTT	0.49339	36	TTCTTCTAGATCCAAGGTTTTAAGATC	507	TTCTTCTAGATCCTGCCATGAAAGAAA	371	6.1392	wt_dry||wt_imbibed||wt_salt	0:0:2.35276433709584:-5.5591082405156||0:0:0:0||0:0:-0.445243819003123:0.309631564147913	5.55911
ACATGCAGCGCCTCAAGAATACGGCCT	0.493382	36	GGCGATGGTCTGCAGGGAAATAAAATA	776	GGCGATGGTCGGCTTAATAGATCAGAC	670	6.51993	wt_dry||wt_imbibed||wt_salt	0:0:2.71058977657296:-3.16172226985674||0:0:-0.747894741139696:0.365639997955709||0:0:0:0	3.16172
TTGCATCCTCTGCTTCCACAGACTTCT	0.493041	36	TCATCTTCCCCATCTGTAAGAAATTTG	1458	TCATCTTCCCCATCTTTATAAGCTGGT	818	5.44811	wt_dry||wt_imbibed||wt_salt	0:0:-2.5579266123613:2.29897104758956||0:0:0:0||0:0:0:0	2.55793
TCAAGCTTCTTAACTTATAACACAACC	0.492359	32	TGAGAAGAGGTACAAGTTGATGACCGA	302	TGCTTGTTCTTCATCCTTGTGGTGATA	143	6.15165	wt_dry||wt_imbibed||wt_salt	0:0:-1.50142515120967:4.4625942688742||0:0:0:0||0:0:0:0	4.46259
CTGACTTCGGATTTGCCGCTTATTCTA	0.492257	26	TGGTCCCTTTTCCTTCTTCATCAATTG	296	TGGTGATTGTCGGATTCATATCTTCCT	167	6.23701	wt_dry||wt_salt	0:0:0.662501568775546:-1.21266371456052||0:0:-0.662501568775546:1.21266371456052	1.21266
ATTCGCAGGGAGTGGCTCCGTGGTGAA	0.4922	17	GAACTGAAGAGAAGAAAGATTGAAACT	127	GAATTCGCTCCTCAAGGTAGAAGCAGC	52	5.9235	wt_dry||wt_imbibed	0:0:4.48226633699756:-1.95195616513027||0:0:-4.48226633699756:1.95195616513027	4.48227
ACAATCAGTTAACTTCTTACTGTTTCT	0.492195	34	AGGTATATGTCATTATGTGTCTATCTT	310	AGTGTCATCTGACTTTACAAAGGTAGC	103	5.51868	wt_dry||wt_imbibed||wt_salt	0:0:-4.10795769696532:8.34776845644232||0:0:0:0||0:0:0.396088459533797:-3.36196933510044	8.34777
TCTGAATTCGGTAACAGCAAATTCCAA	0.491974	35	ATTTTGAGGTGAATTCGATGGGACTAA	465	ATTTTGAGGCTCACCTTGTATGACCAC	381	7.80409	wt_dry||wt_imbibed||wt_salt	0:0:-3.54468508040752:3.88911131059986||0:0:0.248218598333863:-0.907169092455858||0:0:0:0	3.88911
CTGGATTTCGCTTAGATCCTTCTATGT	0.491719	31	ATGAAGAGGCTTATTGCTCCACCAGTT	241	ATGAAGAGGTTCAGCTTTTGTTGCTAA	169	6.21986	wt_dry||wt_imbibed||wt_salt	0:0:1.53327342444868:-3.37228880384249||0:0:-0.100021358056943:0.0899756492808222||0:0:0:0	3.37229
CTCCGCTTCCGTGACATGGCTCATCAC	0.491673	31	ATCCTCAGTAATTCTTTTTCTTTTTAC	222	ATCCTCAGTCCGAAATGGGGAAGGTAC	211	7.02311	wt_dry||wt_imbibed	0:0:-1.89490819348079:3.04705946407423||0:0:1.89490819348079:-3.04705946407423	3.04706
TGGTTTCGACAACAACAAATGCAGATC	0.491457	20	TGACTAAGGCAAACACAGAAAAGAACA	129	TGACCAGAATTATAGGTAGGTTGCAAA	71	7.11574	wt_dry||wt_imbibed	0:0:4.80715757134958:-3.02266549821167||0:0:-4.80715757134958:3.02266549821167	4.80716
TTGGTTTCGACAACAACAAATGCAGAT	0.491457	20	CTGACTAAGGCAAACACAGAAAAGAAC	129	CTGACCAGAATTATAGGTAGGTTGCAA	71	7.07407	wt_dry||wt_imbibed	0:0:7.41145244897272:-4.5143593085047||0:0:-7.41145244897272:4.5143593085047	7.41145
AAACCCGAGAGTTTTGTTTCATGACCT	0.491423	36	AATACGATTCTGTCGTTTACATTCCTA	1402	GTGGGATTCGTCAAGACGACGGACGTT	965	7.77813	wt_dry||wt_imbibed||wt_salt	0:0:-2.06311063552161:3.87702121107198||0:0:0:0||0:0:0:0	3.87702
CCGTCGCGCTAGATTTGCTGCCATGGT	0.491409	25	CATCGCTTCAAGCACCAAAAGGACGCA	132	CATCGACTAAACCGGCTCCGGTGGCTT	111	9.74728	wt_dry||wt_salt	0:0:1.10879269312262:-0.726710284471227||0:0:-1.10879269312262:0.726710284471227	1.10879
TTAGAATCAACTATTGGTCTTTCGATC	0.491238	36	TTAGTCCATTCGACCAAGTTTTGACCG	1718	TTTATAATCCAATCAGAATAAAGGATT	1676	9.86947	wt_dry||wt_imbibed||wt_salt	0:0:4.45185547446153:-6.02566615213753||0:0:-2.42767804912784:1.41446582800152||0:0:0:0	6.02567
ACCTCCAACTTGCAAAACAACACGTGT	0.491054	35	TCTTACGAGGTCAGCTAGTTTTTGCTC	383	TCTTACGAGAGTCACATGTCAACATCT	261	6.62304	wt_dry||wt_imbibed||wt_salt	0:0:3.68284993063136:-3.4346962437962||0:0:0:0||0:0:0:0	3.68285
TTAAATGATGTTGCTATTTCAAACAAC	0.491035	36	ACGCAGATTCCTTCAAAAGAGGCAGGG	641	ACGCAGATTCCTCTTTAAGCTCCTTTT	532	5.03402	wt_dry||wt_imbibed||wt_salt	0:0:2.42298024028862:-1.96316465867045||0:0:0:0||0:0:0:0	2.42298
AAGATTCAGCATCACTACTACAAGAGT	0.490196	19	CGGCACCATCTTCTGTGCTGAAGAAGA	122	CGGCACCATCTAGAAAAGAAGTTGGTT	83	6.59906	wt_imbibed||wt_salt	0:0:1.30709727447216:-0.983498335698151||0:0:-1.30709727447216:0.983498335698151	1.3071
AGATTCAGCATCACTACTACAAGAGTC	0.490196	19	GGCACCATCTTCTGTGCTGAAGAAGAA	122	GGCACCATCTAGAAAAGAAGTTGGTTT	83	7.00472	wt_imbibed||wt_salt	0:0:1.30709727447216:-0.983498335698151||0:0:-1.30709727447216:0.983498335698151	1.3071
TTCGTATGTATCTAAATACACGTCATC	0.490003	35	TTCCTCTCCATCTGTTTCTTCTGTTTC	315	TTCCTCTCCCTGCAACAGCCAAAAGAG	138	5.28936	wt_dry||wt_imbibed||wt_salt	0:0:-5.12220821241381:8.14497865761482||0:0:0.622444807545126:-8.13676537176714||0:0:0:0	8.14498
TTTCCCAAATACTTTCTAGCCTTCTCA	0.489646	36	TTCCGAATCCTGGATAGAGTTATCGGC	2765	TTCCGAATCTACACAGATTCATTATAA	2360	7.88176	wt_dry||wt_imbibed||wt_salt	0:0:4.90003864686265:-6.60461645632776||0:0:-0.915710476794921:0.460323747367601||0:0:0:0	6.60462
TTCCCAAATACTTTCTAGCCTTCTCAT	0.489434	36	TCCGAATCCTGGATAGAGTTATCGGCG	2794	TCCGAATCTACACAGATTCATTATAAA	2366	8.30208	wt_dry||wt_imbibed||wt_salt	0:0:5.06483666766199:-7.07076562611509||0:0:-1.49689568838562:0.756073817934874||0:0:0:0	7.07077
TTCATCATCTGTGGTAGAGAGACGACC	0.4891	32	ACTTCCTGGTATTGAAATAAGCTTAAG	257	ACTTCCTGAAGCTGCGGCTCAAAAGGT	227	8.02016	wt_dry||wt_imbibed||wt_salt	0:0:-1.23330111890891:1.0973497683661||0:0:0.630608978635693:-1.57407818591484||0:0:0:0	1.57408
TGGCCATCATGACCCATATAAGCACAC	0.489065	36	CTGCACAACACAAATAACCAAGATAGA	495	CTTTCAAACCCCAGAACTGAAAGAAAA	459	9.02002	wt_dry||wt_imbibed||wt_salt	0:0:-1.88886207189678:1.93669036657179||0:0:0:0||0:0:0:0	1.93669
ACCGTGTAATTGACTATGATCTTTCCA	0.48888	33	AACTGCTGCAGCAACAGCAGTAGCAGC	278	AACTACGTAAAATCAAAAACAACAAGC	271	7.77098	wt_dry||wt_imbibed||wt_salt	0:0:-6.25071703722335:2.15244377431332||0:0:2.03278240795066:-3.17057593474819||0:0:0:0	6.25072
GAGAAGGCACTTCCTGTAAGTAGAACT	0.488636	24	TTCTGGTAATCTATAACGTTTTATCAG	213	TTCTGACTCTCCGGGTGATGCCACCAG	67	5.03715	wt_dry||wt_salt	0:0:10.7362825139804:-4.65098180722175||0:0:-10.7362825139804:4.65098180722175	10.7363
TCATCTGTGGTAGAGAGACGACCACTT	0.488352	32	CCTGGTATTGAAATAAGCTTAAGCCCT	240	CCTGAAGCTGCGGCTCAAAAGGTTCCT	224	8.65063	wt_dry||wt_imbibed||wt_salt	0:0:-1.37232551038774:1.17666135606994||0:0:0.803970459727195:-2.19510667919496||0:0:0:0	2.19511
ACCAGATATGTTATGTTGCTTTGTTTT	0.488004	36	AATAAGATAAACTTTTACGTAAAAAAA	5633	AATAAGATAAACTTTTACGTACGACGT	2502	5.31916	wt_dry||wt_imbibed||wt_salt	0:0:0:0||0:0:1.65757975141565:-3.49944240937651||0:0:0:0	3.49944
CTTCTCCTCTTCTTCTTCTTCTTCGTC	0.487903	30	GATTTCCCGATCAATTCTGACGCAGTT	202	GTAATTTTGATTGTTTCTTTGCGAAAA	117	6.29358	wt_dry||wt_imbibed	0:0:0.722359300810588:-2.38260907472706||0:0:-0.722359300810588:2.38260907472706	2.38261
GAAACTCAAGTCTTTACCTAGCGAGTA	0.487806	35	TAAAGCTGAGACAAACTAAGATGTTGC	915	TAAAGAGATTTATATTCTTCTATTGAA	719	8.89132	wt_dry||wt_imbibed||wt_salt	0:0:3.84440635058355:-2.08694372918814||0:0:0:0||0:0:0:0	3.84441
GACATTAAGTCTGCTACCGCTGTCAAT	0.487791	16	AAATCCTATAGACCAAGAAAGATAGAT	82	AAATCTTTGGACCAGTGCATCCCATTG	68	7.66225	wt_dry||wt_salt	0:0:-3.52590070534332:7.967323922052||0:0:3.52590070534332:-7.967323922052	7.96732
GTTATTTGTTAAGAGGTCAAAAGCGTT	0.48758	36	GAGGTAGGTATTACCCGTAAAACTTTT	585	GAGAATACAGAATCGGGATTGTTGGGA	107	6.30022	wt_dry||wt_imbibed||wt_salt	0:0:1.31996549543811:-0.431947369927893||0:0:0:0||0:0:0:0	1.31997
ATGTTTCCCAAATACTTTCTAGCCTTC	0.487459	36	TCATTCCGAATCCTGGATAGAGTTATC	3012	TCATTCCGAATCTACACAGATTCATTA	2482	6.38398	wt_dry||wt_imbibed||wt_salt	0:0:3.53520820341623:-4.387510710556||0:0:0:0||0:0:0:0	4.38751
TGCATCCTCTGCTTCCACAGACTTCTT	0.487298	36	CATCTTCCCCATCTGTAAGAAATTTGT	1438	CATCTTCCCCATCTTTATAAGCTGGTT	820	5.7961	wt_dry||wt_imbibed||wt_salt	0:0:-2.88518310191815:2.53278455368749||0:0:0:0||0:0:0:0	2.88518
GGCTTCAGTGTCTCGTTTGTGGCAGGT	0.487163	24	CTTCTAAAGATGTCCAGGATACACATA	158	TTGATGGCTTTCAATCTGACTTTTGTG	85	7.67717	wt_dry||wt_salt	0:0:1.93137622253183:-6.32977654763756||0:0:-1.93137622253183:6.32977654763756	6.32978
GATAACCATGGAGCCTGGACTTGTAGG	0.486807	35	TGTAACCGGAGAGGACTCTTAATTTTT	322	GAAAGCGTGGGATAGAGAAGCAGCCAT	295	9.75313	wt_dry||wt_imbibed||wt_salt	0:0:3.02565505740005:-2.90340141462378||0:0:0:0||0:0:0:0	3.02566
AAATACTTTCTAGCCTTCTCATTCCGA	0.4864	36	ATCCTGGATAGAGTTATCGGCGACGGA	2742	ATCTACACAGATTCATTATAAACAACT	2134	10.13	wt_dry||wt_imbibed||wt_salt	0:0:4.82778255902026:-6.37745545700544||0:0:0:0||0:0:0:0	6.37746
CTGGTTCTCCTCTCTCAGCAGCTTCTC	0.485701	36	CTTCTCTTGATGGGTCTTCACAAGCTC	699	CTGTTTGGACACCATCACAACTTTATT	600	8.99556	wt_dry||wt_imbibed||wt_salt	0:0:2.01178979142613:-3.47822871362813||0:0:0:0||0:0:0:0	3.47823
CTTCTGACGAGGAAACAGAAGAAACAG	0.485566	33	ATGGAGAGGAAGATGACGTGTATTTAG	287	ATGTATGATGTTTTTGCCTTATACGTC	150	6.78396	wt_dry||wt_imbibed||wt_salt	0:0:4.36602550020469:-3.11794591857955||0:0:-5.02728540252374:0.619219255088072||0:0:0:0	5.02729
TAAATGATGTTGCTATTTCAAACAACA	0.485114	36	CGCAGATTCCTTCAAAAGAGGCAGGGA	642	CGCAGATTCCTCTTTAAGCTCCTTTTC	535	5.5095	wt_dry||wt_imbibed||wt_salt	0:0:2.02181869761656:-1.58835913130788||0:0:0:0||0:0:0:0	2.02182
CCTCAAGAATACGGCCTGGCGATGGTC	0.48499	36	TGCAGGGAAATAAAATATTATAATTTC	777	GGCTTAATAGATCAGACTGAGATGGTG	652	9.44676	wt_dry||wt_imbibed||wt_salt	0:0:3.37795132759385:-4.33620352770412||0:0:-2.62172578410774:1.08426607413785||0:0:0:0	4.3362
AGGAATGGCTGCTGTCCGTAAGTTTAC	0.48489	36	AGCCTGGAGAGCACGGCAAACAGAGTC	1141	AGCCTCAGGTTGCAACCACAACAAACT	439	5.46564	wt_dry||wt_imbibed||wt_salt	0:0:5.53637980891536:-1.70663203883973||0:0:0:0||0:0:0:0	5.53638
AAGCAGGCTGGCCATCATGACCCATAT	0.484361	36	AAGCACACCTGCACAACACAAATAACC	497	AAGCACACCTTTCAAACCCCAGAACTG	418	6.32985	wt_dry||wt_imbibed||wt_salt	0:0:-2.41989843918249:2.61087211319237||0:0:0:0||0:0:0:0	2.61087
AGAATGATGAAGAAGCTTCTAGGTTAT	0.484198	34	GGTAACATGACACGTGTATCAATCTCA	322	GAGTACTCTGCCTCTGGAATTTCTGGG	192	7.68478	wt_dry||wt_imbibed||wt_salt	0:0:4.21759205335865:-3.80873769241422||0:0:-1.18451715963912:0.276399434338839||0:0:0:0	4.21759
GGATTCGGTCTTTGGAATGGTGATAAG	0.484192	23	AGGCTGATCATAGTGAAGAGGGTACCA	113	AGGTATAGACTTTTGAGGATTTTAGGG	111	8.0125	wt_dry||wt_salt	0:0:19.5328666759933:-5.47636671946073||0:0:-19.5328666759933:5.47636671946073	19.5329
TTCGTTCATCATCTGTGGTAGAGAGAC	0.484186	33	GACCACTTCCTGGTATTGAAATAAGCT	253	GACCACTTCCTGAAGCTGCGGCTCAAA	234	6.294	wt_dry||wt_imbibed||wt_salt	0:0:-0.942818498244407:0.875346693061859||0:0:0.581330217891887:-1.30644751934636||0:0:0:0	1.30645
CTTTCACACCCCTCAAGGCGCCAAGCT	0.483954	24	AGCCAAGAAACAAGTGAGGGTGTTGGG	112	AGCCAAGTACTAACCTTTCACTTCACT	87	7.90991	wt_imbibed||wt_salt	0:0:-1.89291463173383:1.41182067940669||0:0:1.89291463173383:-1.41182067940669	1.89291
AGCACCATGACGTCTCGTATCGCCGTC	0.483516	27	TTGAACCGGTTGACCAAGAACATAGCA	223	TGCAGAATTTGTTTTTTGTCTTATGGT	173	9.8729	wt_dry||wt_imbibed	0:0:6.32450075776058:-2.92492056997783||0:0:-6.32450075776058:2.92492056997783	6.3245
TCCCAAATACTTTCTAGCCTTCTCATT	0.483183	36	CCGAATCCTGGATAGAGTTATCGGCGA	2792	CCGAATCTACACAGATTCATTATAAAC	2352	8.73739	wt_dry||wt_imbibed||wt_salt	0:0:4.52145621898313:-5.88624496935706||0:0:-0.228923831207591:0.122183052946709||0:0:0:0	5.88624
ACTCCTTGTGCGAAAGATAATTAAGAG	0.482939	36	TTTTTTCTTCTAGATCCAAGGTTTTAA	428	TTTTTTCTTCTAGATCCTGCCATGAAA	376	5.03796	wt_dry||wt_imbibed||wt_salt	0:0:1.37389015428843:-2.11068563279553||0:0:0:0||0:0:0:0	2.11069
TTTAGAATCAACTATTGGTCTTTCGAT	0.482807	36	CTTAGTCCATTCGACCAAGTTTTGACC	1718	CTTTATAATCCAATCAGAATAAAGGAT	1680	9.38697	wt_dry||wt_imbibed||wt_salt	0:0:3.86018429356792:-4.95135295838042||0:0:-1.17265860653292:0.722647051079525||0:0:0:0	4.95135
GTTCATCATCTGTGGTAGAGAGACGAC	0.482051	33	CACTTCCTGGTATTGAAATAAGCTTAA	257	CACTTCCTGAAGCTGCGGCTCAAAAGG	234	7.65873	wt_dry||wt_imbibed||wt_salt	0:0:-2.21744183345107:1.60393465307438||0:0:1.03367718986976:-3.65019773654853||0:0:0:0	3.6502
CGCCTCAAGAATACGGCCTGGCGATGG	0.481746	36	TCTGCAGGGAAATAAAATATTATAATT	844	TCGGCTTAATAGATCAGACTGAGATGG	679	9.00519	wt_dry||wt_imbibed||wt_salt	0:0:5.74971449460376:-7.62636731748343||0:0:-10.3087132660521:3.69957263175196||0:0:0:0	10.3087
ATCTAAATACACGTCATCTTCCTCTCC	0.48156	33	ATCTGTTTCTTCTGTTTCCTCGTCAGA	268	CTGCAACAGCCAAAAGAGAACAAGGAA	127	7.59135	wt_dry||wt_imbibed||wt_salt	0:0:-6.35061496261237:11.8972344028855||0:0:0.667770082410489:-9.63639422459515||0:0:0:0	11.8972
GCTTTTCTTCTTGAATTACATCACAAT	0.481512	26	AATCCCAACGTATTTCAATGCATTTGC	188	AATCCCAACATGAAGTGGTGTCCTGCC	105	5.00649	wt_dry||wt_salt	0:0:3.88222060556368:-1.86060205137271||0:0:-3.88222060556368:1.86060205137271	3.88222
CCTCAAGCTTCTTAACTTATAACACAA	0.481291	32	CCTGAGAAGAGGTACAAGTTGATGACC	307	CCTGCTTGTTCTTCATCCTTGTGGTGA	143	6.24059	wt_dry||wt_imbibed||wt_salt	0:0:-3.18900512352975:9.57792066600615||0:0:0.0699628250153009:-2.7192810221151||0:0:0:0	9.57792
TCAGCCGTCGCGCTAGATTTGCTGCCA	0.481081	24	TGGTCATCGCTTCAAGCACCAAAAGGA	127	TGGTCATCGACTAAACCGGCTCCGGTG	110	7.67787	wt_dry||wt_salt	0:0:1.14388955269047:-0.772553690287017||0:0:-1.14388955269047:0.772553690287017	1.14389
GGCCATCATGACCCATATAAGCACACC	0.480954	36	TGCACAACACAAATAACCAAGATAGAA	484	TTTCAAACCCCAGAACTGAAAGAAAAC	458	9.48646	wt_dry||wt_imbibed||wt_salt	0:0:-5.10050077010069:3.96755201879648||0:0:0.844578359243208:-3.5361458244122||0:0:0:0	5.1005
CGGATACCTTCAAGATTCCTGATGAGG	0.480794	31	TTGATATTTCTCAACTTAGTTAGACAA	302	GAGAACACAGTAATAAAAAAGGAAGGG	186	8.56286	wt_dry||wt_imbibed	0:0:8.15270700139964:-3.52621795293829||0:0:-8.15270700139964:3.52621795293829	8.15271
CTTGCAAAACAACACGTGTTCTTACGA	0.480427	32	GGTCAGCTAGTTTTTGCTCCGTAATGC	296	GAGTCACATGTCAACATCTTCTCAGTC	190	8.60342	wt_dry||wt_imbibed||wt_salt	0:0:2.06003816231111:-1.94176957592116||0:0:0:0||0:0:0:0	2.06004
TCACACCGTGTAATTGACTATGATCTT	0.480293	32	TCCAAACTACGTAAAATCAAAAACAAC	278	TCCAAACTGCTGCAGCAACAGCAGTAG	262	6.85868	wt_dry||wt_imbibed||wt_salt	0:0:1.51175533530671:-3.89733593675908||0:0:-1.79275495887969:1.24381801223846||0:0:0:0	3.89734
GTCCTTGGTGACTCGCAGCCACAACAA	0.480249	34	TCCATTTATTTCACACTATCACATATT	1297	TCCTAATCCAACAAAGTCAGGTCGGAA	674	6.54928	wt_dry||wt_imbibed||wt_salt	0:0:3.96095348831718:-2.51970495563765||0:0:-0.111409572267152:0.0138956149540813||0:0:0:0	3.96095
GTTTCCCAAATACTTTCTAGCCTTCTC	0.480164	36	ATTCCGAATCCTGGATAGAGTTATCGG	2873	ATTCCGAATCTACACAGATTCATTATA	2451	7.41616	wt_dry||wt_imbibed||wt_salt	0:0:4.24131134665953:-5.28839845607524||0:0:0:0||0:0:0:0	5.2884
TTGGATACAATTACCGAATGGAAGGCT	0.479873	36	CATAGAAGGTAAAACAATCTTAACCTT	639	CATAGAAGAAACACACTAGAAACACAC	302	5.82865	wt_dry||wt_imbibed||wt_salt	0:0:2.60521852950276:-2.27305899644233||0:0:0:0||0:0:0:0	2.60522
AACTCCTTGTGCGAAAGATAATTAAGA	0.479796	36	GTTTTTTCTTCTAGATCCAAGGTTTTA	424	GTTTTTTCTTCTAGATCCTGCCATGAA	376	5.02971	wt_dry||wt_imbibed||wt_salt	0:0:3.13849152406249:-7.09958383232496||0:0:0:0||0:0:-0.701763757044503:0.367372452419661	7.09958
AACCTTTGTATAAAATCTTGCAACCGG	0.479645	36	GCGTGTAATTTGGTTCTTGTGATTCAT	495	GCGTAAAATCAAGAGCAAAGCATGAGC	159	5.48646	wt_dry||wt_imbibed||wt_salt	0:0:3.1305563864979:-1.1353435211784||0:0:0:0||0:0:0:0	3.13056
AACATGCAGCGCCTCAAGAATACGGCC	0.47899	36	TGGCGATGGTCTGCAGGGAAATAAAAT	787	TGGCGATGGTCGGCTTAATAGATCAGA	677	6.02442	wt_dry||wt_imbibed||wt_salt	0:0:2.29660414406352:-2.43513011394367||0:0:0:0||0:0:0:0	2.43513
GCATCACTACTACAAGAGTCGGCACCA	0.478818	19	TCTTCTGTGCTGAAGAAGAAGCAAACC	114	TCTAGAAAAGAAGTTGGTTTGTCACTC	80	8.74372	wt_imbibed||wt_salt	0:0:2.07500996930967:-1.66537968272766||0:0:-2.07500996930967:1.66537968272766	2.07501
GTGAATCAAACTTGGAACGTGTTGCCA	0.478697	32	CTAGACCACAAAGCGCATGACCATATT	474	CGATGAAGAGACAAGTATGGAAATCGA	225	5.88858	wt_dry||wt_imbibed||wt_salt	0:0:12.8139893150528:-3.19434747172728||0:0:-1.80538398657982:0.0384189607013917||0:0:0:0	12.814
CAAATACTTTCTAGCCTTCTCATTCCG	0.478642	36	AATCCTGGATAGAGTTATCGGCGACGG	2732	AATCTACACAGATTCATTATAAACAAC	2158	9.76232	wt_dry||wt_imbibed||wt_salt	0:0:3.02417972636497:-3.67712804498674||0:0:0:0||0:0:0:0	3.67713
AAACAAGTCGGTTTGACTGAAACACCA	0.478213	28	ATCGGTTACGAGGAAGAGGAGCATAAG	475	ATCGGTTACTGTAATTCATAGTCAGAT	284	5.31975	wt_dry||wt_salt	0:0:9.45955140710385:-8.70323385130926||0:0:-9.45955140710385:8.70323385130926	9.45955
GCCTCAAGAATACGGCCTGGCGATGGT	0.478126	36	CTGCAGGGAAATAAAATATTATAATTT	805	CGGCTTAATAGATCAGACTGAGATGGT	652	9.05012	wt_dry||wt_imbibed||wt_salt	0:0:4.32554986299171:-5.82788681265051||0:0:-5.86060744812388:2.13424854764555||0:0:0:0	5.86061
CTCTTCTCCATATCCTCCAGATAATGT	0.478059	35	AATTCTTTCAGAAGCAATTTAGTTTCT	321	CGAAGGTTTGGTGGTTGAAATCGCGGT	177	8.04305	wt_dry||wt_imbibed||wt_salt	0:0:-2.2292034986034:2.47599920873647||0:0:0.780186077470482:-3.46631224188017||0:0:0:0	3.46631
GGACATTAAGTCTGCTACCGCTGTCAA	0.477987	16	TAAATCCTATAGACCAAGAAAGATAGA	82	TAAATCTTTGGACCAGTGCATCCCATT	68	7.28289	wt_dry||wt_salt	0:0:-3.28773140919527:7.36711739691061||0:0:3.28773140919527:-7.36711739691061	7.36712
GAAGAGAACCTGGTGGACGAGGATCTC	0.477845	36	AGATCAGGGGTTTTACATCCATCTTCA	1988	AGATCAGGGCCAATGGAAATATATGTC	1907	6.42298	wt_dry||wt_imbibed||wt_salt	0:0:5.24149774797754:-7.82004247656936||0:0:-5.02170954238779:2.53049368226109||0:0:0:0	7.82004
AAGCAAACGGTGCACCAGAGGATGGTA	0.47754	36	CATCCGAGAATCATCACGAAAGAGCGA	330	CATCCGATTGGATGCTCGACAGTGCTT	319	7.4492	wt_dry||wt_imbibed||wt_salt	0:0:1.69066009449237:-2.44950234673171||0:0:-0.776678841293299:0.551128306611376||0:0:0:0	2.4495
ACTGGATTTCGCTTAGATCCTTCTATG	0.477386	30	TATGAAGAGGCTTATTGCTCCACCAGT	227	TATGAAGAGGTTCAGCTTTTGTTGCTA	157	6.74645	wt_dry||wt_imbibed||wt_salt	0:0:1.05811567178017:-1.910695469473||0:0:0:0||0:0:0:0	1.9107
TACTAATCTTATCTATTAAACTCTGCG	0.47727	26	TTATCCCAGTTAGAAGAAGCCACGTGT	243	TTATCTGGTGATGTTTCAAGTCCATTG	241	8.9497	wt_dry||wt_salt	0:0:6.5417914424062:-7.98181288572762||0:0:-6.5417914424062:7.98181288572762	7.98181
CATCACTACTACAAGAGTCGGCACCAT	0.477261	19	CTTCTGTGCTGAAGAAGAAGCAAACCG	114	CTAGAAAAGAAGTTGGTTTGTCACTCT	80	9.18182	wt_imbibed||wt_salt	0:0:1.00347435069749:-0.816492438701867||0:0:-1.00347435069749:0.816492438701867	1.00347
CATTTTCCATGGACCGGTTCTTGTCCC	0.476955	29	CAATCTCCAGGCTCCAGCAACCAACCG	231	CAATCTGAAACATGACGCAGTATCCTT	184	7.23318	wt_dry||wt_imbibed||wt_salt	0:0:-2.15637148208551:3.20184109016938||0:0:0.168991572109152:-0.70878892812604||0:0:0:0	3.20184
ATACAATTACCGAATGGAAGGCTCATA	0.476938	36	GAAGGTAAAACAATCTTAACCTTATAT	637	GAAGAAACACACTAGAAACACACACCA	298	6.90246	wt_dry||wt_imbibed||wt_salt	0:0:4.80887006292731:-4.81996840370295||0:0:-2.46201426390602:0.4419753896492||0:0:0:0	4.81997
CCCAAATACTTTCTAGCCTTCTCATTC	0.476711	36	CGAATCCTGGATAGAGTTATCGGCGAC	2679	CGAATCTACACAGATTCATTATAAACA	2196	9.04904	wt_dry||wt_imbibed||wt_salt	0:0:4.40598685588933:-5.6731162488986||0:0:0:0||0:0:0:0	5.67312
GTATGTATCTAAATACACGTCATCTTC	0.476641	35	CTCTCCATCTGTTTCTTCTGTTTCCTC	292	CTCTCCCTGCAACAGCCAAAAGAGAAC	137	6.07473	wt_dry||wt_imbibed||wt_salt	0:0:-1.3533182054913:2.6490368985193||0:0:0:0||0:0:0:0	2.64904
ATAACTTCAACCATAATTCTCCGGCGA	0.476584	35	GTCAGATCGACGATTCCGTTAAAACAA	207	GTCAGATCGACGGTGAGTTCTTCAGAC	193	6.73031	wt_dry||wt_imbibed||wt_salt	0:0:2.92503732969663:-3.27266400375137||0:0:0:0||0:0:0:0	3.27266
CAAAGCATGTGCCTCGATTTGGTAACT	0.475777	30	TTAAGGCTAAGTATTTCGAACTCTCAA	271	TTAAGGTGTCTTCCTAACATTCTGTCT	89	5.45542	wt_dry||wt_imbibed||wt_salt	0:0:-2.05468450340386:3.85000579384611||0:0:0:0||0:0:0:0	3.85001
GAGAGGAGAACCAGAGTTTGACTAACC	0.475334	36	AGCTTATAAAGGTACCATCTCTTATGG	739	AGCTTATAAAGATGGGGAAGATGAAGA	721	5.994	wt_dry||wt_imbibed||wt_salt	0:0:2.38479927906021:-4.12176172474491||0:0:0:0||0:0:0:0	4.12176
TTCAGTCTCAAGTCTCAGTCTAAAGAC	0.475281	33	TAAAGTTTGAAGCCGTGGGTACCATTT	215	TAAGTTAGAAGCCGTAGGTACCATCTT	135	6.79754	wt_dry||wt_imbibed||wt_salt	0:0:-2.93357558589751:4.43651967105274||0:0:0.305562278631948:-4.58205768220277||0:0:0:0	4.58206
AACCAGATGCATCTTCTCATCGGCAGG	0.474662	21	CCAATTCAATCTCATGGATGACACATA	112	TAAGTCAAAGAACCTTGTAGCTGAATC	92	7.85446	wt_dry||wt_imbibed	0:0:2.24083242858683:-2.84551528079252||0:0:-2.24083242858683:2.84551528079252	2.84552
ATTTTCCATGGACCGGTTCTTGTCCCC	0.474185	29	AATCTCCAGGCTCCAGCAACCAACCGC	231	AATCTGAAACATGACGCAGTATCCTTT	188	7.77384	wt_dry||wt_imbibed||wt_salt	0:0:-1.26294754588854:2.1619613729253||0:0:0:0||0:0:0:0	2.16196
TCAAGAGTCTTATTGGATCAATCACAT	0.474055	21	CTGTCAAGCGTCTTTCAATATGTTCAC	120	CTGTCAAGCGTCTTAACCATATGTTCA	113	5.83404	wt_dry||wt_imbibed	0:0:4.35242477476216:-4.56409891190596||0:0:-4.35242477476216:4.56409891190596	4.5641
TATCTAAATACACGTCATCTTCCTCTC	0.47397	35	CATCTGTTTCTTCTGTTTCCTCGTCAG	281	CCTGCAACAGCCAAAAGAGAACAAGGA	135	7.65675	wt_dry||wt_imbibed||wt_salt	0:0:-4.68620123119649:7.1515158131405||0:0:0.635566144370647:-7.05398480093095||0:0:0:0	7.15152
CCCCTATAGACAAAGTAATTGGGACCT	0.473907	27	GGGAAACTTGTTCAACGATGTTCTTCA	255	GCAGTTTTACAAAACGAGATAGTCTAA	87	5.71875	wt_dry||wt_imbibed	0:0:17.491278165979:-3.3479761165832||0:0:-17.491278165979:3.3479761165832	17.4913
GATAATTAAGAGTTTTTTCTTCTAGAT	0.47388	36	CCAAGGTTTTAAGATCATCAGCCTGTT	674	CCTGCCATGAAAGAAAGATTTTAAATT	365	7.83967	wt_dry||wt_imbibed||wt_salt	0:0:2.00294886997534:-4.52409050782722||0:0:0:0||0:0:0:0	4.52409
CTATTGCAAGAGCTGCAAATTTCACAG	0.473757	36	TTCTGGTATTGTTCGTATCCATTCTCT	472	TTCTGGGCAAGACAAAGTCTGTGGGAG	170	5.79412	wt_dry||wt_imbibed||wt_salt	0:0:3.17933232338294:-0.987190450346592||0:0:0:0||0:0:0:0	3.17933
TATGTATCTAAATACACGTCATCTTCC	0.473701	35	TCTCCATCTGTTTCTTCTGTTTCCTCG	297	TCTCCCTGCAACAGCCAAAAGAGAACA	137	6.30501	wt_dry||wt_imbibed||wt_salt	0:0:-3.20905830915712:5.08869846147346||0:0:0.397618649958754:-3.60314419032287||0:0:0:0	5.0887
GGCGAACGGTCAAAACTTGGTCGAATG	0.473483	36	GACTAAGATCGAAAGACCAATAGTTGA	1666	GACTAAGGTTCGTCGAGCACTCAATTC	1456	6.16977	wt_dry||wt_imbibed||wt_salt	0:0:3.14220864767183:-4.70704552210047||0:0:-1.0854938410095:0.69263588921061||0:0:0:0	4.70705
GGTTTCAGACTTTGTTGTGGGTTATGC	0.473273	29	CGGTAACTTATCCCTTGCACTCTGATT	239	CGTTTGACTGTTTCTGACTGATTCTTC	119	6.10714	wt_dry||wt_imbibed||wt_salt	0:0:-0.958299815213254:2.95994865904532||0:0:0:0||0:0:0:0	2.95995
GGTTAGTCAAACTCTGGTTCTCCTCTC	0.473044	36	TCAGCAGCTTCTCCTTCTCTTGATGGG	673	TCAGCAGCTTCTCCTGTTTGGACACCA	536	5.05035	wt_dry||wt_imbibed||wt_salt	0:0:1.74201150603489:-3.0062175372446||0:0:0:0||0:0:0:0	3.00622
GCAGGATTTAATCTAGGATTCACAATT	0.473026	36	CCAACATTACAGCTAACAAGATAATAG	648	CCAACACTCCCCCAAGAATCCGTAGAT	579	8.51549	wt_dry||wt_imbibed||wt_salt	0:0:1.96359747544969:-2.05093839047997||0:0:0:0||0:0:0:0	2.05094
TTTTCTTCTGAATTCGGTAACAGCAAA	0.472953	35	TTCCAAATTTTGAGGTGAATTCGATGG	466	TTCCAAATTTTGAGGCTCACCTTGTAT	406	5.75385	wt_dry||wt_imbibed||wt_salt	0:0:-3.45353138693282:4.05224806987657||0:0:0.17560844890427:-0.684734165297897||0:0:0:0	4.05225
CCAAATACTTTCTAGCCTTCTCATTCC	0.472397	36	GAATCCTGGATAGAGTTATCGGCGACG	2643	GAATCTACACAGATTCATTATAAACAA	2165	9.50346	wt_dry||wt_imbibed||wt_salt	0:0:3.42291614025892:-4.24379629328318||0:0:0:0||0:0:0:0	4.2438
GGAATGGCTGCTGTCCGTAAGTTTACA	0.471983	36	GCCTGGAGAGCACGGCAAACAGAGTCC	1219	GCCTCAGGTTGCAACCACAACAAACTG	452	5.65671	wt_dry||wt_imbibed||wt_salt	0:0:9.40099286169155:-2.91154803283685||0:0:0:0||0:0:0:0	9.40099
AACGATAAACCACCAAATCATTTTGTC	0.471889	27	TTCCTATGGTAAAAATAAAAAGAAGAG	171	TTCCTTTAAAATTTGTGGAGGAAGAGT	112	7.47231	wt_dry||wt_imbibed||wt_salt	0:0:2.01995504179738:-2.81334886058497||0:0:0:0||0:0:0:0	2.81335
TCATGTTTCCCAAATACTTTCTAGCCT	0.471867	36	TCTCATTCCGAATCCTGGATAGAGTTA	4037	TCTCATTCCGAATCTACACAGATTCAT	3078	5.69523	wt_dry||wt_imbibed||wt_salt	0:0:4.76570060732173:-6.96989523950081||0:0:-2.11430379794979:1.08653423923114||0:0:0:0	6.9699
GCGAACGGTCAAAACTTGGTCGAATGG	0.471759	36	ACTAAGATCGAAAGACCAATAGTTGAT	1629	ACTAAGGTTCGTCGAGCACTCAATTCT	1425	6.17847	wt_dry||wt_imbibed||wt_salt	0:0:2.41112874080911:-3.0970734045719||0:0:-0.131885963881744:0.09497824906396||0:0:0:0	3.09707
GAGAACCTGGTGGACGAGGATCTCAGA	0.471634	36	TCAGGGGTTTTACATCCATCTTCACTT	2059	TCAGGGCCAATGGAAATATATGTCGAT	1971	7.39469	wt_dry||wt_imbibed||wt_salt	0:0:3.69742703329129:-4.59472837302809||0:0:0:0||0:0:0:0	4.59473
GTGCGAAAGATAATTAAGAGTTTTTTC	0.471559	36	TTCTAGATCCAAGGTTTTAAGATCATC	534	TTCTAGATCCTGCCATGAAAGAAAGAT	363	5.9548	wt_dry||wt_imbibed||wt_salt	0:0:1.53069505706326:-2.97919797337274||0:0:0:0||0:0:0:0	2.9792
GCTTTCACACCCCTCAAGGCGCCAAGC	0.471084	24	TAGCCAAGAAACAAGTGAGGGTGTTGG	108	TAGCCAAGTACTAACCTTTCACTTCAC	88	7.55963	wt_imbibed||wt_salt	0:0:-2.14559147907666:1.63750990341509||0:0:2.14559147907666:-1.63750990341509	2.14559
ATTATCATTGTAATAGAAGGGACTTCT	0.471043	35	CGTGCTTCATGTGTGTACGCCTATTGG	416	CGTGCTTCATACGCCATAAAGATAAGA	206	5.20396	wt_dry||wt_imbibed||wt_salt	0:0:5.90691345860539:-3.72750043091459||0:0:-7.2922711114673:0.801618848313139||0:0:0:0	7.29227
ATGGAGCTTGTGAAGACCCATCAAGAG	0.470179	36	AAGGTTAGTATTTCTGGTTTTTATTCG	1634	AAGGAGAAGCTGCTGAGAGAGGAGAAC	662	5.57999	wt_dry||wt_imbibed||wt_salt	0:0:2.71741895581602:-2.86693454910947||0:0:0:0||0:0:0:0	2.86693
CGAACGGTCAAAACTTGGTCGAATGGA	0.470164	36	CTAAGATCGAAAGACCAATAGTTGATT	1652	CTAAGGTTCGTCGAGCACTCAATTCTT	1463	6.23882	wt_dry||wt_imbibed||wt_salt	0:0:2.93623588184361:-4.06582170565828||0:0:-0.939981525054006:0.609195543027327||0:0:0:0	4.06582
AAGACTGTTCTTTTTTCACCCAGATCC	0.470058	29	TGTAATATAAACATAAAAGACATGGGA	135	ATTATTAGTAGTTTAAAGAATCCATGA	115	7.65217	wt_dry||wt_imbibed||wt_salt	0:0:1.86901338547138:-2.70708663318773||0:0:0:0||0:0:0:0	2.70709
GGTAACAGCAAATTCCAAATTTTGAGG	0.469908	35	TGAATTCGATGGGACTAAATTGTCGGT	484	CTCACCTTGTATGACCACACCGGTTAA	389	10.996	wt_dry||wt_imbibed||wt_salt	0:0:-3.75532361091172:4.13659905490767||0:0:0.142254509744533:-0.466698804350539||0:0:0:0	4.1366
CTCTTTCGTCAACATAGTTCCCAACAT	0.469759	36	ATCTGCACCAATATTCACATCAAGCTT	737	ATCTGGTTTAGGATCATAATACTCTAC	334	5.59479	wt_dry||wt_imbibed||wt_salt	0:0:-2.43955153704698:6.68834485547518||0:0:0.351486690010717:-2.72296592520962||0:0:0:0	6.68834
GGGCGAACGGTCAAAACTTGGTCGAAT	0.469626	36	GGACTAAGATCGAAAGACCAATAGTTG	1620	GGACTAAGGTTCGTCGAGCACTCAATT	1425	5.72782	wt_dry||wt_imbibed||wt_salt	0:0:2.32516956211914:-3.02829305026024||0:0:-0.150712065096861:0.10791401146033||0:0:0:0	3.02829
CTTCGTATGTATCTAAATACACGTCAT	0.469464	34	CTTCCTCTCCATCTGTTTCTTCTGTTT	312	CTTCCTCTCCCTGCAACAGCCAAAAGA	139	5.01717	wt_dry||wt_imbibed||wt_salt	0:0:-1.6288935786847:3.29142284431876||0:0:0:0||0:0:0:0	3.29142
TCCCACCGTTTTCTCTATAAGACTTGG	0.469408	33	ATCGAGGACGTTTTGGCGAGGTACATC	331	TTTGTTCTCTGTCTTCTTCAACGATAC	161	7.0411	wt_dry||wt_imbibed||wt_salt	0:0:2.07859524600287:-6.70446104705076||0:0:-0.240434316302983:0.269385153920682||0:0:0:0	6.70446
TCAAACTCTGGTTCTCCTCTCTCAGCA	0.469298	36	GCTTCTCCTTCTCTTGATGGGTCTTCA	713	GCTTCTCCTGTTTGGACACCATCACAA	542	6.2656	wt_dry||wt_imbibed||wt_salt	0:0:1.75887861837614:-3.11930219432449||0:0:0:0||0:0:0:0	3.1193
AATACTTTCTAGCCTTCTCATTCCGAA	0.469198	36	TCCTGGATAGAGTTATCGGCGACGGAG	2790	TCTACACAGATTCATTATAAACAACTT	2138	10.4842	wt_dry||wt_imbibed||wt_salt	0:0:3.37519500497379:-4.30533330986952||0:0:0:0||0:0:0:0	4.30533
TTCTTGTTTGCAACCTACCTATAATTC	0.469137	33	TGGTCAGATCTGCATTTGTTGTTGTCG	299	TGGGTATTTTCTTATTCAGATTCTCCT	187	8.14089	wt_dry||wt_imbibed||wt_salt	0:0:-3.92396097584547:1.68553124635058||0:0:0.883971180434898:-1.06104707147623||0:0:0:0	3.92396
CAACGATAAACCACCAAATCATTTTGT	0.469128	27	CTTCCTATGGTAAAAATAAAAAGAAGA	171	CTTCCTTTAAAATTTGTGGAGGAAGAG	117	7.08117	wt_dry||wt_imbibed||wt_salt	0:0:2.01995504179738:-2.81334886058497||0:0:0:0||0:0:0:0	2.81335
ATAATGTAATTATTTGCACTCCCAGAG	0.468927	25	ATCCTCCAATTTCTGTCAAACCATAAA	184	ATCCTCCAATTTACATTTCCGCAAACA	135	5.26005	wt_dry||wt_salt	0:0:17.3326261907873:-9.79126954647816||0:0:-17.3326261907873:9.79126954647816	17.3326
GATAATGTAATTATTTGCACTCCCAGA	0.468927	25	GATCCTCCAATTTCTGTCAAACCATAA	184	GATCCTCCAATTTACATTTCCGCAAAC	135	5.25469	wt_dry||wt_salt	0:0:17.3326261907873:-9.79126954647816||0:0:-17.3326261907873:9.79126954647816	17.3326
AGGATGATCGAGGCAGAGTTGATATAT	0.468484	33	CTAACTGGTTGGAAGAGCAGCTGGCGC	838	CTAACTGGTACAGGCAACTTTTTAACA	749	7.21446	wt_dry||wt_imbibed||wt_salt	0:0:-3.09001341620917:4.88925428473934||0:0:0:0||0:0:0:0	4.88925
CAATCTCATGCTCTTCCTTCTTCTTCT	0.46831	18	CCGTTACTGTCTCGGTTCTCGGTTTCT	77	TCTCCATCACTGTCTCGGTTTTCGATC	72	11.6962	wt_dry||wt_imbibed	0:0:23.0685839877862:-7.53261311522999||0:0:-23.0685839877862:7.53261311522999	23.0686
CTCCCTCTCTCCCTCTCTCCCTCTCTC	0.468057	30	TCTGCTCGAATCGAACCGTTCCCAGGA	389	CCTCTCTCCCTCAACCAAAAGCAAACA	64	5.40317	wt_dry||wt_imbibed||wt_salt	0:0:0:0||0:0:-0.548794869422982:13.2065111248093||0:0:0:0	13.2065
GAACCTGGTGGACGAGGATCTCAGATC	0.467985	36	AGGGGTTTTACATCCATCTTCACTTTT	2065	AGGGCCAATGGAAATATATGTCGATGA	1978	8.35716	wt_dry||wt_imbibed||wt_salt	0:0:4.19797466533447:-5.52889548935887||0:0:-0.678071519821842:0.385120409059147||0:0:0:0	5.5289
GTCTCTGACTTCGGATTTGCCGCTTAT	0.467865	27	TCTATGGTCCCTTTTCCTTCTTCATCA	270	TCTATGGTGATTGTCGGATTCATATCT	167	5.04698	wt_dry||wt_salt	0:0:1.39390242372233:-2.3495073532513||0:0:-1.39390242372233:2.3495073532513	2.34951
ATCGAGGCAGAGTTGATATATCTAACT	0.467569	33	GGTTGGAAGAGCAGCTGGCGCCTTAAG	883	GGTACAGGCAACTTTTTAACATCTTCA	771	9.44918	wt_dry||wt_imbibed||wt_salt	0:0:-2.40391118963315:3.8045942601869||0:0:0:0||0:0:0:0	3.80459
GGATTCGCAGGGAGTGGCTCCGTGGTG	0.467532	17	AAGAACTGAAGAGAAGAAAGATTGAAA	128	AAGAATTCGCTCCTCAAGGTAGAAGCA	54	5.46486	wt_dry||wt_imbibed	0:0:11.3202738442483:-4.74031500010113||0:0:-11.3202738442483:4.74031500010113	11.3203
TTTTAGAATCAACTATTGGTCTTTCGA	0.467132	36	TCTTAGTCCATTCGACCAAGTTTTGAC	1714	TCTTTATAATCCAATCAGAATAAAGGA	1669	8.88987	wt_dry||wt_imbibed||wt_salt	0:0:3.42043421832076:-4.01695725997888||0:0:-0.0411182400886698:0.0269186186652901||0:0:0:0	4.01696
TTTTTAGAATCAACTATTGGTCTTTCG	0.467022	36	ATCTTAGTCCATTCGACCAAGTTTTGA	1722	ATCTTTATAATCCAATCAGAATAAAGG	1665	8.38756	wt_dry||wt_imbibed||wt_salt	0:0:4.73288089028635:-6.64650546462375||0:0:-3.10361826408707:1.79757611565907||0:0:0:0	6.64651
GATTTCAAGGAGATCAAATCCGCTTAC	0.466925	34	GAGTGTTTGATGCAAAAGTTTAAGAAA	472	GAGGTAAAACAAAAAAATGTTTTTCTG	235	6.18293	wt_dry||wt_imbibed||wt_salt	0:0:0:0||0:0:-3.44716942785734:0.820325121015239||0:0:0.539069042499592:-0.254639434890081	3.44717
CATCCAGCAGCATGCATGGTCTCCAAG	0.466671	27	CTTACAAGGTGTTTATAGCTGTTGCTA	172	CTTACAAGGTAACTAAACTCTCCATAG	137	6.14377	wt_dry||wt_imbibed||wt_salt	0:0:0.712468619996407:-1.7030800542964||0:0:-1.33982871507979:1.24176537114372||0:0:0:0	1.70308
TCATTATGCGTCTCGCCGGAGCTCGCC	0.466447	24	GGAATATACTTTTTGACTCCCAGTCGA	121	GGAGCTCGCCGGAATATACTTTTTGAC	87	8.46818	wt_dry||wt_imbibed	0:0:-4.44920801937517:8.89829947171913||0:0:4.44920801937517:-8.89829947171913	8.8983
CAACTTGCAAAACAACACGTGTTCTTA	0.466277	33	CGAGGTCAGCTAGTTTTTGCTCCGTAA	311	CGAGAGTCACATGTCAACATCTTCTCA	209	7.9258	wt_dry||wt_imbibed||wt_salt	0:0:3.64626100951613:-4.51907236458881||0:0:0:0||0:0:0:0	4.51907
ACCTTTGTATAAAATCTTGCAACCGGG	0.466177	36	CGTGTAATTTGGTTCTTGTGATTCATT	477	CGTAAAATCAAGAGCAAAGCATGAGCA	154	5.92352	wt_dry||wt_imbibed||wt_salt	0:0:2.56986044029901:-0.953328205126555||0:0:0:0||0:0:0:0	2.56986
CGTCTACCCTCTGTAGTATTACTTGCT	0.466133	36	TTCCTCTGGTTCGAGAAAAGAATTGAC	870	TTCCGTAGGTGCCCTCAAACTACTGAG	732	5.91852	wt_dry||wt_imbibed||wt_salt	0:0:-5.83484158470404:3.69985895754742||0:0:0.952730104617029:-1.44924537306849||0:0:0:0	5.83484
TCTTCTGACGAGGAAACAGAAGAAACA	0.466105	32	GATGGAGAGGAAGATGACGTGTATTTA	280	GATGTATGATGTTTTTGCCTTATACGT	145	6.38813	wt_dry||wt_imbibed||wt_salt	0:0:4.41776183952403:-2.91819055640124||0:0:-2.68900826096325:0.296550601771792||0:0:0:0	4.41776
TGCAGCTTTTTAGAATCAACTATTGGT	0.465924	36	CTTTCGATCTTTATAATCCAATCAGAA	1500	CTTTCGATCTTAGTCCATTCGACCAAG	1440	6.49885	wt_dry||wt_imbibed||wt_salt	0:0:3.5389226885234:-4.01624109346747||0:0:0:0||0:0:0:0	4.01624
GTTTTCTTCTGAATTCGGTAACAGCAA	0.465348	35	ATTCCAAATTTTGAGGTGAATTCGATG	465	ATTCCAAATTTTGAGGCTCACCTTGTA	405	5.12404	wt_dry||wt_imbibed||wt_salt	0:0:-2.72751432166627:3.54959866258146||0:0:0.00779382965760241:-0.0269634457048553||0:0:0:0	3.5496
ATCACTACTACAAGAGTCGGCACCATC	0.465148	19	TTCTGTGCTGAAGAAGAAGCAAACCGG	115	TAGAAAAGAAGTTGGTTTGTCACTCTC	77	9.30457	wt_imbibed||wt_salt	0:0:1.24320209525444:-0.959589872050661||0:0:-1.24320209525444:0.959589872050661	1.2432
GATGATCGAGGCAGAGTTGATATATCT	0.464987	33	AACTGGTTGGAAGAGCAGCTGGCGCCT	892	AACTGGTACAGGCAACTTTTTAACATC	785	8.0699	wt_dry||wt_imbibed||wt_salt	0:0:-3.52492130240791:5.26869899070617||0:0:0.087300486514402:-0.378916360260123||0:0:0:0	5.2687
TGCTTGGAACTCCGTCGCCGATAACTC	0.464967	36	TATCCAGGATTCGGAATGAGAAGGCTA	5948	TATCCAGGGTTTGTTTTGTTTTTATTT	3795	5.25826	wt_dry||wt_imbibed||wt_salt	0:0:4.08510113528151:-5.85006167129238||0:0:0:0||0:0:0:0	5.85006
GCTTGGAACTCCGTCGCCGATAACTCT	0.464912	36	ATCCAGGATTCGGAATGAGAAGGCTAG	5984	ATCCAGGGTTTGTTTTGTTTTTATTTT	3849	5.68687	wt_dry||wt_imbibed||wt_salt	0:0:5.09401446713167:-8.23952264930337||0:0:-2.21433378626989:1.40578902867901||0:0:0:0	8.23952
TGAAGATTCAGCATCACTACTACAAGA	0.464888	19	GTCGGCACCATCTTCTGTGCTGAAGAA	124	GTCGGCACCATCTAGAAAAGAAGTTGG	84	5.80841	wt_imbibed||wt_salt	0:0:1.40495904199694:-1.04199158001953||0:0:-1.40495904199694:1.04199158001953	1.40496
ACCTGGTGGACGAGGATCTCAGATCAG	0.464747	36	GGGTTTTACATCCATCTTCACTTTTGT	2065	GGCCAATGGAAATATATGTCGATGATG	1978	9.34939	wt_dry||wt_imbibed||wt_salt	0:0:4.04956092264962:-5.1437096395605||0:0:-0.154885753965653:0.0907268084954309||0:0:0:0	5.14371
GCAGCGCCTCAAGAATACGGCCTGGCG	0.464744	36	ATGGTCTGCAGGGAAATAAAATATTAT	773	ATGGTCGGCTTAATAGATCAGACTGAG	641	7.55993	wt_dry||wt_imbibed||wt_salt	0:0:2.77016912379196:-3.18578869566358||0:0:-0.732717941116781:0.354870725575943||0:0:0:0	3.18579
AACTCCGTCGCCGATAACTCTATCCAG	0.464637	36	GATTCGGAATGAGAAGGCTAGAAAGTA	5987	GGTTTGTTTTGTTTTTATTTTTCCCGG	3828	8.12631	wt_dry||wt_imbibed||wt_salt	0:0:3.30526617609358:-4.6818529449848||0:0:0:0||0:0:0:0	4.68185
CTCATTATGCGTCTCGCCGGAGCTCGC	0.464474	24	CGGAATATACTTTTTGACTCCCAGTCG	121	CGGAGCTCGCCGGAATATACTTTTTGA	86	8.04545	wt_dry||wt_imbibed	0:0:-4.44920801937517:8.89829947171913||0:0:4.44920801937517:-8.89829947171913	8.8983
ATCTCTTTCGTCAACATAGTTCCCAAC	0.464356	36	ATATCTGCACCAATATTCACATCAAGC	714	ATATCTGGTTTAGGATCATAATACTCT	336	5.10613	wt_dry||wt_imbibed||wt_salt	0:0:-2.20261405192804:5.31385461552361||0:0:0.551877847662006:-3.92384971022439||0:0:0:0	5.31385
TTTCGTCAACATAGTTCCCAACATATC	0.464353	36	TGCACCAATATTCACATCAAGCTTATT	830	TGGTTTAGGATCATAATACTCTACGCT	359	5.75	wt_dry||wt_imbibed||wt_salt	0:0:-2.53350341068158:6.90313285149145||0:0:0.304748982021867:-2.25140484177247||0:0:0:0	6.90313
ATGTGCCTCGATTTGGTAACTTTAAGG	0.464198	29	CTAAGTATTTCGAACTCTCAATTTGTC	237	TGTCTTCCTAACATTCTGTCTGTCAGG	81	7.17886	wt_dry||wt_imbibed||wt_salt	0:0:2.94578535893749:-1.76587528894874||0:0:0:0||0:0:0:0	2.94579
ATTCATGATGAGTTTCTGTGGACATAG	0.464146	34	GAGCTAAGCTAAATCAAGTTCATTTCA	552	GAGGTATGGCAGTGGTTTTTTTCATGT	343	7.16649	wt_dry||wt_imbibed||wt_salt	0:0:2.42781073676207:-2.89806950748338||0:0:0:0||0:0:0:0	2.89807
GGATGAAGAATGATGAAGAAGCTTCTA	0.463941	34	GGTTATGGTAACATGACACGTGTATCA	326	GGTTATGAGTACTCTGCCTCTGGAATT	193	5.28674	wt_dry||wt_imbibed||wt_salt	0:0:2.81368620650639:-2.44464443510158||0:0:0:0||0:0:0:0	2.81369
AAAGATTTCAAGGAGATCAAATCCGCT	0.463924	34	TACGAGTGTTTGATGCAAAAGTTTAAG	463	TACGAGGTAAAACAAAAAAATGTTTTT	228	5.09358	wt_dry||wt_imbibed||wt_salt	0:0:0:0||0:0:-1.26509709515502:0.399548889871704||0:0:0:0	1.2651
AAAGCATGTGCCTCGATTTGGTAACTT	0.46392	30	TAAGGCTAAGTATTTCGAACTCTCAAT	267	TAAGGTGTCTTCCTAACATTCTGTCTG	90	5.80241	wt_dry||wt_imbibed||wt_salt	0:0:-1.59028097009379:2.99330095276342||0:0:0:0||0:0:0:0	2.9933
GGAACTCCGTCGCCGATAACTCTATCC	0.463883	36	AGGATTCGGAATGAGAAGGCTAGAAAG	6029	AGGGTTTGTTTTGTTTTTATTTTTCCC	3854	7.31482	wt_dry||wt_imbibed||wt_salt	0:0:3.32386775549241:-4.69190795346508||0:0:0:0||0:0:0:0	4.69191
AGTAGTAGTAGTAGACCCGAAGAAACC	0.463828	30	TCGACACGGTGGAAAAAGACAAGAAAC	216	TATTGGTAGATACACAACTACGTACGT	100	6.69207	wt_dry||wt_imbibed||wt_salt	0:0:3.11613660047806:-1.41914300268054||0:0:0:0||0:0:0:0	3.11614
CTGGGCGAACGGTCAAAACTTGGTCGA	0.46348	36	ATGGACTAAGATCGAAAGACCAATAGT	1627	ATGGACTAAGGTTCGTCGAGCACTCAA	1424	5.22964	wt_dry||wt_imbibed||wt_salt	0:0:3.1522069899216:-4.68024002448443||0:0:-1.18993961072735:0.756983318196628||0:0:0:0	4.68024
AACCTGGTGGACGAGGATCTCAGATCA	0.463408	36	GGGGTTTTACATCCATCTTCACTTTTG	2063	GGGCCAATGGAAATATATGTCGATGAT	1980	8.85484	wt_dry||wt_imbibed||wt_salt	0:0:3.74511168690466:-4.67311764243259||0:0:0:0||0:0:0:0	4.67312
CACCGTGTAATTGACTATGATCTTTCC	0.463222	33	AAACTGCTGCAGCAACAGCAGTAGCAG	281	AAACTACGTAAAATCAAAAACAACAAG	271	7.72	wt_dry||wt_imbibed||wt_salt	0:0:-4.71745670764616:1.80281374318933||0:0:1.53743287716304:-2.22443710847909||0:0:0:0	4.71746
TACTTTCTAGCCTTCTCATTCCGAATC	0.463188	36	CTGGATAGAGTTATCGGCGACGGAGTT	2833	TACACAGATTCATTATAAACAACTTCA	2102	11.1341	wt_dry||wt_imbibed||wt_salt	0:0:3.67951905021031:-4.87836967227378||0:0:0:0||0:0:0:0	4.87837
AGTAGGATTACTAATCTTATCTATTAA	0.462774	25	ACTCTGCGTTATCCCAGTTAGAAGAAG	223	ACTCTGCGTTATCTGGTGATGTTTCAA	223	8.9399	wt_dry||wt_salt	0:0:8.11601590131273:-9.00834107191215||0:0:-8.11601590131273:9.00834107191215	9.00834
ATTATGGCTCGTAGCCAAACATAGTTG	0.462685	32	CTACCTATATACGTTGTAGTGTCCTTT	190	GTTAGTAATGAGTCTGTTGTGCTCATT	144	10.1469	wt_dry||wt_imbibed||wt_salt	0:0:1.80428782035445:-2.26665985967194||0:0:0:0||0:0:0:0	2.26666
GAACTCCGTCGCCGATAACTCTATCCA	0.462625	36	GGATTCGGAATGAGAAGGCTAGAAAGT	6028	GGGTTTGTTTTGTTTTTATTTTTCCCG	3844	7.71256	wt_dry||wt_imbibed||wt_salt	0:0:2.94805408997615:-4.1113985809678||0:0:0:0||0:0:0:0	4.1114
CTCATGTTTCCCAAATACTTTCTAGCC	0.462516	36	TTCTCATTCCGAATCCTGGATAGAGTT	4030	TTCTCATTCCGAATCTACACAGATTCA	3086	5.27196	wt_dry||wt_imbibed||wt_salt	0:0:4.41966556548065:-6.15520936065676||0:0:-0.961563246716529:0.507341617187481||0:0:0:0	6.15521
TGGAGCTTGTGAAGAACCTTCAGGATA	0.462052	35	AGGAGAAGTTGCTGAAAGAAAAGAACA	607	AGGTCAGTACCTTAGTTTTTATCCACT	211	5.21089	wt_dry||wt_imbibed||wt_salt	0:0:0.848307089510488:-2.91033952933665||0:0:-0.37253537266533:0.644967036276254||0:0:0:0	2.91034
CTGGTGGACGAGGATCTCAGATCAGGG	0.461994	36	GTTTTACATCCATCTTCACTTTTGTAG	2069	CCAATGGAAATATATGTCGATGATGAA	1985	9.82997	wt_dry||wt_imbibed||wt_salt	0:0:2.56329396471339:-3.07495237083513||0:0:0:0||0:0:0:0	3.07495
CAAACTCTGGTTCTCCTCTCTCAGCAG	0.461702	36	CTTCTCCTTCTCTTGATGGGTCTTCAC	720	CTTCTCCTGTTTGGACACCATCACAAC	568	6.38501	wt_dry||wt_imbibed||wt_salt	0:0:1.74969471250717:-3.10340031256238||0:0:0:0||0:0:0:0	3.1034
GCTTTTTAGAATCAACTATTGGTCTTT	0.461358	36	CGATCTTAGTCCATTCGACCAAGTTTT	1693	CGATCTTTATAATCCAATCAGAATAAA	1658	7.9607	wt_dry||wt_imbibed||wt_salt	0:0:4.56789495662499:-6.10527869933311||0:0:-2.00782464813414:1.18590502652393||0:0:0:0	6.10528
GGTGCTGCGGATACCTTCAAGATTCCT	0.460982	29	GATGAGGTTGATATTTCTCAACTTAGT	276	GATGAGGGAGAACACAGTAATAAAAAA	174	6.27044	wt_dry||wt_imbibed	0:0:8.39175628866108:-3.5823584821441||0:0:-8.39175628866108:3.5823584821441	8.39176
ACTCCGTCGCCGATAACTCTATCCAGG	0.460777	36	ATTCGGAATGAGAAGGCTAGAAAGTAT	5994	GTTTGTTTTGTTTTTATTTTTCCCGGA	3828	8.52436	wt_dry||wt_imbibed||wt_salt	0:0:5.45058787724831:-9.41631962247893||0:0:-6.62443986087762:4.12725464564103||0:0:0:0	9.41632
TTCCCACCTTTAATTTTCATGGGTCCG	0.460245	23	TTGTAACGACCTAACATAGTTGATAGT	109	TTGTAACGACCCGGTTCCGGCGAAGAA	87	5.81159	wt_dry||wt_salt	0:0:3.84415037399295:-5.76601545346741||0:0:-3.84415037399295:5.76601545346741	5.76602
AACTTCAACCATAATTCTCCGGCGAGT	0.459554	35	CAGATCGACGATTCCGTTAAAACAAGC	210	CAGATCGACGGTGAGTTCTTCAGACCA	195	7.75	wt_dry||wt_imbibed||wt_salt	0:0:2.41351223853823:-2.53382157843178||0:0:0:0||0:0:0:0	2.53382
ATGGCTGCTGTCCGTAAGTTTACAGCC	0.459381	36	TGGAGAGCACGGCAAACAGAGTCCATC	1198	TCAGGTTGCAACCACAACAAACTGTCT	441	6.45201	wt_dry||wt_imbibed||wt_salt	0:0:8.8336068802775:-2.68755676402158||0:0:0:0||0:0:0:0	8.83361
TTTGGTGCTGCGGATACCTTCAAGATT	0.459332	30	CCTGATGAGGTTGATATTTCTCAACTT	306	CCTGATGAGGGAGAACACAGTAATAAA	184	5.26692	wt_dry||wt_imbibed	0:0:8.12310250532018:-3.48535745337935||0:0:-8.12310250532018:3.48535745337935	8.1231
CTCTGGTTCTCCTCTCTCAGCAGCTTC	0.459319	36	TCCTTCTCTTGATGGGTCTTCACAAGC	695	TCCTGTTTGGACACCATCACAACTTTA	598	8.51484	wt_dry||wt_imbibed||wt_salt	0:0:2.50272524850705:-4.53863238716814||0:0:0:0||0:0:0:0	4.53863
GGAGAAGGCACTTCCTGTAAGTAGAAC	0.459184	24	TTTCTGGTAATCTATAACGTTTTATCA	215	TTTCTGACTCTCCGGGTGATGCCACCA	67	5.00308	wt_dry||wt_salt	0:0:11.5411043338315:-5.00261084555195||0:0:-11.5411043338315:5.00261084555195	11.5411
GAGAGAGGAGAACCAGAGTTTGACTAA	0.459067	36	CCAGCTTATAAAGGTACCATCTCTTAT	727	CCAGCTTATAAAGATGGGGAAGATGAA	720	5.53691	wt_dry||wt_imbibed||wt_salt	0:0:2.37255235632871:-4.21380120992599||0:0:0:0||0:0:0:0	4.2138
AGAATCAACTATTGGTCTTTCGATCTT	0.458979	36	AGTCCATTCGACCAAGTTTTGACCGTT	1684	TATAATCCAATCAGAATAAAGGATTTA	1644	10.3717	wt_dry||wt_imbibed||wt_salt	0:0:4.40472410285766:-6.02701674879689||0:0:-2.76299361327452:1.60557818594076||0:0:0:0	6.02702
CCTGTGATGAGCTGTAGTAGTATCACT	0.458974	26	CCAAACTGGATTACTGGTGATTTTCCA	150	CCAAACTGGTACACATTTCCTTTCTCT	123	5.09859	wt_dry||wt_imbibed||wt_salt	0:0:2.41428150762477:-1.52340754405836||0:0:0:0||0:0:0:0	2.41428
CGGTGCACCAGAGGATGGTACATCCGA	0.458906	36	GAATCATCACGAAAGAGCGAAACGGTT	336	TTGGATGCTCGACAGTGCTTCAGGCTA	329	8.14163	wt_dry||wt_imbibed||wt_salt	0:0:2.75676044669369:-4.69080561115705||0:0:-2.92864134760287:1.76662697442922||0:0:0:0	4.69081
ATTTCGCTTAGATCCTTCTATGTATGA	0.458732	31	AGAGGCTTATTGCTCCACCAGTTCAAA	240	AGAGGTTCAGCTTTTGTTGCTAACAAC	170	6.65166	wt_dry||wt_imbibed||wt_salt	0:0:1.81473444451675:-3.575920517298||0:0:0:0||0:0:0:0	3.57592
CTAGGATGATCGAGGCAGAGTTGATAT	0.458701	33	ATCTAACTGGTTGGAAGAGCAGCTGGC	808	ATCTAACTGGTACAGGCAACTTTTTAA	747	6.36619	wt_dry||wt_imbibed||wt_salt	0:0:-3.42398878178663:5.63032578448855||0:0:0:0||0:0:0:0	5.63033
CCTGACCCTTGTGAACATCTGGATGAT	0.458591	36	ACTTTAGAGCGAGACGTTTAAAGGCAC	789	ACTGCAATAACTCATTTTGTCTTATTT	301	5.69306	wt_dry||wt_imbibed||wt_salt	0:0:0:0||0:0:0:0||0:0:2.00975972189296:-0.599691534127738	2.00976
GAGGATGATGATGATGATGATGATGAT	0.45847	36	GATGACGATGATGATGTGAATGAGATG	1817	AGTAGCAACCTAAGCCAGCCTGGGAAT	1599	9.53827	wt_dry||wt_imbibed||wt_salt	0:0:10.0340118865469:-13.6292972493201||0:0:-64.3602073196183:26.8516940401078||0:0:0:0	64.3602
ACTCTGGTTCTCCTCTCTCAGCAGCTT	0.458144	36	CTCCTTCTCTTGATGGGTCTTCACAAG	700	CTCCTGTTTGGACACCATCACAACTTT	576	7.88814	wt_dry||wt_imbibed||wt_salt	0:0:2.26372827824062:-4.13346639555535||0:0:0:0||0:0:0:0	4.13347
TCCTTGAACAATGTTCTTCTCGGCTAC	0.457995	31	GATGTTGGGGTAATGAGCGGTGCGGTG	364	GGTCGGTTTTACTTATATAATCGGATT	105	5.83015	wt_dry||wt_imbibed||wt_salt	0:0:-1.37082614860923:4.73202280143976||0:0:0:0||0:0:0:0	4.73202
TGCTGCGGATACCTTCAAGATTCCTGA	0.457988	29	TGAGGTTGATATTTCTCAACTTAGTTA	277	TGAGGGAGAACACAGTAATAAAAAAGG	170	6.97684	wt_dry||wt_imbibed	0:0:8.22467202258365:-3.49342150324905||0:0:-8.22467202258365:3.49342150324905	8.22467
CAGCTTTTTAGAATCAACTATTGGTCT	0.457393	36	TTCGATCTTTATAATCCAATCAGAATA	1594	TTCGATCTTAGTCCATTCGACCAAGTT	1581	7.1253	wt_dry||wt_imbibed||wt_salt	0:0:3.44028594985358:-3.95769224453762||0:0:0:0||0:0:0:0	3.95769
GGAGAACCAGAGTTTGACTAACCAGCT	0.457324	36	TATAAAGGTACCATCTCTTATGGATAG	841	TATAAAGATGGGGAAGATGAAGAAGTC	768	7.2497	wt_dry||wt_imbibed||wt_salt	0:0:3.55540270252821:-6.18134565142392||0:0:-0.188519864897535:0.0947300837549727||0:0:0:0	6.18135
GAACGGTCAAAACTTGGTCGAATGGAC	0.457082	36	TAAGATCGAAAGACCAATAGTTGATTC	1655	TAAGGTTCGTCGAGCACTCAATTCTTG	1466	6.71473	wt_dry||wt_imbibed||wt_salt	0:0:3.81565623964108:-5.91914910550494||0:0:-2.17990011765186:1.28955968915209||0:0:0:0	5.91915
TTTGGTTTCAGACTTTGTTGTGGGTTA	0.456567	30	TGCCGGTAACTTATCCCTTGCACTCTG	247	TGCCGTTTGACTGTTTCTGACTGATTC	120	5.33499	wt_dry||wt_imbibed||wt_salt	0:0:-2.3957735070967:6.83036167166941||0:0:0.17609271616793:-2.19974473052203||0:0:0:0	6.83036
ATTCGGTAACAGCAAATTCCAAATTTT	0.456403	35	GAGGTGAATTCGATGGGACTAAATTGT	475	GAGGCTCACCTTGTATGACCACACCGG	386	9.44934	wt_dry||wt_imbibed||wt_salt	0:0:-5.38067024338118:4.87624082421435||0:0:0.568346536650025:-2.35837494898135||0:0:0:0	5.38067
ACTAATCTTATCTATTAAACTCTGCGT	0.45625	26	TATCCCAGTTAGAAGAAGCCACGTGTA	245	TATCTGGTGATGTTTCAAGTCCATTGG	242	9.428	wt_dry||wt_salt	0:0:5.3881816011825:-6.4633115045815||0:0:-5.3881816011825:6.4633115045815	6.46331
CTTGGAACTCCGTCGCCGATAACTCTA	0.456054	36	TCCAGGATTCGGAATGAGAAGGCTAGA	6206	TCCAGGGTTTGTTTTGTTTTTATTTTT	3975	6.0785	wt_dry||wt_imbibed||wt_salt	0:0:5.56996851605095:-9.51151081749877||0:0:-3.89638960528164:2.49225614170908||0:0:0:0	9.51151
GTGCTGCGGATACCTTCAAGATTCCTG	0.456031	29	ATGAGGTTGATATTTCTCAACTTAGTT	276	ATGAGGGAGAACACAGTAATAAAAAAG	173	6.64151	wt_dry||wt_imbibed	0:0:8.1633644820415:-3.49011278797107||0:0:-8.1633644820415:3.49011278797107	8.16336
TATGGTCCAGTGTTGTATGCCGATTGC	0.455932	17	CGACTCATGTCAAGTCTTTAATTGATG	105	CGACTCATGTTGGTGAAGAAACTTTTG	62	6.41921	wt_dry||wt_salt	0:0:1.75355689843319:-1.68902220111826||0:0:-1.75355689843319:1.68902220111826	1.75356
CTTCTGAATTCGGTAACAGCAAATTCC	0.455708	35	AAATTTTGAGGTGAATTCGATGGGACT	464	AAATTTTGAGGCTCACCTTGTATGACC	401	6.96503	wt_dry||wt_imbibed||wt_salt	0:0:-0.835722759374056:1.29758171450577||0:0:0:0||0:0:0:0	1.29758
GAGGAATGGCTGCTGTCCGTAAGTTTA	0.455678	36	CAGCCTGGAGAGCACGGCAAACAGAGT	1137	CAGCCTCAGGTTGCAACCACAACAAAC	445	5.17698	wt_dry||wt_imbibed||wt_salt	0:0:4.67734272338821:-1.46732898588067||0:0:0:0||0:0:0:0	4.67734
GATACAATTACCGAATGGAAGGCTCAT	0.455604	36	AGAAGGTAAAACAATCTTAACCTTATA	637	AGAAGAAACACACTAGAAACACACACC	297	6.52796	wt_dry||wt_imbibed||wt_salt	0:0:3.58054474691947:-3.10658730494679||0:0:0:0||0:0:0:0	3.58054
GTGTTGTTGCCTCTTCTGGCATTGCCT	0.455434	25	TCAGCGGAGGTTTTGGGACATACCTCT	147	TCAGCGGTAAAGAAACTCATCTCTTTG	100	7.68217	wt_imbibed||wt_salt	0:0:0.674666409045184:-1.09286861391139||0:0:-0.674666409045184:1.09286861391139	1.09287
TGTGTTGTTGCCTCTTCTGGCATTGCC	0.455434	25	TTCAGCGGAGGTTTTGGGACATACCTC	147	TTCAGCGGTAAAGAAACTCATCTCTTT	100	7.25581	wt_imbibed||wt_salt	0:0:1.08235501762624:-1.81188488376409||0:0:-1.08235501762624:1.81188488376409	1.81188
AAGAGAACCTGGTGGACGAGGATCTCA	0.455389	36	GATCAGGGGTTTTACATCCATCTTCAC	2011	GATCAGGGCCAATGGAAATATATGTCG	1923	6.90695	wt_dry||wt_imbibed||wt_salt	0:0:3.65869687451708:-4.53365077540334||0:0:0:0||0:0:0:0	4.53365
ATGATCGAGGCAGAGTTGATATATCTA	0.455193	33	ACTGGTTGGAAGAGCAGCTGGCGCCTT	890	ACTGGTACAGGCAACTTTTTAACATCT	773	8.03029	wt_dry||wt_imbibed||wt_salt	0:0:-3.16597462646244:4.8950217113012||0:0:8.38872277236137e-05:0||0:0:0:0	4.89502
CTTTTGGTTTCAGACTTTGTTGTGGGT	0.454937	31	TATGCCGGTAACTTATCCCTTGCACTC	245	TATGCCGTTTGACTGTTTCTGACTGAT	125	5.11491	wt_dry||wt_imbibed||wt_salt	0:0:-0.735295675502257:2.30633357454833||0:0:0:0||0:0:0:0	2.30633
CGGTAACAGCAAATTCCAAATTTTGAG	0.454922	35	GTGAATTCGATGGGACTAAATTGTCGG	483	GCTCACCTTGTATGACCACACCGGTTA	387	11.0099	wt_dry||wt_imbibed||wt_salt	0:0:-4.43210051043303:4.36211381285044||0:0:0.459660246016651:-1.78516378580725||0:0:0:0	4.4321
CGAAAGATAATTAAGAGTTTTTTCTTC	0.454617	36	TAGATCCAAGGTTTTAAGATCATCAGC	621	TAGATCCTGCCATGAAAGAAAGATTTT	361	6.73154	wt_dry||wt_imbibed||wt_salt	0:0:2.16654739660997:-4.99559545579012||0:0:0:0||0:0:0:0	4.9956
TTGGAACTCCGTCGCCGATAACTCTAT	0.454502	36	CCAGGATTCGGAATGAGAAGGCTAGAA	6241	CCAGGGTTTGTTTTGTTTTTATTTTTC	3996	6.48101	wt_dry||wt_imbibed||wt_salt	0:0:4.69955101105182:-7.41578713183109||0:0:-0.841890219081196:0.566362506953837||0:0:0:0	7.41579
TGCTCAGAAGAAGCTAGGCGAAATCGA	0.454368	18	GTTTGCCAAAGAAAAACCCTAGAATCG	56	GAGATCGGAAGAGCACACGTCTGAACT	26	7.94304	wt_dry||wt_imbibed	0:0:3.98042405381739:-4.26411807533423||0:0:-3.98042405381739:4.26411807533423	4.26412
TTATGAATTAGAACAGGCTGATGATCT	0.454238	36	TAAAACCTTGGATCTAGAAGAAAAAAC	338	TAAAACCTTGGTAAGTTTTTATTAGAA	280	5.64975	wt_dry||wt_imbibed||wt_salt	0:0:2.26782650672669:-3.82673742474859||0:0:0:0||0:0:0:0	3.82674
GCATGTGCCTCGATTTGGTAACTTTAA	0.454178	30	GGCTAAGTATTTCGAACTCTCAATTTG	241	GGTGTCTTCCTAACATTCTGTCTGTCA	82	6.5508	wt_dry||wt_imbibed||wt_salt	0:0:-1.02122177675104:2.15557086510343||0:0:0:0||0:0:0:0	2.15557
GTTTCAGACTTTGTTGTGGGTTATGCC	0.453976	29	GGTAACTTATCCCTTGCACTCTGATTA	238	GTTTGACTGTTTCTGACTGATTCTTCC	119	6.48849	wt_dry||wt_imbibed||wt_salt	0:0:-1.98463148262367:5.77203599072954||0:0:0.0767004910994102:-0.829171778867362||0:0:0:0	5.77204
ATCCTTGAACAATGTTCTTCTCGGCTA	0.453903	31	CGATGTTGGGGTAATGAGCGGTGCGGT	363	CGGTCGGTTTTACTTATATAATCGGAT	105	5.55641	wt_dry||wt_imbibed||wt_salt	0:0:-0.863292672623109:2.83811077206676||0:0:0:0||0:0:0:0	2.83811
ATGCACCAACGATAAACCACCAAATCA	0.453897	24	TTTTGTCTTCCTATGGTAAAAATAAAA	126	TTTTGTCTTCCTTTAAAATTTGTGGAG	122	5.79771	wt_dry||wt_imbibed||wt_salt	0:0:1.80582993914512:-2.81679424921515||0:0:0:0||0:0:0:0	2.81679
GATGCACCAACGATAAACCACCAAATC	0.453897	24	ATTTTGTCTTCCTATGGTAAAAATAAA	126	ATTTTGTCTTCCTTTAAAATTTGTGGA	122	5.29389	wt_dry||wt_imbibed||wt_salt	0:0:2.02438978455578:-3.27382957019222||0:0:0:0||0:0:0:0	3.27383
TGCACCAACGATAAACCACCAAATCAT	0.453897	24	TTTGTCTTCCTATGGTAAAAATAAAAA	126	TTTGTCTTCCTTTAAAATTTGTGGAGG	122	6.30916	wt_dry||wt_imbibed||wt_salt	0:0:2.02438978455578:-3.27382957019222||0:0:0:0||0:0:0:0	3.27383
TCTCTGACTTCGGATTTGCCGCTTATT	0.453848	27	CTATGGTCCCTTTTCCTTCTTCATCAA	263	CTATGGTGATTGTCGGATTCATATCTT	163	5.45287	wt_dry||wt_salt	0:0:1.08087513101193:-1.82184499448681||0:0:-1.08087513101193:1.82184499448681	1.82184
GATGGAGCTTGTGAAGACCCATCAAGA	0.453505	36	GAAGGTTAGTATTTCTGGTTTTTATTC	1661	GAAGGAGAAGCTGCTGAGAGAGGAGAA	669	5.27019	wt_dry||wt_imbibed||wt_salt	0:0:1.91636339710172:-1.90149003641756||0:0:0:0||0:0:0:0	1.91636
AAAGTCACACCGTGTAATTGACTATGA	0.453452	32	TCTTTCCAAACTACGTAAAATCAAAAA	306	TCTTTCCAAACTGCTGCAGCAACAGCA	269	5.21549	wt_dry||wt_imbibed||wt_salt	0:0:2.16655574397455:-5.91878065630439||0:0:-3.36202752800336:1.90618520863673||0:0:0:0	5.91878
CCTTGTGCGAAAGATAATTAAGAGTTT	0.453378	36	TTTCTTCTAGATCCAAGGTTTTAAGAT	474	TTTCTTCTAGATCCTGCCATGAAAGAA	373	5.73652	wt_dry||wt_imbibed||wt_salt	0:0:1.54515299899235:-2.72332484798913||0:0:0:0||0:0:0:0	2.72332
GAATGGCTGCTGTCCGTAAGTTTACAG	0.453128	36	CCTGGAGAGCACGGCAAACAGAGTCCA	1194	CCTCAGGTTGCAACCACAACAAACTGT	445	5.99612	wt_dry||wt_imbibed||wt_salt	0:0:9.48180018475854:-2.90148278665048||0:0:0:0||0:0:0:0	9.4818
CCAGTGTTGTATGCCGATTGCCGACTC	0.453029	18	ATGTCAAGTCTTTAATTGATGATACTA	105	ATGTTGGTGAAGAAACTTTTGGTGGTT	69	9.5041	wt_dry||wt_salt	0:0:12.9131043543403:-10.2198330631266||0:0:-12.9131043543403:10.2198330631266	12.9131
TGGAGCTTGTGAAGACCCATCAAGAGA	0.452973	36	AGGTTAGTATTTCTGGTTTTTATTCGC	1628	AGGAGAAGCTGCTGAGAGAGGAGAACC	678	5.69286	wt_dry||wt_imbibed||wt_salt	0:0:4.06203735919865:-4.74749149887392||0:0:-0.156756622764751:0.0417340653545107||0:0:0:0	4.74749
CAGCGCCTCAAGAATACGGCCTGGCGA	0.452842	36	TGGTCTGCAGGGAAATAAAATATTATA	786	TGGTCGGCTTAATAGATCAGACTGAGA	646	7.59827	wt_dry||wt_imbibed||wt_salt	0:0:5.57098387781878:-7.91639383519371||0:0:-8.08016399807963:2.99263961720182||0:0:0:0	8.08016
ACTTCAACCATAATTCTCCGGCGAGTC	0.452434	35	AGATCGACGATTCCGTTAAAACAAGCG	213	AGATCGACGGTGAGTTCTTCAGACCAA	196	8.26731	wt_dry||wt_imbibed||wt_salt	0:0:2.9244728725453:-3.24116157187215||0:0:0:0||0:0:0:0	3.24116
GTGCTCTGTCTGTAATTAGAGCTAGGA	0.452367	36	AGACAGAGTTATTGATGGAGCTTGTGA	667	AGGTATATATGCTGCTACTAAGTGATT	292	5.31919	wt_dry||wt_imbibed||wt_salt	0:0:3.37495296858581:-23.9751718898919||0:0:-1.35450999656939:1.30993902494811||0:0:0:0	23.9752
GGTCAAAACTTGGTCGAATGGACTAAG	0.452325	36	ATCGAAAGACCAATAGTTGATTCTAAA	1618	GTTCGTCGAGCACTCAATTCTTGTGAT	1451	7.72006	wt_dry||wt_imbibed||wt_salt	0:0:3.51556833079993:-5.11535217153831||0:0:-1.85809184161474:1.07445477218659||0:0:0:0	5.11535
TATAAATGAAGGGTTTTCCAATGATGT	0.45211	28	CGCACAGGTACAATAATAACCATTTGC	174	CGCACAGTGGGTCATTACCAATCTCAG	110	7.32168	wt_dry||wt_imbibed||wt_salt	0:0:1.82319030034066:-5.57515519045375||0:0:-0.929357330156194:0.643012253362092||0:0:0:0	5.57516
AGTCAAACTCTGGTTCTCCTCTCTCAG	0.452002	36	CAGCTTCTCCTTCTCTTGATGGGTCTT	670	CAGCTTCTCCTGTTTGGACACCATCAC	519	5.88613	wt_dry||wt_imbibed||wt_salt	0:0:2.51619329586262:-4.71787807304966||0:0:0:0||0:0:0:0	4.71788
TCGGTAACAGCAAATTCCAAATTTTGA	0.451852	35	GGTGAATTCGATGGGACTAAATTGTCG	478	GGCTCACCTTGTATGACCACACCGGTT	385	10.4071	wt_dry||wt_imbibed||wt_salt	0:0:-3.5042274646803:3.81535506223279||0:0:0.251838897224296:-0.918149457557233||0:0:0:0	3.81536
CGCTTAGATCCTTCTATGTATGAAGAG	0.451607	32	GCTTATTGCTCCACCAGTTCAAAATAT	245	GTTCAGCTTTTGTTGCTAACAACTCGA	174	8.43287	wt_dry||wt_imbibed||wt_salt	0:0:2.99130974418236:-6.39441056975616||0:0:-0.337613783394613:0.19522348132145||0:0:0:0	6.39441
TTCGGCTCTTCTCCATATCCTCCAGAT	0.45159	36	AATGTAATTCTTTCAGAAGCAATTTAG	333	AATGTCGAAGGTTTGGTGGTTGAAATC	174	7.13818	wt_dry||wt_imbibed||wt_salt	0:0:-2.28819557568545:2.55999720178671||0:0:0.869706065823403:-4.25444808730761||0:0:0:0	4.25445
TCATGAGTTTCGCGAGAAATGTCCTGG	0.451534	36	TGTTCCTGTAATCGATTTGCCTGAGGC	1425	TGTTCCTATAGCGAGAGATTTGGTGTC	730	5.33393	wt_dry||wt_imbibed||wt_salt	0:0:6.07820257962601:-3.80583532053047||0:0:-4.52316373956127:0.921930605638388||0:0:0:0	6.0782
TTCTTGTGATCGGATACTATAATCCCT	0.451503	33	GGTTAGATCAATAAGAAAAGTTCGATC	312	GAGTAGTTAGTACGTAATATTATTGTG	96	5.26496	wt_dry||wt_imbibed||wt_salt	0:0:2.33188204199314:-1.172298719524||0:0:0:0||0:0:0:0	2.33188
GTATCTAAATACACGTCATCTTCCTCT	0.451049	35	CCATCTGTTTCTTCTGTTTCCTCGTCA	279	CCCTGCAACAGCCAAAAGAGAACAAGG	135	7.37931	wt_dry||wt_imbibed||wt_salt	0:0:-2.84464747114388:4.64240266230028||0:0:0.298273011865174:-2.52025995722691||0:0:0:0	4.6424
AATGGCTGCTGTCCGTAAGTTTACAGC	0.451015	36	CTGGAGAGCACGGCAAACAGAGTCCAT	1195	CTCAGGTTGCAACCACAACAAACTGTC	442	6.26193	wt_dry||wt_imbibed||wt_salt	0:0:7.98584548185693:-2.40449992764051||0:0:0:0||0:0:0:0	7.98585
TGAAGAGAACCTGGTGGACGAGGATCT	0.45098	36	CAGATCAGGGGTTTTACATCCATCTTC	1981	CAGATCAGGGCCAATGGAAATATATGT	1897	5.92974	wt_dry||wt_imbibed||wt_salt	0:0:7.05383533694875:-10.7736057327441||0:0:-9.04556481262067:4.41672089558299||0:0:0:0	10.7736
GGAGCTTGTGAAGAACCTTCAGGATAA	0.450979	35	GGAGAAGTTGCTGAAAGAAAAGAACAA	608	GGTCAGTACCTTAGTTTTTATCCACTA	213	5.21503	wt_dry||wt_imbibed||wt_salt	0:0:1.13061491721057:-5.35960896364689||0:0:-0.958168499242145:1.49756106912736||0:0:0:0	5.35961
CTGACCTCCACAGGTCTCAATTGCTAC	0.450902	36	CACCTCATTGACAAGATCACTTAAGGC	644	CACAGTGGGAGTAACAGAAGGATCAAT	121	5.61354	wt_dry||wt_imbibed||wt_salt	0:0:2.91989128263722:-1.54545371605742||0:0:0:0||0:0:0:0	2.91989
TGGAACTCCGTCGCCGATAACTCTATC	0.450881	36	CAGGATTCGGAATGAGAAGGCTAGAAA	6018	CAGGGTTTGTTTTGTTTTTATTTTTCC	3863	6.9072	wt_dry||wt_imbibed||wt_salt	0:0:4.44825874594508:-7.13784000201376||0:0:-1.81248424457953:1.18046684342061||0:0:0:0	7.13784
GAGGCAGAGTTGATATATCTAACTGGT	0.450752	33	TGGAAGAGCAGCTGGCGCCTTAAGGAA	910	ACAGGCAACTTTTTAACATCTTCATAT	768	10.1306	wt_dry||wt_imbibed||wt_salt	0:0:-2.81844277237547:4.27742229342374||0:0:0:0||0:0:0:0	4.27742
GGATGATCGAGGCAGAGTTGATATATC	0.450704	33	TAACTGGTTGGAAGAGCAGCTGGCGCC	905	TAACTGGTACAGGCAACTTTTTAACAT	785	7.55517	wt_dry||wt_imbibed||wt_salt	0:0:-3.90633729247959:5.54148495296943||0:0:0.161490182259198:-0.724304651700055||0:0:0:0	5.54148
TCTCAACTAGTCAAAGGACATTATCAA	0.450679	27	GTATCAACAACTATTAGTCAAGTGTTT	197	TCCAGGAGAAAGCGCCCGAGAACTCCC	60	5.53226	wt_dry||wt_imbibed	0:0:-3.72798479367407:7.82287093719567||0:0:3.72798479367407:-7.82287093719567	7.82287
TGAAGGGTTTTCCAATGATGTCGCACA	0.450394	29	GGTACAATAATAACCATTTGCTCAGTA	192	GTGGGTCATTACCAATCTCAGACCTAC	109	8.71947	wt_dry||wt_imbibed||wt_salt	0:0:0.834800024485279:-1.60807170956389||0:0:0:0||0:0:0:0	1.60807
CAGAGTTTGACTAACCAGCTTATAAAG	0.450217	36	GTACCATCTCTTATGGATAGTAAAACA	920	ATGGGGAAGATGAAGAAGTCTGTGGAA	860	9.70659	wt_dry||wt_imbibed||wt_salt	0:0:3.70541737657522:-7.72016914779893||0:0:-13.9811712951567:6.64776493746347||0:0:0:0	13.9812
TGGATTTCGCTTAGATCCTTCTATGTA	0.450033	32	TGAAGAGGCTTATTGCTCCACCAGTTC	243	TGAAGAGGTTCAGCTTTTGTTGCTAAC	173	6.25467	wt_dry||wt_imbibed||wt_salt	0:0:1.43160680834787:-3.34710377096864||0:0:-0.222120005915534:0.206186694885328||0:0:0:0	3.3471
TGACTTCGGATTTGCCGCTTATTCTAT	0.45	26	GGTCCCTTTTCCTTCTTCATCAATTGG	296	GGTGATTGTCGGATTCATATCTTCCTT	166	6.52807	wt_dry||wt_salt	0:0:1.51191212468831:-3.00986213980147||0:0:-1.51191212468831:3.00986213980147	3.00986
ATGAAGAGAACCTGGTGGACGAGGATC	0.449943	36	TCAGATCAGGGGTTTTACATCCATCTT	1974	TCAGATCAGGGCCAATGGAAATATATG	1894	5.44346	wt_dry||wt_imbibed||wt_salt	0:0:5.52485610266488:-8.36505333117993||0:0:-5.90519842500277:2.9262901187358||0:0:0:0	8.36505
TAGGATTACTAATCTTATCTATTAAAC	0.44992	25	TCTGCGTTATCCCAGTTAGAAGAAGCC	225	TCTGCGTTATCTGGTGATGTTTCAAGT	222	10.052	wt_dry||wt_salt	0:0:6.85530793195229:-8.74474904613893||0:0:-6.85530793195229:8.74474904613893	8.74475
ACCCTCGTCCTTGGTGACTCGCAGCCA	0.449884	34	CAACAATCCATTTATTTCACACTATCA	930	CAACAATCCTAATCCAACAAAGTCAGG	643	5.38528	wt_dry||wt_imbibed||wt_salt	0:0:4.24855554328247:-2.03287198322476||0:0:0:0||0:0:0:0	4.24856
TGATCGAGGCAGAGTTGATATATCTAA	0.449229	33	CTGGTTGGAAGAGCAGCTGGCGCCTTA	886	CTGGTACAGGCAACTTTTTAACATCTT	773	8.52306	wt_dry||wt_imbibed||wt_salt	0:0:-3.50010806583087:5.25857607314016||0:0:0.0912094886632197:-0.393678187604069||0:0:0:0	5.25858
GAAGAATGATGAAGAAGCTTCTAGGTT	0.449115	33	ATGGTAACATGACACGTGTATCAATCT	332	ATGAGTACTCTGCCTCTGGAATTTCTG	195	6.81019	wt_dry||wt_imbibed||wt_salt	0:0:4.11464298636048:-3.26928807084163||0:0:-1.18341066390755:0.268477728994147||0:0:0:0	4.11464
ATCCGCCCCATGATTATTACGATCAGA	0.448955	36	GTATGTATGTAAATTACGAGACTAACC	557	AAAAAGGGTTCACTAAGCAGAGCTTAA	215	6.47532	wt_dry||wt_imbibed||wt_salt	0:0:14.611587007016:-2.96431699516263||0:0:0:0||0:0:0:0	14.6116
TAGAATCAACTATTGGTCTTTCGATCT	0.448808	36	TAGTCCATTCGACCAAGTTTTGACCGT	1697	TTATAATCCAATCAGAATAAAGGATTT	1653	9.88423	wt_dry||wt_imbibed||wt_salt	0:0:5.13685436068618:-7.30308546928557||0:0:-4.71136488572082:2.664044354599||0:0:0:0	7.30309
CCGTTTTGGTTTCGACAACAACAAATG	0.448793	20	CAGATCTGACTAAGGCAAACACAGAAA	125	CAGATCTGACCAGAATTATAGGTAGGT	75	6.21963	wt_dry||wt_imbibed	0:0:7.10550973972858:-5.09831637361307||0:0:-7.10550973972858:5.09831637361307	7.10551
ATACTTTCTAGCCTTCTCATTCCGAAT	0.448531	36	CCTGGATAGAGTTATCGGCGACGGAGT	2844	CTACACAGATTCATTATAAACAACTTC	2100	10.6944	wt_dry||wt_imbibed||wt_salt	0:0:2.95712417019763:-3.79663491498214||0:0:0:0||0:0:0:0	3.79663
GTCCTGACCCTTGTGAACATCTGGATG	0.448457	36	ATACTTTAGAGCGAGACGTTTAAAGGC	743	ATACTGCAATAACTCATTTTGTCTTAT	300	5.29702	wt_dry||wt_imbibed||wt_salt	0:0:0:0||0:0:0:0||0:0:1.89805545524651:-0.586585194064064	1.89806
ACAATTTAGTCCCATCGAATTCACCTC	0.448029	26	CATAACCAAAAATTCCTCTTCTTAAAA	169	AAAATTTGGAATTTGCTGTTACCGAAT	86	5.11236	wt_dry||wt_salt	0:0:13.0300212686039:-5.25998817553928||0:0:-13.0300212686039:5.25998817553928	13.03
TCCAGCAGCATGCATGGTCTCCAAGCT	0.448018	24	TACAAGGTGTTTATAGCTGTTGCTATA	153	TACAAGGTAACTAAACTCTCCATAGCA	137	7.04795	wt_dry||wt_imbibed	0:0:1.10269961476027:-1.65730725416157||0:0:-1.10269961476027:1.65730725416157	1.65731
AATTGGATACAATTACCGAATGGAAGG	0.447822	36	CTCATAGAAGGTAAAACAATCTTAACC	637	CTCATAGAAGAAACACACTAGAAACAC	305	5.18636	wt_dry||wt_imbibed||wt_salt	0:0:1.68164746587695:-1.38674135112442||0:0:0:0||0:0:0:0	1.68165
AACAACAACAACAACAACAACAGCAAC	0.447738	36	ACCAACAGCAGCAGCAGCAACAGCAAC	608	AGCAACAGCAACAAATGTTCTTACTAT	514	9.50868	wt_dry||wt_imbibed||wt_salt	0:0:-12.6196064592785:5.51896824744849||0:0:9.6639478280446:-16.6967115429224||0:0:0:0	16.6967
AATTCGTTCATCATCTGTGGTAGAGAG	0.447671	32	ACGACCACTTCCTGGTATTGAAATAAG	249	ACGACCACTTCCTGAAGCTGCGGCTCA	237	5.422	wt_dry||wt_imbibed||wt_salt	0:0:-1.60525445729853:1.18070474529954||0:0:0.976163581205214:-2.65099281033565||0:0:0:0	2.65099
TGGTGCTGCGGATACCTTCAAGATTCC	0.447526	31	TGATGAGGTTGATATTTCTCAACTTAG	312	TGATGAGGGAGAACACAGTAATAAAAA	183	5.59387	wt_dry||wt_imbibed	0:0:7.66168082958195:-3.29889191255391||0:0:-7.66168082958195:3.29889191255391	7.66168
TTGGTGCTGCGGATACCTTCAAGATTC	0.447526	31	CTGATGAGGTTGATATTTCTCAACTTA	312	CTGATGAGGGAGAACACAGTAATAAAA	183	5.23372	wt_dry||wt_imbibed	0:0:7.8921304599656:-3.39212546668893||0:0:-7.8921304599656:3.39212546668893	7.89213
CCACCTCCAACTTGCAAAACAACACGT	0.447397	36	GTTCTTACGAGGTCAGCTAGTTTTTGC	424	GTTCTTACGAGAGTCACATGTCAACAT	288	5.90689	wt_dry||wt_imbibed||wt_salt	0:0:3.75792397428357:-3.72346979652832||0:0:0:0||0:0:0:0	3.75792
GAATGATGAAGAAGCTTCTAGGTTATG	0.447393	34	GTAACATGACACGTGTATCAATCTCAG	327	AGTACTCTGCCTCTGGAATTTCTGGGT	194	8.03584	wt_dry||wt_imbibed||wt_salt	0:0:2.85371618852358:-2.23008790206562||0:0:0:0||0:0:0:0	2.85372
GACTTCGGATTTGCCGCTTATTCTATG	0.447296	26	GTCCCTTTTCCTTCTTCATCAATTGGT	296	GTGATTGTCGGATTCATATCTTCCTTG	163	6.81381	wt_dry||wt_salt	0:0:1.00133807418277:-1.86596724828914||0:0:-1.00133807418277:1.86596724828914	1.86597
ACCTCCAAAGTGTTAGCACATAAAGAA	0.447059	30	TTTGTATCAGCAGATGATTTCAAAATC	169	CTGCAAAAGGTCAGTAAAACAGAGATA	164	9.64205	wt_dry||wt_imbibed||wt_salt	0:0:2.95035855082928:-4.44613108037486||0:0:0:0||0:0:0:0	4.44613
CAACCTCCAAAGTGTTAGCACATAAAG	0.447059	30	AATTTGTATCAGCAGATGATTTCAAAA	169	AACTGCAAAAGGTCAGTAAAACAGAGA	164	9.15909	wt_dry||wt_imbibed||wt_salt	0:0:3.56206609634008:-5.53801450666822||0:0:0:0||0:0:0:0	5.53801
AGCATTTTCCATGGACCGGTTCTTGTC	0.446923	29	CCCAATCTCCAGGCTCCAGCAACCAAC	227	CCCAATCTGAAACATGACGCAGTATCC	180	6.26818	wt_dry||wt_imbibed||wt_salt	0:0:-1.86265884450791:2.98715438509635||0:0:0.105266663137234:-0.414239024007051||0:0:0:0	2.98715
AATTGCGAAATCCATCATCGTCCATTG	0.446553	35	ATGATTATAAAACTACAAACAATGCCA	229	ATGATTATAAAAATGGGTTTGGTCTAA	147	5.38372	wt_dry||wt_imbibed||wt_salt	0:0:2.25785396876827:-2.17149073943194||0:0:0:0||0:0:0:0	2.25785
CCCTGGATTCTTGTTTGCAACCTACCT	0.446429	32	ATAATTCTGGTCAGATCTGCATTTGTT	288	ATAATTCTGGGTATTTTCTTATTCAGA	176	5.57066	wt_dry||wt_imbibed||wt_salt	0:0:-3.08298945539204:1.61241867283826||0:0:0.482710414982623:-0.616468660271508||0:0:0:0	3.08299
GTCACACCGTGTAATTGACTATGATCT	0.446343	32	TTCCAAACTACGTAAAATCAAAAACAA	278	TTCCAAACTGCTGCAGCAACAGCAGTA	263	6.39286	wt_dry||wt_imbibed||wt_salt	0:0:1.37025157311229:-3.32247014495616||0:0:-1.50625257676779:1.10249096160356||0:0:0:0	3.32247
TCCCACCTTTAATTTTCATGGGTCCGT	0.446203	23	TGTAACGACCTAACATAGTTGATAGTT	109	TGTAACGACCCGGTTCCGGCGAAGAAA	90	6.37441	wt_dry||wt_salt	0:0:6.1432596344469:-9.36497466025855||0:0:-6.1432596344469:9.36497466025855	9.36497
CCATCTCTTTGTTGTGTTCTCTGACCT	0.446171	35	GTTCTTGGGATGATCAGAGGTCTGAAG	480	GCTCCAGGACGAAACTCTGCACGTTGT	439	8.62367	wt_dry||wt_imbibed||wt_salt	0:0:3.96772083747753:-2.63507163892081||0:0:-1.1984947996873:0.278321003795827||0:0:0:0	3.96772
GGATTTCGCTTAGATCCTTCTATGTAT	0.446016	31	GAAGAGGCTTATTGCTCCACCAGTTCA	230	GAAGAGGTTCAGCTTTTGTTGCTAACA	163	6.23951	wt_dry||wt_imbibed||wt_salt	0:0:6.64672414361867:-26.8633849764241||0:0:-2.75668126022803:1.92588758682767||0:0:0:0	26.8634
ATGTATCTAAATACACGTCATCTTCCT	0.446009	35	CTCCATCTGTTTCTTCTGTTTCCTCGT	297	CTCCCTGCAACAGCCAAAAGAGAACAA	135	6.53509	wt_dry||wt_imbibed||wt_salt	0:0:-4.68520037310598:7.25680970686679||0:0:0.632402209175957:-7.38889354759776||0:0:0:0	7.38889
AACCTCAAGCTTCTTAACTTATAACAC	0.4458	31	AACCTGAGAAGAGGTACAAGTTGATGA	301	AACCTGCTTGTTCTTCATCCTTGTGGT	138	5.59395	wt_dry||wt_imbibed||wt_salt	0:0:-3.8714345805472:11.5269275482809||0:0:0.186342233868837:-9.86921602314123||0:0:0:0	11.5269
AATAATAGCCTGAAGCACTGTCGAGCA	0.44577	36	TCCAATCTGAGAGTGACTCAAAAGAAG	389	TCCAATCGGATGTACCATCCTCTGGTG	370	7.609	wt_dry||wt_imbibed||wt_salt	0:0:-6.01620687447027:2.51369800346418||0:0:1.65289682562681:-2.10284922059808||0:0:0:0	6.01621
GTTATGAATTAGAACAGGCTGATGATC	0.445422	36	TTAAAACCTTGGATCTAGAAGAAAAAA	445	TTAAAACCTTGGTAAGTTTTTATTAGA	281	5.10012	wt_dry||wt_imbibed||wt_salt	0:0:1.42710525868144:-2.66390330732891||0:0:0:0||0:0:0:0	2.6639
CTTCTTCTTCTTCTTCTTCTTCCTCTT	0.445393	36	CTTCTTCTTCCTCTTCCTCTGCTTCTT	2044	CCTCTTCGCTTCGTTCGTAAACTCATC	1052	8.92657	wt_dry||wt_imbibed||wt_salt	0:0:-42.6464321979437:13.1616844603934||0:0:33.3952464380817:-41.3451107406069||0:0:0:0	42.6464
CCATCATCGTCCATTGATGATTATAAA	0.445348	30	ACTACAAACAATGCCATTCAAAGTCAA	196	AATGGGTTTGGTCTAAACGGCTCTTTA	98	8.15758	wt_dry||wt_imbibed||wt_salt	0:0:2.67780089954893:-2.41573788249932||0:0:0:0||0:0:0:0	2.6778
CTGCGGATACCTTCAAGATTCCTGATG	0.444522	30	AGGTTGATATTTCTCAACTTAGTTAGA	283	AGGGAGAACACAGTAATAAAAAAGGAA	175	7.42268	wt_dry||wt_imbibed	0:0:8.18886854344165:-3.49040431651026||0:0:-8.18886854344165:3.49040431651026	8.18887
ATCAACATGCAGCGCCTCAAGAATACG	0.444235	36	GCCTGGCGATGGTCTGCAGGGAAATAA	825	GCCTGGCGATGGTCGGCTTAATAGATC	725	5.09787	wt_dry||wt_imbibed||wt_salt	0:0:4.34068945131187:-5.84870592004974||0:0:-5.78471452675573:2.24932023841492||0:0:0:0	5.84871
AAAATCTTGCAACCGGGCGTGTAATTT	0.444129	36	GGTTCTTGTGATTCATTCTCCCAAGTT	437	GAAAATCAAGAGCAAAGCATGAGCAGC	124	5.29984	wt_dry||wt_imbibed||wt_salt	0:0:23.5475332850597:-9.91119326389191||0:0:-73.3077052591225:0.38793553806123||0:0:0:0	73.3077
TTCGGTAACAGCAAATTCCAAATTTTG	0.44407	35	AGGTGAATTCGATGGGACTAAATTGTC	475	AGGCTCACCTTGTATGACCACACCGGT	385	10.082	wt_dry||wt_imbibed||wt_salt	0:0:-1.99709248080193:2.64503264058228||0:0:0:0||0:0:0:0	2.64503
TTTTGGTTTCAGACTTTGTTGTGGGTT	0.443978	30	ATGCCGGTAACTTATCCCTTGCACTCT	245	ATGCCGTTTGACTGTTTCTGACTGATT	122	5.06452	wt_dry||wt_imbibed||wt_salt	0:0:-1.7548971218373:5.36019646858536||0:0:0.0200873953333222:-0.200531453662738||0:0:0:0	5.3602
TTCTGAATTCGGTAACAGCAAATTCCA	0.443767	35	AATTTTGAGGTGAATTCGATGGGACTA	464	AATTTTGAGGCTCACCTTGTATGACCA	395	7.27519	wt_dry||wt_imbibed||wt_salt	0:0:-2.39421064273474:3.16967584098104||0:0:0:0||0:0:0:0	3.16968
CATGTTTCCCAAATACTTTCTAGCCTT	0.443622	36	CTCATTCCGAATCCTGGATAGAGTTAT	4004	CTCATTCCGAATCTACACAGATTCATT	3043	5.69352	wt_dry||wt_imbibed||wt_salt	0:0:3.53396254478888:-4.51475304202668||0:0:0:0||0:0:0:0	4.51475
TATTCTTCTGACGAGGAAACAGAAGAA	0.443498	33	ACAGATGGAGAGGAAGATGACGTGTAT	296	ACAGATGTATGATGTTTTTGCCTTATA	150	5.32751	wt_dry||wt_imbibed||wt_salt	0:0:6.63096579723264:-4.03092241283975||0:0:-4.54896763478947:0.351493466744783||0:0:0:0	6.63097
GGAATCGATCGTTGTCTTTGATTTGAT	0.443186	32	TAGAGATCAGGTTTTAGAGCATAAAGC	175	TAGAGATCAGGTTCGTCCAATTGTGAT	141	6.46779	wt_dry||wt_salt	0:0:3.48288002891816:-4.493153909473||0:0:-3.48288002891816:4.493153909473	4.49315
GCTAAAGCAAACGGTGCACCAGAGGAT	0.443005	36	GGTACATCCGATTGGATGCTCGACAGT	338	GGTACATCCGAGAATCATCACGAAAGA	329	6.22922	wt_dry||wt_imbibed||wt_salt	0:0:2.63020063947366:-4.34831883610095||0:0:-3.19404074627077:1.7741419149518||0:0:0:0	4.34832
GCAGCTTTTTAGAATCAACTATTGGTC	0.442942	36	TTTCGATCTTTATAATCCAATCAGAAT	1550	TTTCGATCTTAGTCCATTCGACCAAGT	1499	6.54012	wt_dry||wt_imbibed||wt_salt	0:0:6.75056286428017:-9.72274036000428||0:0:-3.59006738485949:1.97630849468138||0:0:0:0	9.72274
AAATCTTGCAACCGGGCGTGTAATTTG	0.442916	36	GTTCTTGTGATTCATTCTCCCAAGTTT	447	AAAATCAAGAGCAAAGCATGAGCAGCT	120	5.25581	wt_dry||wt_imbibed||wt_salt	0:0:4.83007636222411:-1.65411946614817||0:0:0:0||0:0:0:0	4.83008
CAACAGCTTTCACACCCCTCAAGGCGC	0.442841	22	CAAGCTAGCCAAGAAACAAGTGAGGGT	107	CAAGCTAGCCAAGTACTAACCTTTCAC	79	5.43925	wt_imbibed||wt_salt	0:0:-1.11681563245649:0.851732919705329||0:0:1.11681563245649:-0.851732919705329	1.11682
ACAGAGAGGAACAATCGCCACGAAAGA	0.442793	33	AGCTTAAGAGTGGGCAACCAAAAAGTC	194	AGCTTAAGAGGCAAGATATTGAATTTT	191	7.46309	wt_dry||wt_imbibed||wt_salt	0:0:0.367861709392425:-0.717968041697336||0:0:-1.58532976336032:1.66685182615035||0:0:0:0	1.66685
GTCAAACTCTGGTTCTCCTCTCTCAGC	0.442527	36	AGCTTCTCCTTCTCTTGATGGGTCTTC	713	AGCTTCTCCTGTTTGGACACCATCACA	541	6.24771	wt_dry||wt_imbibed||wt_salt	0:0:2.01724764029919:-3.67796831487876||0:0:0:0||0:0:0:0	3.67797
GATGCTAAAGGTTTTGAGACTAATATG	0.442506	34	TGTGTAAGAGAGTTCATGCCTCAGAAT	317	AATCGAGAATCCAGAGTTCGTTGTTTC	98	6.96614	wt_dry||wt_imbibed||wt_salt	0:0:4.62594660555534:-1.80760746051838||0:0:0:0||0:0:0:0	4.62595
GAAGATTCAGCATCACTACTACAAGAG	0.442488	19	TCGGCACCATCTTCTGTGCTGAAGAAG	124	TCGGCACCATCTAGAAAAGAAGTTGGT	83	6.14953	wt_imbibed||wt_salt	0:0:2.37466531351044:-1.74601214481692||0:0:-2.37466531351044:1.74601214481692	2.37467
TTCGCAGGGAGTGGCTCCGTGGTGAAG	0.442356	17	AACTGAAGAGAAGAAAGATTGAAACTC	125	AATTCGCTCCTCAAGGTAGAAGCAGCC	52	5.98895	wt_dry||wt_imbibed	0:0:5.27532707196993:-2.25120385257805||0:0:-5.27532707196993:2.25120385257805	5.27533
ATCCTCTGCTTCCACAGACTTCTTCAT	0.442093	36	CTTCCCCATCTGTAAGAAATTTGTTTT	1373	CTTCCCCATCTTTATAAGCTGGTTAGT	818	6.96602	wt_dry||wt_imbibed||wt_salt	0:0:-3.85757136623675:3.18008204404463||0:0:0:0||0:0:0:0	3.85757
TTATCATTGTAATAGAAGGGACTTCTC	0.44204	35	GTGCTTCATGTGTGTACGCCTATTGGA	418	GTGCTTCATACGCCATAAAGATAAGAA	206	5.23112	wt_dry||wt_imbibed||wt_salt	0:0:5.96331010283771:-3.85706945034803||0:0:-8.51681724108864:0.999835719532585||0:0:0:0	8.51682
CATGCATGGTCTCCAAGCTTACAAGGT	0.441963	24	GTTTATAGCTGTTGCTATAATCCTAGG	152	AACTAAACTCTCCATAGCATTCCTTTG	139	8.53041	wt_dry||wt_imbibed	0:0:4.71263705040511:-7.01981820183469||0:0:-4.71263705040511:7.01981820183469	7.01982
TCGTATGTATCTAAATACACGTCATCT	0.44189	35	TCCTCTCCATCTGTTTCTTCTGTTTCC	305	TCCTCTCCCTGCAACAGCCAAAAGAGA	137	5.59488	wt_dry||wt_imbibed||wt_salt	0:0:-4.69106971955571:7.41337185695199||0:0:0.573794870639027:-7.00066927205128||0:0:0:0	7.41337
TCCAGTGTTGTATGCCGATTGCCGACT	0.441884	17	CATGTCAAGTCTTTAATTGATGATACT	105	CATGTTGGTGAAGAAACTTTTGGTGGT	67	8.80335	wt_dry||wt_salt	0:0:5.96178886760613:-4.79410310457484||0:0:-5.96178886760613:4.79410310457484	5.96179
CGTGTAATTGACTATGATCTTTCCAAA	0.441859	33	CTGCTGCAGCAACAGCAGTAGCAGCTA	275	CTACGTAAAATCAAAAACAACAAGCAG	269	8.80316	wt_dry||wt_imbibed||wt_salt	0:0:-2.4723485998312:1.35094203645087||0:0:0.40316294227562:-0.51074880985259||0:0:0:0	2.47235
CCTGGATTCTTGTTTGCAACCTACCTA	0.441667	32	TAATTCTGGTCAGATCTGCATTTGTTG	293	TAATTCTGGGTATTTTCTTATTCAGAT	177	5.97884	wt_dry||wt_imbibed||wt_salt	0:0:-2.14640089783833:1.29767885600262||0:0:0.117916252246844:-0.13379331961333||0:0:0:0	2.1464
TAACTGGATTTCGCTTAGATCCTTCTA	0.441562	30	TGTATGAAGAGGCTTATTGCTCCACCA	227	TGTATGAAGAGGTTCAGCTTTTGTTGC	157	5.85106	wt_dry||wt_imbibed||wt_salt	0:0:1.05128909177679:-1.87989106120672||0:0:0:0||0:0:0:0	1.87989
TAGCCTGAAGCACTGTCGAGCATCCAA	0.44152	35	TCTGAGAGTGACTCAAAAGAAGCAACC	381	TCGGATGTACCATCCTCTGGTGCACCG	379	8.97738	wt_dry||wt_imbibed||wt_salt	0:0:-2.77310278648024:1.57936420039867||0:0:0.450617997444174:-0.519264692746387||0:0:0:0	2.7731
CGGTCAAAACTTGGTCGAATGGACTAA	0.441463	36	GATCGAAAGACCAATAGTTGATTCTAA	1609	GGTTCGTCGAGCACTCAATTCTTGTGA	1454	7.27467	wt_dry||wt_imbibed||wt_salt	0:0:4.66412901949997:-7.30212320471013||0:0:-3.17889712278716:1.73639593575765||0:0:0:0	7.30212
GTTCATTGGAGCGCCGTAGTGCGGAGG	0.441316	23	TTCTTCCCATCATGGAAGTCCGAGTTG	295	TTATCACTGCTAAGCAATAAGTCTCAG	120	5.20525	wt_dry||wt_salt	0:0:-2.44128069999124:1.14023448639855||0:0:2.44128069999124:-1.14023448639855	2.44128
TTGAATGAAATTGGAAGTGAGGTTTTT	0.441176	32	CGATTTCTTTTGTTTGTTTATCTGTTT	298	CGATTTCTTAGATCGGAAGAGCACACG	78	5.12095	wt_dry||wt_imbibed||wt_salt	0:0:17.5966592093458:-2.9140919898891||0:0:0:0||0:0:0:0	17.5967
GACCTCCACAGGTCTCAATTGCTACCA	0.441084	36	CCTCATTGACAAGATCACTTAAGGCAG	643	CAGTGGGAGTAACAGAAGGATCAATCC	119	6.09385	wt_dry||wt_imbibed||wt_salt	0:0:4.36526437001246:-2.39939079715518||0:0:0:0||0:0:0:0	4.36526
GATTTAATCTAGGATTCACAATTCCAA	0.440875	36	CATTACAGCTAACAAGATAATAGCTGA	670	CACTCCCCCAAGAATCCGTAGATTAAA	589	10.257	wt_dry||wt_imbibed||wt_salt	0:0:2.70438397936862:-3.04148438385391||0:0:0:0||0:0:0:0	3.04148
AACTCTGGTTCTCCTCTCTCAGCAGCT	0.440452	36	TCTCCTTCTCTTGATGGGTCTTCACAA	715	TCTCCTGTTTGGACACCATCACAACTT	576	7.36101	wt_dry||wt_imbibed||wt_salt	0:0:2.50352526346162:-4.70296010597493||0:0:0:0||0:0:0:0	4.70296
AGCTCAAAGAAATCTGGGTTAAAGTGT	0.440359	36	GTTTGAAATTGTGGATCGATTCATAGA	716	GTTAGTGTTCGTGTGTTCTCTAAAGGT	355	5.93721	wt_dry||wt_imbibed||wt_salt	0:0:4.33050736068291:-3.43344270499937||0:0:0:0||0:0:0:0	4.33051
CCTCCGCTTCCGTGACATGGCTCATCA	0.440286	31	CATCCTCAGTAATTCTTTTTCTTTTTA	216	CATCCTCAGTCCGAAATGGGGAAGGTA	208	7.02361	wt_dry||wt_imbibed	0:0:-2.34728182691461:3.82968114836959||0:0:2.34728182691461:-3.82968114836959	3.82968
GATCGAGGCAGAGTTGATATATCTAAC	0.440111	33	TGGTTGGAAGAGCAGCTGGCGCCTTAA	880	TGGTACAGGCAACTTTTTAACATCTTC	768	8.97655	wt_dry||wt_imbibed||wt_salt	0:0:-5.22446533553575:7.07805313411494||0:0:0.26136628955182:-1.19668170300434||0:0:0:0	7.07805
AGCTTTTTAGAATCAACTATTGGTCTT	0.439976	36	TCGATCTTTATAATCCAATCAGAATAA	1604	TCGATCTTAGTCCATTCGACCAAGTTT	1603	7.64025	wt_dry||wt_imbibed||wt_salt	0:0:2.98340927386761:-3.39121421350749||0:0:0:0||0:0:0:0	3.39121
CATGAGTTTCGCGAGAAATGTCCTGGT	0.439926	36	GTTCCTGTAATCGATTTGCCTGAGGCT	1436	GTTCCTATAGCGAGAGATTTGGTGTCC	737	5.70549	wt_dry||wt_imbibed||wt_salt	0:0:6.07686602760012:-3.86977843075201||0:0:-4.50015907564381:0.924714261717515||0:0:0:0	6.07687
CGTTGTCTTTGATTTGATTAGAGATCA	0.439792	32	GGTTTTAGAGCATAAAGCTCTTAATTT	199	GGTTCGTCCAATTGTGATAAGGATGAT	155	9.61235	wt_dry||wt_salt	0:0:2.11786759666712:-2.39524067983417||0:0:-2.11786759666712:2.39524067983417	2.39524
TTTACACGACCTAATCCAAAACTCCAG	0.43917	36	GTCCTTGATTGATTCTTCTCTCTCTCC	939	AGGAGAAAGGTTGTGGATTTCTCAGGT	229	5.49088	wt_dry||wt_imbibed||wt_salt	0:0:4.87001427058609:-1.82105993361579||0:0:0:0||0:0:0:0	4.87001
CCGCTTCCGTGACATGGCTCATCACAT	0.438841	30	CCTCAGTAATTCTTTTTCTTTTTACAT	214	CCTCAGTCCGAAATGGGGAAGGTACTA	207	8.04762	wt_dry||wt_imbibed	0:0:-1.73927480586884:2.74714471274079||0:0:1.73927480586884:-2.74714471274079	2.74714
TCGAGGCAGAGTTGATATATCTAACTG	0.438643	33	GTTGGAAGAGCAGCTGGCGCCTTAAGG	890	GTACAGGCAACTTTTTAACATCTTCAT	776	9.92691	wt_dry||wt_imbibed||wt_salt	0:0:-2.81045902765642:4.35415434643368||0:0:0:0||0:0:0:0	4.35415
GAAAGATAATTAAGAGTTTTTTCTTCT	0.438542	36	AGATCCAAGGTTTTAAGATCATCAGCC	635	AGATCCTGCCATGAAAGAAAGATTTTA	363	7.04966	wt_dry||wt_imbibed||wt_salt	0:0:2.53053688243559:-6.89653558007897||0:0:0:0||0:0:-0.473501227041188:0.381345160077398	6.89654
CGGTTTGACTGAAACACCAATCGGTTA	0.438488	29	CGAGGAAGAGGAGCATAAGGGACAAGA	460	CTGTAATTCATAGTCAGATAGACAGAT	275	6.8419	wt_dry||wt_salt	0:0:7.85893678122645:-7.61185158462647||0:0:-7.85893678122645:7.61185158462647	7.85894
ACCTCCACAGGTCTCAATTGCTACCAC	0.438461	36	CTCATTGACAAGATCACTTAAGGCAGC	643	AGTGGGAGTAACAGAAGGATCAATCCA	118	6.39666	wt_dry||wt_imbibed||wt_salt	0:0:5.47052098483704:-3.04767807233731||0:0:0:0||0:0:0:0	5.47052
GCAAACGGTGCACCAGAGGATGGTACA	0.4384	36	TCCGAGAATCATCACGAAAGAGCGAAA	335	TCCGATTGGATGCTCGACAGTGCTTCA	329	8.15496	wt_dry||wt_imbibed||wt_salt	0:0:1.64075478566892:-2.45707633288212||0:0:-0.871643227101284:0.62969009456368||0:0:0:0	2.45708
TTCCTAACACTCAAATCTCTCCTCAGC	0.438273	34	CTTCAGATAGATAGTCTTTGAAGCAAA	244	CTTCAGGTTCCTTTTCTTTTTCTTTCT	160	5.89535	wt_dry||wt_imbibed||wt_salt	0:0:-1.80257526286571:2.34686646520784||0:0:0.0784597612081243:-0.187205745066228||0:0:0:0	2.34687
TTGCAAAACAACACGTGTTCTTACGAG	0.438035	32	GTCAGCTAGTTTTTGCTCCGTAATGCT	294	AGTCACATGTCAACATCTTCTCAGTCG	191	9.04159	wt_dry||wt_imbibed||wt_salt	0:0:2.30128284917767:-2.30365726186183||0:0:0:0||0:0:0:0	2.30366
TAATAATAGCCTGAAGCACTGTCGAGC	0.437932	36	ATCCAATCTGAGAGTGACTCAAAAGAA	392	ATCCAATCGGATGTACCATCCTCTGGT	369	7.51712	wt_dry||wt_imbibed||wt_salt	0:0:-2.56957856573239:1.51285143785658||0:0:0.142037251490595:-0.142684631821306||0:0:0:0	2.56958
TGGCTGCTGTCCGTAAGTTTACAGCCT	0.437776	36	GGAGAGCACGGCAAACAGAGTCCATCT	1199	CAGGTTGCAACCACAACAAACTGTCTC	443	6.71837	wt_dry||wt_imbibed||wt_salt	0:0:11.1394682162488:-3.39722805595222||0:0:0:0||0:0:0:0	11.1395
CAGGATTTAATCTAGGATTCACAATTC	0.437723	36	CAACATTACAGCTAACAAGATAATAGC	662	CAACACTCCCCCAAGAATCCGTAGATT	589	9.10333	wt_dry||wt_imbibed||wt_salt	0:0:2.64422075646207:-3.01986645834309||0:0:0:0||0:0:0:0	3.01987
TCGTCAACATAGTTCCCAACATATCTG	0.43761	36	CACCAATATTCACATCAAGCTTATTCT	837	GTTTAGGATCATAATACTCTACGCTGA	362	6.35256	wt_dry||wt_imbibed||wt_salt	0:0:-4.22282100036268:11.1715984865817||0:0:0.983671736198008:-8.70709413337762||0:0:0:0	11.1716
GGATTCTTGTTTGCAACCTACCTATAA	0.437499	33	TTCTGGTCAGATCTGCATTTGTTGTTG	299	TTCTGGGTATTTTCTTATTCAGATTCT	187	7.12777	wt_dry||wt_imbibed||wt_salt	0:0:-2.69150492691711:1.34299876963411||0:0:0.558900871556941:-0.615646028332109||0:0:0:0	2.6915
GCGCCTCAAGAATACGGCCTGGCGATG	0.437468	36	GTCTGCAGGGAAATAAAATATTATAAT	825	GTCGGCTTAATAGATCAGACTGAGATG	666	8.53982	wt_dry||wt_imbibed||wt_salt	0:0:4.66932989942394:-6.42461816409709||0:0:-6.96528412806612:2.57060083248535||0:0:0:0	6.96528
TTCTAGGATGATCGAGGCAGAGTTGAT	0.437391	33	ATATCTAACTGGTTGGAAGAGCAGCTG	792	ATATCTAACTGGTACAGGCAACTTTTT	717	5.34106	wt_dry||wt_imbibed||wt_salt	0:0:-2.33336126231943:3.96098531196958||0:0:0:0||0:0:0:0	3.96099
TCAGAGAGATCACCACAACTTCAGGTT	0.437384	34	TTACTTTGTAAGTACAAATAATATGTT	248	TTACTTTAAAATGGCTTCGTGTGCCAT	196	8.06903	wt_dry||wt_imbibed||wt_salt	0:0:2.53307171064145:-1.5190844404891||0:0:0:0||0:0:0:0	2.53307
ACCGAAGTCAAACGTGCCTTTAAACGT	0.437378	34	CTCGCTCTAAAGTATCATCCAGATGTT	344	CTCGCTCTAAAGGTTGTTAATTCTTGT	309	5.3893	wt_dry||wt_imbibed||wt_salt	0:0:0:0||0:0:0:0||0:0:-1.52763177551796:2.78700851653733	2.78701
GATCAATGTTCAGTCTCAAGTCTCAGT	0.436806	34	CTAAAGACTAAGTTAGAAGCCGTGGGT	170	CTAAAGACTAAGTTAGAAGCCGTAGGT	144	6.4723	wt_dry||wt_imbibed||wt_salt	0:0:2.04870205542603:-1.23127015046702||0:0:-0.402448136159536:0.104289466520076||0:0:0:0	2.0487
CGTTATGAATTAGAACAGGCTGATGAT	0.43642	36	CTTAAAACCTTGGATCTAGAAGAAAAA	447	CTTAAAACCTTGGTAAGTTTTTATTAG	276	5.0099	wt_dry||wt_imbibed||wt_salt	0:0:1.69362470515181:-3.35703748437923||0:0:0:0||0:0:0:0	3.35704
TGAGAGAGGAGAACCAGAGTTTGACTA	0.436279	36	ACCAGCTTATAAAGATGGGGAAGATGA	718	ACCAGCTTATAAAGGTACCATCTCTTA	717	5.05003	wt_dry||wt_imbibed||wt_salt	0:0:2.37619238166682:-4.24309256044242||0:0:0:0||0:0:0:0	4.24309
AACGTCTACCCTCTGTAGTATTACTTG	0.436067	36	CTTTCCTCTGGTTCGAGAAAAGAATTG	862	CTTTCCGTAGGTGCCCTCAAACTACTG	751	5.45305	wt_dry||wt_imbibed||wt_salt	0:0:-7.25037522079067:4.57681595065055||0:0:1.44199509983211:-2.32328194753956||0:0:0:0	7.25038
ACAATTACCGAATGGAAGGCTCATAGA	0.435309	36	AGGTAAAACAATCTTAACCTTATATCT	642	AGAAACACACTAGAAACACACACCAAA	299	7.68512	wt_dry||wt_imbibed||wt_salt	0:0:4.37688994217519:-3.88225474492199||0:0:-0.42862598841007:0.0819983952467448||0:0:0:0	4.37689
CAAAGTCACACCGTGTAATTGACTATG	0.435205	32	ATCTTTCCAAACTACGTAAAATCAAAA	307	ATCTTTCCAAACTGCTGCAGCAACAGC	273	5.24623	wt_dry||wt_imbibed||wt_salt	0:0:1.81432951045427:-4.44695546489017||0:0:-2.32893647909018:1.44137311885771||0:0:0:0	4.44696
TGCTTCCACAGACTTCTTCATCTTCCC	0.43514	36	CATCTGTAAGAAATTTGTTTTACGTTT	1311	CATCTTTATAAGCTGGTTAGTCAAACT	851	9.49884	wt_dry||wt_imbibed||wt_salt	0:0:-3.06995855393229:2.50815704462562||0:0:0:0||0:0:0:0	3.06996
AAAGCAAACGGTGCACCAGAGGATGGT	0.434823	36	ACATCCGATTGGATGCTCGACAGTGCT	335	ACATCCGAGAATCATCACGAAAGAGCG	327	7.18705	wt_dry||wt_imbibed||wt_salt	0:0:1.81038813309798:-2.76390244469534||0:0:-1.44993986241106:0.930027805380048||0:0:0:0	2.7639
GTGGAATCGATCGTTGTCTTTGATTTG	0.434707	30	ATTAGAGATCAGGTTTTAGAGCATAAA	167	ATTAGAGATCAGGTTCGTCCAATTGTG	133	5.49555	wt_dry||wt_salt	0:0:4.75858675426221:-7.99807821032143||0:0:-4.75858675426221:7.99807821032143	7.99808
CCCTATAGACAAAGTAATTGGGACCTG	0.434641	26	GGAAACTTGTTCAACGATGTTCTTCAG	249	CAGTTTTACAAAACGAGATAGTCTAAG	86	5.77971	wt_dry||wt_imbibed	0:0:18.0406387402913:-3.44150389335342||0:0:-18.0406387402913:3.44150389335342	18.0406
AGTCGGTTTGACTGAAACACCAATCGG	0.434513	28	TTACGAGGAAGAGGAGCATAAGGGACA	430	TTACTGTAATTCATAGTCAGATAGACA	266	5.81869	wt_dry||wt_salt	0:0:9.60948522099878:-8.76971320744142||0:0:-9.60948522099878:8.76971320744142	9.60949
CTTGAATTACATCACAATAATCCCAAC	0.434352	25	GTATTTCAATGCATTTGCTTTGAGCAA	196	ATGAAGTGGTGTCCTGCCCCAGGATGT	125	8.45015	wt_dry||wt_salt	0:0:8.7813040142317:-3.16903320060135||0:0:-8.7813040142317:3.16903320060135	8.7813
CTTTGATCATGGAGAAGATTATCTCAG	0.434211	24	GTTGTCCTGTTCTTGAAGATTTTGTAT	151	TCGTTTGGAACCGGGGGATTTACGCAA	43	6.06881	wt_dry||wt_salt	0:0:-0.515662787514282:1.96315076534495||0:0:0.515662787514282:-1.96315076534495	1.96315
GGTTTCGACAACAACAAATGCAGATCT	0.433989	19	GACTAAGGCAAACACAGAAAAGAACAA	124	GACCAGAATTATAGGTAGGTTGCAAAC	72	7.14146	wt_dry||wt_imbibed	0:0:2.33098255088152:-1.71411004947819||0:0:-2.33098255088152:1.71411004947819	2.33098
AACCAGAGTTTGACTAACCAGCTTATA	0.433811	36	AAGGTACCATCTCTTATGGATAGTAAA	881	AAGATGGGGAAGATGAAGAAGTCTGTG	743	8.31382	wt_dry||wt_imbibed||wt_salt	0:0:4.4655575349328:-8.82873388037257||0:0:-29.0660959038373:11.9627942429755||0:0:0:0	29.0661
GATTCTTGTTTGCAACCTACCTATAAT	0.433802	33	TCTGGTCAGATCTGCATTTGTTGTTGT	299	TCTGGGTATTTTCTTATTCAGATTCTC	188	7.59694	wt_dry||wt_imbibed||wt_salt	0:0:-5.37009272441703:2.11820870457318||0:0:1.23402341694303:-1.57809434100742||0:0:0:0	5.37009
CTGAATTCGGTAACAGCAAATTCCAAA	0.433669	35	TTTTGAGGTGAATTCGATGGGACTAAA	468	TTTTGAGGCTCACCTTGTATGACCACA	384	7.87471	wt_dry||wt_imbibed||wt_salt	0:0:-9.10204906352404:7.13466631487422||0:0:0.892394873943865:-4.02190402098243||0:0:0:0	9.10205
AGAGGAGAACCAGAGTTTGACTAACCA	0.433288	36	GCTTATAAAGGTACCATCTCTTATGGA	728	GCTTATAAAGATGGGGAAGATGAAGAA	712	6	wt_dry||wt_imbibed||wt_salt	0:0:2.604149481902:-4.52341470214385||0:0:0:0||0:0:0:0	4.52341
GGAACGTCTACCCTCTGTAGTATTACT	0.432916	36	TGCTTTCCTCTGGTTCGAGAAAAGAAT	863	TGCTTTCCGTAGGTGCCCTCAAACTAC	756	5.40585	wt_dry||wt_imbibed||wt_salt	0:0:-37.8851229086453:22.3672351065728||0:0:4.51911826194767:-7.99790363068861||0:0:0:0	37.8851
TGTATCTAAATACACGTCATCTTCCTC	0.43262	35	TCCATCTGTTTCTTCTGTTTCCTCGTC	296	TCCCTGCAACAGCCAAAAGAGAACAAG	136	6.84361	wt_dry||wt_imbibed||wt_salt	0:0:-3.46923552021455:5.53334192373728||0:0:0.427691280882721:-4.28025070341114||0:0:0:0	5.53334
TGACCTCCACAGGTCTCAATTGCTACC	0.432583	36	ACCTCATTGACAAGATCACTTAAGGCA	643	ACAGTGGGAGTAACAGAAGGATCAATC	119	5.76803	wt_dry||wt_imbibed||wt_salt	0:0:4.73131641970681:-2.61555678182324||0:0:0:0||0:0:0:0	4.73132
ATCAAAAGACTGTTCTTTTTTCACCCA	0.43208	30	GATCCTGTAATATAAACATAAAAGACA	135	GATCCATTATTAGTAGTTTAAAGAATC	134	6.72667	wt_dry||wt_imbibed||wt_salt	0:0:2.88598044322099:-4.92374566952082||0:0:-0.205458983030558:0.101862661157873||0:0:0:0	4.92375
AGAGAGGAGAACCAGAGTTTGACTAAC	0.43198	36	CAGCTTATAAAGGTACCATCTCTTATG	730	CAGCTTATAAAGATGGGGAAGATGAAG	720	5.53217	wt_dry||wt_imbibed||wt_salt	0:0:2.15458144984626:-3.67306704902155||0:0:0:0||0:0:0:0	3.67307
ATTGCAAGAGCTGCAAATTTCACAGTT	0.431565	36	CTGGTATTGTTCGTATCCATTCTCTCT	466	CTGGGCAAGACAAAGTCTGTGGGAGAC	169	6.42297	wt_dry||wt_imbibed||wt_salt	0:0:1.78307174019947:-0.523800365711887||0:0:0:0||0:0:0:0	1.78307
TGCAAGAGCTGCAAATTTCACAGTTCT	0.431363	36	GGTATTGTTCGTATCCATTCTCTCTTG	465	GGGCAAGACAAAGTCTGTGGGAGACTG	166	6.57084	wt_dry||wt_imbibed||wt_salt	0:0:1.77042156963951:-0.513998150508588||0:0:0:0||0:0:0:0	1.77042
CAGCTGGCCTTTATGCGATGCGTCTGA	0.431157	21	GTATGTTGCTGAGTCTTTTGTTTTTTA	110	GTCAGAGACTGATATAATCAACGTGGT	103	8.64414	wt_dry||wt_salt	0:0:-3.08761250536559:7.71860544039112||0:0:3.08761250536559:-7.71860544039112	7.71861
GAGCTTGTGAAGAACCTTCAGGATAAG	0.431018	35	GAGAAGTTGCTGAAAGAAAAGAACAAG	604	GTCAGTACCTTAGTTTTTATCCACTAT	211	5.50983	wt_dry||wt_imbibed||wt_salt	0:0:2.97291752113099:-27.0547298019427||0:0:-2.44361606882714:3.35614488283549||0:0:0:0	27.0547
AAAACCTCAAGCTTCTTAACTTATAAC	0.431014	32	ACAACCTGAGAAGAGGTACAAGTTGAT	317	ACAACCTGCTTGTTCTTCATCCTTGTG	138	5.0501	wt_dry||wt_imbibed||wt_salt	0:0:-4.12123575930773:12.3794331662483||0:0:0.233716372031531:-13.4307439161352||0:0:0:0	13.4307
CTTCAAGCTCCCTAACTCCATCTACTA	0.43073	31	TGTCGCCATTATTTGTCTATGTTGTTC	164	TGTCGCCTGATCAAAACCAAACACAAA	149	9.33238	wt_dry||wt_imbibed||wt_salt	0:0:0.95909862004852:-1.66740572139543||0:0:0:0||0:0:0:0	1.66741
CTCTCAACTAGTCAAAGGACATTATCA	0.430713	28	AGTATCAACAACTATTAGTCAAGTGTT	201	ATCCAGGAGAAAGCGCCCGAGAACTCC	62	5.22571	wt_dry||wt_imbibed	0:0:-2.04296223142867:5.58782835590201||0:0:2.04296223142867:-5.58782835590201	5.58783
GCTCAAAGAAATCTGGGTTAAAGTGTG	0.430655	36	TTTGAAATTGTGGATCGATTCATAGAT	716	TTAGTGTTCGTGTGTTCTCTAAAGGTG	359	6.36648	wt_dry||wt_imbibed||wt_salt	0:0:2.86688064578184:-2.13472412171628||0:0:0:0||0:0:0:0	2.86688
TACCTCCGCTTCCGTGACATGGCTCAT	0.430543	32	CACATCCTCAGTAATTCTTTTTCTTTT	249	CACATCCTCAGTCCGAAATGGGGAAGG	230	6.76996	wt_dry||wt_imbibed	0:0:-4.96831273695427:6.09837798754772||0:0:4.96831273695427:-6.09837798754772	6.09838
TTGGATCAATCACATCTGTCAAGCGTC	0.430479	23	TTAACCATATGTTCAGAGGATTCGTAT	112	TTTCAATATGTTCACAGGTATCATTTT	77	11.3346	wt_dry||wt_imbibed	0:0:0.739173099413086:-1.38056527743228||0:0:-0.739173099413086:1.38056527743228	1.38057
ACGGTGCACCAGAGGATGGTACATCCG	0.430276	36	AGAATCATCACGAAAGAGCGAAACGGT	336	ATTGGATGCTCGACAGTGCTTCAGGCT	333	9.28208	wt_dry||wt_imbibed||wt_salt	0:0:2.7511661281877:-4.68973771658408||0:0:-2.90849662829658:1.76360529313125||0:0:0:0	4.68974
TAAACCACCAAATCATTTTGTCTTCCT	0.429885	27	ATGGTAAAAATAAAAAGAAGAGAGTAT	174	TTAAAATTTGTGGAGGAAGAGTTTACA	108	9.28664	wt_dry||wt_imbibed||wt_salt	0:0:1.62538080906631:-1.95161490310387||0:0:0:0||0:0:0:0	1.95161
CATCCTTGAACAATGTTCTTCTCGGCT	0.429591	31	ACGATGTTGGGGTAATGAGCGGTGCGG	370	ACGGTCGGTTTTACTTATATAATCGGA	107	5.46692	wt_dry||wt_imbibed||wt_salt	0:0:-1.37960591450767:4.5205369285389||0:0:0:0||0:0:0:0	4.52054
AAACCTCAAGCTTCTTAACTTATAACA	0.429583	32	CAACCTGAGAAGAGGTACAAGTTGATG	314	CAACCTGCTTGTTCTTCATCCTTGTGG	138	5.12185	wt_dry||wt_imbibed||wt_salt	0:0:-2.09146811494744:6.39175089160519||0:0:0:0||0:0:0:0	6.39175
AACAGCTGGCCTTTATGCGATGCGTCT	0.429353	25	GAGTATGTTGCTGAGTCTTTTGTTTTT	130	GAGTCAGAGACTGATATAATCAACGTG	110	7.26613	wt_dry||wt_salt	0:0:-3.39688473454434:8.66795200478701||0:0:3.39688473454434:-8.66795200478701	8.66795
ACGTCTACCCTCTGTAGTATTACTTGC	0.429314	36	TTTCCTCTGGTTCGAGAAAAGAATTGA	864	TTTCCGTAGGTGCCCTCAAACTACTGA	750	5.45941	wt_dry||wt_imbibed||wt_salt	0:0:-5.94884911998362:3.89971140981696||0:0:0.970582328359515:-1.49836942079182||0:0:0:0	5.94885
GGTGAGTAGGATTACTAATCTTATCTA	0.429091	25	TTAAACTCTGCGTTATCTGGTGATGTT	230	TTAAACTCTGCGTTATCCCAGTTAGAA	216	6.47811	wt_dry||wt_salt	0:0:8.62076632832647:-9.38681079231013||0:0:-8.62076632832647:9.38681079231013	9.38681
CACCAACGATAAACCACCAAATCATTT	0.429031	25	TGTCTTCCTATGGTAAAAATAAAAAGA	142	TGTCTTCCTTTAAAATTTGTGGAGGAA	119	6.41935	wt_dry||wt_imbibed||wt_salt	0:0:1.54076007095241:-2.19499272345314||0:0:0:0||0:0:0:0	2.19499
GTTCCATCTCTTTGTTGTGTTCTCTGA	0.428614	35	CCTGTTCTTGGGATGATCAGAGGTCTG	475	CCTGCTCCAGGACGAAACTCTGCACGT	435	7.19334	wt_dry||wt_imbibed||wt_salt	0:0:2.76282748635003:-1.59707987484534||0:0:-0.402570564779349:0.114495505727491||0:0:0:0	2.76283
CTCCAACTTGCAAAACAACACGTGTTC	0.427744	33	TTACGAGGTCAGCTAGTTTTTGCTCCG	323	TTACGAGAGTCACATGTCAACATCTTC	217	7.44822	wt_dry||wt_imbibed||wt_salt	0:0:2.78136726307856:-2.58776940578958||0:0:0:0||0:0:0:0	2.78137
TTGCAGGATTTAATCTAGGATTCACAA	0.427703	36	TTCCAACATTACAGCTAACAAGATAAT	622	TTCCAACACTCCCCCAAGAATCCGTAG	576	7.96385	wt_dry||wt_imbibed||wt_salt	0:0:2.32602906493004:-2.55187229953971||0:0:0:0||0:0:0:0	2.55187
CATAATCCTTCGGGTTAAGAATAACCT	0.427087	30	CTGGAGCCATCCAATTCCAATACGGAG	191	GAAGGAAACATAACCGGGGATTTTCGA	98	8.76636	wt_dry||wt_imbibed	0:0:-0.845125832884533:2.09144484290865||0:0:0.845125832884533:-2.09144484290865	2.09144
TTATTTGTTAAGAGGTCAAAAGCGTTG	0.426863	36	AGGTAGGTATTACCCGTAAAACTTTTA	581	AGAATACAGAATCGGGATTGTTGGGAT	107	6.57095	wt_dry||wt_imbibed||wt_salt	0:0:1.85473292348949:-0.615786763786852||0:0:0:0||0:0:0:0	1.85473
ATGAGTTTCGCGAGAAATGTCCTGGTG	0.42682	36	TTCCTGTAATCGATTTGCCTGAGGCTA	1461	TTCCTATAGCGAGAGATTTGGTGTCCC	752	5.97073	wt_dry||wt_imbibed||wt_salt	0:0:37.5635919857844:-28.737916887193||0:0:-119.002607175191:22.9816478216904||0:0:0:0	119.003
TCATCGAGAAGGGGTTATCACCAATAA	0.42671	29	AAGATGAAAGTTCTTTGGACACAAAAA	362	AAGGTAAGTAAAAGGTTATTATTAGTT	109	6.49077	wt_dry||wt_imbibed||wt_salt	0:0:1.07836389797664:-1.95766072716721||0:0:0:0||0:0:0:0	1.95766
TGAATTAGAACAGGCTGATGATCTTAA	0.426704	36	AACCTTGGATCTAGAAGAAAAAACTCT	333	AACCTTGGTAAGTTTTTATTAGAACCT	275	6.56219	wt_dry||wt_imbibed||wt_salt	0:0:3.22170200797239:-7.03917691271536||0:0:-1.2089868807638:0.716394340716668||0:0:0:0	7.03918
CCAACTTGCAAAACAACACGTGTTCTT	0.426667	33	ACGAGGTCAGCTAGTTTTTGCTCCGTA	316	ACGAGAGTCACATGTCAACATCTTCTC	211	7.89721	wt_dry||wt_imbibed||wt_salt	0:0:1.67199045050839:-1.61148859234398||0:0:0:0||0:0:0:0	1.67199
ATTGCTCTTTATCATAGTTACTACGAC	0.426655	23	GATCAGGCGTTCTGTATGGTGGTGGAG	121	GATCAGGCTGCAATTAGAGAGAGAGAG	99	5.51327	wt_dry||wt_imbibed	0:0:-1.13092821842372:1.01853871591365||0:0:1.13092821842372:-1.01853871591365	1.13093
CTAAGTGTGATGTCCTCTGTTTCAACT	0.426578	21	ACCTACTACGGTAAGAACCCGTGTTGC	155	ACCTAAAAAAAAGAGTTTTTTTGTGTT	61	5.08261	wt_dry||wt_imbibed	0:0:0.278628699021974:-1.14909656978712||0:0:-0.278628699021974:1.14909656978712	1.1491
AACAGGCTGATGATCTTAAAACCTTGG	0.426194	36	ATCTAGAAGAAAAAACTCTTAATTATC	358	TAAGTTTTTATTAGAACCTTGCATATC	250	7.26247	wt_dry||wt_imbibed||wt_salt	0:0:1.75904112038497:-2.90455080047272||0:0:0:0||0:0:0:0	2.90455
AGGATTCGGTCTTTGGAATGGTGATAA	0.425999	23	GAGGCTGATCATAGTGAAGAGGGTACC	113	GAGGTATAGACTTTTGAGGATTTTAGG	111	7.52282	wt_dry||wt_salt	0:0:18.7589605886041:-5.2774210966037||0:0:-18.7589605886041:5.2774210966037	18.759
CATCATCTGTGGTAGAGAGACGACCAC	0.425974	32	TTCCTGGTATTGAAATAAGCTTAAGCC	248	TTCCTGAAGCTGCGGCTCAAAAGGTTC	223	8.46392	wt_dry||wt_imbibed||wt_salt	0:0:-0.950452470068225:0.911776416560169||0:0:0.573631576936936:-1.303475230672||0:0:0:0	1.30348
GAACGTCTACCCTCTGTAGTATTACTT	0.425947	36	GCTTTCCTCTGGTTCGAGAAAAGAATT	863	GCTTTCCGTAGGTGCCCTCAAACTACT	753	5.42321	wt_dry||wt_imbibed||wt_salt	0:0:-4.38544917989968:3.23582660894608||0:0:0.136972383551268:-0.196486875647983||0:0:0:0	4.38545
TAACTTCAACCATAATTCTCCGGCGAG	0.425848	35	TCAGATCGACGATTCCGTTAAAACAAG	209	TCAGATCGACGGTGAGTTCTTCAGACC	195	7.15789	wt_dry||wt_imbibed||wt_salt	0:0:2.92534150596229:-3.24373041429161||0:0:0:0||0:0:0:0	3.24373
AGAAACTCAAGTCTTTACCTAGCGAGT	0.425813	36	ATAAAGCTGAGACAAACTAAGATGTTG	911	ATAAAGAGATTTATATTCTTCTATTGA	719	8.45297	wt_dry||wt_imbibed||wt_salt	0:0:3.8735950494545:-2.00650099536553||0:0:0:0||0:0:0:0	3.8736
GTCTTTGATTTGATTAGAGATCAGGTT	0.425676	32	TTAGAGCATAAAGCTCTTAATTTTGCG	207	CGTCCAATTGTGATAAGGATGATATAA	161	10.5669	wt_dry||wt_salt	0:0:5.83202145069526:-5.90054112979848||0:0:-5.83202145069526:5.90054112979848	5.90054
CTCTTCAGAGATGGGAAGTTTGAAGCT	0.42551	24	TCAGCTGGAGAACGGTTTGAGAGATAT	141	TCAGGTCTGTTCTGTTTTAGTCAGAAC	88	6.57806	wt_dry||wt_imbibed	0:0:-0.483266095506133:1.08420850334504||0:0:0.483266095506133:-1.08420850334504	1.08421
GAACAGCTGGCCTTTATGCGATGCGTC	0.425	24	TGAGTATGTTGCTGAGTCTTTTGTTTT	126	TGAGTCAGAGACTGATATAATCAACGT	108	6.86831	wt_dry||wt_salt	0:0:-3.40160537091119:8.70336763581599||0:0:3.40160537091119:-8.70336763581599	8.70337
GCGCTAGATTTGCTGCCATGGTCATCG	0.424608	27	CTTCAAGCACCAAAAGGACGCAGCAAA	166	ACTAAACCGGCTCCGGTGGCTTCTCCA	134	11.7729	wt_dry||wt_imbibed||wt_salt	0:0:2.51496212124217:-1.44523315118107||0:0:0:0||0:0:0:0	2.51496
TTTCTTCTTGAATTACATCACAATAAT	0.424566	25	CCCAACGTATTTCAATGCATTTGCTTT	191	CCCAACATGAAGTGGTGTCCTGCCCCA	116	6.41615	wt_dry||wt_salt	0:0:3.22914763792098:-1.27639391861073||0:0:-3.22914763792098:1.27639391861073	3.22915
TCGCGCTAGATTTGCTGCCATGGTCAT	0.423823	26	CGCTTCAAGCACCAAAAGGACGCAGCA	160	CGACTAAACCGGCTCCGGTGGCTTCTC	128	10.8421	wt_dry||wt_imbibed||wt_salt	0:0:1.68679954448589:-0.84498111158864||0:0:0:0||0:0:0:0	1.6868
TCTCTTGAAGCAGGTTCTTGTAAATCC	0.423426	35	CTGTCTCATCAAGAATCTTAGCAGTTA	435	CTGTCTCATCCTTGTATAAAGAGTGAC	254	5.62926	wt_dry||wt_imbibed||wt_salt	0:0:-1.02843500634031:1.32088481160887||0:0:0.0390592569524997:-0.0638858212195874||0:0:0:0	1.32088
TCAGCTCAAAGAAATCTGGGTTAAAGT	0.423393	36	GTGTTTGAAATTGTGGATCGATTCATA	683	GTGTTAGTGTTCGTGTGTTCTCTAAAG	500	5.88159	wt_dry||wt_imbibed||wt_salt	0:0:3.95147970955603:-4.38175260224188||0:0:0:0||0:0:0:0	4.38175
CAACTTGCTCCGGGACACCAAATCTCT	0.423367	36	CGCTATCTGAAACAGGAAACCTCAATT	1492	CGCTATAGGAACACCAGGACATTTCTC	945	6.08108	wt_dry||wt_imbibed||wt_salt	0:0:5.35695020905563:-4.25732355461932||0:0:-9.95168604801149:2.84372950849756||0:0:0:0	9.95169
TTGCAGGCTGCAATTATGGCTCGTAGC	0.423323	33	CAAACATAGTTGCTACCTATATACGTT	215	CAAACATAGTTGGTTAGTAATGAGTCT	162	6.23115	wt_dry||wt_imbibed||wt_salt	0:0:2.15432617752455:-2.76936472348517||0:0:0:0||0:0:0:0	2.76936
CAAGCTTCTTCGGCAACAACAGGCGAA	0.423212	36	GCAACAGCATCTTCGACCCGTTCTCAC	3314	TCAACAACAACATATTCGATCCATTCT	1714	5.46665	wt_dry||wt_imbibed||wt_salt	0:0:0.699731522385241:-2.21048460533183||0:0:0:0||0:0:0:0	2.21048
TTTTGAAGATCTTGTTATTGCTAAGGT	0.423101	35	ACACACTTAAGTCTTTTCATCCTCTTA	392	TAAGTCACTGATTTTTCTGAAAAGTCT	167	6.26405	wt_dry||wt_imbibed||wt_salt	0:0:-2.86937536994237:4.22233725971774||0:0:0.0283516556427608:-0.19173971237307||0:0:0:0	4.22234
TCTACCCTCTGTAGTATTACTTGCTTT	0.423055	36	CCTCTGGTTCGAGAAAAGAATTGACTG	871	CCGTAGGTGCCCTCAAACTACTGAGTA	715	6.32703	wt_dry||wt_imbibed||wt_salt	0:0:-5.31775733841286:3.49236959523169||0:0:0.632017753250981:-0.940458708770403||0:0:0:0	5.31776
GGTTGTAATAATAGCCTGAAGCACTGT	0.422928	35	CGAGCATCCAATCTGAGAGTGACTCAA	357	CGAGCATCCAATCGGATGTACCATCCT	343	5.45583	wt_dry||wt_imbibed||wt_salt	0:0:-3.92691716929412:2.06441818945943||0:0:0.703622359300466:-0.851261801965467||0:0:0:0	3.92692
CTTCATGAGTTTCGCGAGAAATGTCCT	0.422764	36	GGTGTTCCTGTAATCGATTTGCCTGAG	1458	GGTGTTCCTATAGCGAGAGATTTGGTG	748	5.10747	wt_dry||wt_imbibed||wt_salt	0:0:6.34238290931887:-4.21718469610846||0:0:-4.82946575347721:0.999982062426883||0:0:0:0	6.34238
AATTAGAACAGGCTGATGATCTTAAAA	0.422742	36	CCTTGGATCTAGAAGAAAAAACTCTTA	334	CCTTGGTAAGTTTTTATTAGAACCTTG	270	7.17272	wt_dry||wt_imbibed||wt_salt	0:0:2.35803811551122:-3.89984799899117||0:0:0:0||0:0:0:0	3.89985
AGATAATTAAGAGTTTTTTCTTCTAGA	0.422294	36	TCCAAGGTTTTAAGATCATCAGCCTGT	665	TCCTGCCATGAAAGAAAGATTTTAAAT	370	7.85691	wt_dry||wt_imbibed||wt_salt	0:0:2.4031286038585:-5.65229918981603||0:0:0:0||0:0:0:0	5.6523
TGAATTCGGTAACAGCAAATTCCAAAT	0.422077	35	TTTGAGGTGAATTCGATGGGACTAAAT	468	TTTGAGGCTCACCTTGTATGACCACAC	384	8.4848	wt_dry||wt_imbibed||wt_salt	0:0:-3.11362832472482:3.57654568560757||0:0:0.175615330889233:-0.610849645885206||0:0:0:0	3.57655
TCTTCTGAATTCGGTAACAGCAAATTC	0.422058	35	CAAATTTTGAGGTGAATTCGATGGGAC	464	CAAATTTTGAGGCTCACCTTGTATGAC	404	6.61562	wt_dry||wt_imbibed||wt_salt	0:0:-8.88367580277906:8.03838527425242||0:0:0.924068854677428:-4.41925341987003||0:0:0:0	8.88368
AATTCGGTAACAGCAAATTCCAAATTT	0.421793	35	TGAGGTGAATTCGATGGGACTAAATTG	472	TGAGGCTCACCTTGTATGACCACACCG	386	9.10473	wt_dry||wt_imbibed||wt_salt	0:0:-3.09716535431999:3.53298330250556||0:0:0.184283328492411:-0.638272930318984||0:0:0:0	3.53298
TTCGCTTAGATCCTTCTATGTATGAAG	0.421737	31	AGGCTTATTGCTCCACCAGTTCAAAAT	244	AGGTTCAGCTTTTGTTGCTAACAACTC	173	7.49061	wt_dry||wt_imbibed||wt_salt	0:0:2.27967422052495:-5.018877658448||0:0:-0.586458427339613:0.416394880923427||0:0:0:0	5.01888
TGTTTTGACTTCTTTCGGAAATTCCGG	0.420718	36	TGATTCAACGTGGTAGGATCGTTGTTA	642	TGATTCAACGTGACTTTTGTGTAATAA	478	5.71739	wt_dry||wt_imbibed||wt_salt	0:0:3.05619924371457:-2.69916862028468||0:0:-0.186403559870472:0.102996425247714||0:0:0:0	3.0562
TTAGCTTCACTCTACCCATCCTGCATA	0.420499	24	ACTAATTTAAGACAAAACAAAACTTTC	176	ACTTATGACCCACTCATATGAACAAAG	78	5.42222	wt_dry||wt_salt	0:0:1.19852625840148:-4.18151890968238||0:0:-1.19852625840148:4.18151890968238	4.18152
TTTCGCGAGAAATGTCCTGGTGTTCCT	0.420367	36	GTAATCGATTTGCCTGAGGCTATCGAG	1402	ATAGCGAGAGATTTGGTGTCCCGGAGC	726	7.73142	wt_dry||wt_imbibed||wt_salt	0:0:39.049432794541:-28.0491560669086||0:0:-105.581348812205:21.0904227446849||0:0:0:0	105.581
TGACTTGTGAGCCTTCTTCTATTTCTT	0.420151	26	CCTGTAAGTAATTTTTCTCCAGTCCTA	270	CCTGGAGGATTGGAAGGCCACAAATTG	59	5.27979	wt_dry||wt_imbibed||wt_salt	0:0:10.8580777939762:-4.40351865714394||0:0:-2.05119066690571:0.218297117760652||0:0:0:0	10.8581
AGTCTTATTGGATCAATCACATCTGTC	0.419887	23	AAGCGTCTTAACCATATGTTCAGAGGA	116	AAGCGTCTTTCAATATGTTCACAGGTA	73	8.03922	wt_dry||wt_imbibed	0:0:1.34521215904002:-4.01333909646583||0:0:-1.34521215904002:4.01333909646583	4.01334
TGAGTTTCGCGAGAAATGTCCTGGTGT	0.41983	36	TCCTGTAATCGATTTGCCTGAGGCTAT	1462	TCCTATAGCGAGAGATTTGGTGTCCCG	766	6.3961	wt_dry||wt_imbibed||wt_salt	0:0:26.3763620505225:-20.1940138562203||0:0:-83.263019371438:16.3616472667538||0:0:0:0	83.263
TTCTTCTTGAATTACATCACAATAATC	0.41979	25	CCAACGTATTTCAATGCATTTGCTTTG	191	CCAACATGAAGTGGTGTCCTGCCCCAG	119	6.51385	wt_dry||wt_salt	0:0:2.21998459698788:-0.909064828786622||0:0:-2.21998459698788:0.909064828786622	2.21998
GAAAAATTTCCCCAACACCCTCACTTG	0.419743	24	TTTCCTGATGCAGAGAGCAGCATCGAG	145	TTTCTTGGCTAGCTTGGCGCCTTGAGG	67	5.42009	wt_dry||wt_imbibed	0:0:1.6841854557776:-6.71346355197373||0:0:-1.6841854557776:6.71346355197373	6.71346
GAGAAACTCAAGTCTTTACCTAGCGAG	0.419718	36	TATAAAGCTGAGACAAACTAAGATGTT	900	TATAAAGAGATTTATATTCTTCTATTG	708	7.98949	wt_dry||wt_imbibed||wt_salt	0:0:4.92225969554668:-2.68044337408681||0:0:0:0||0:0:0:0	4.92226
CCCTCGTCCTTGGTGACTCGCAGCCAC	0.419641	35	AACAATCCATTTATTTCACACTATCAC	980	AACAATCCTAATCCAACAAAGTCAGGT	655	5.68217	wt_dry||wt_imbibed||wt_salt	0:0:4.95203311337132:-2.48244151959667||0:0:0:0||0:0:0:0	4.95203
AATAGAATCTCAAACCCGAGAGTTTTG	0.419571	36	TTTCATGACCTAATACGATTCTGTCGT	1589	TTTCATGACCTGTGGGATTCGTCAAGA	1179	5.31027	wt_dry||wt_imbibed||wt_salt	0:0:-2.71485856101569:4.8449199923241||0:0:0:0||0:0:0:0	4.84492
GCTCCGGGACACCAAATCTCTCGCTAT	0.419404	36	CTGAAACAGGAAACCTCAATTGAGTTA	1323	AGGAACACCAGGACATTTCTCGCGAAA	834	7.04428	wt_dry||wt_imbibed||wt_salt	0:0:4.60337812709605:-3.63508220263725||0:0:-9.53105476841701:2.67275866573978||0:0:0:0	9.53105
GCGAAAGATAATTAAGAGTTTTTTCTT	0.419199	36	CTAGATCCAAGGTTTTAAGATCATCAG	615	CTAGATCCTGCCATGAAAGAAAGATTT	357	6.33916	wt_dry||wt_imbibed||wt_salt	0:0:2.79758240725986:-8.38741655118331||0:0:0:0||0:0:-0.804223949654087:0.626603775976298	8.38742
GTTGTAATAATAGCCTGAAGCACTGTC	0.419183	35	GAGCATCCAATCTGAGAGTGACTCAAA	366	GAGCATCCAATCGGATGTACCATCCTC	351	5.97494	wt_dry||wt_imbibed||wt_salt	0:0:-1.91343592102711:1.26058602516151||0:0:0:0||0:0:0:0	1.91344
TTCATTGGAGCGCCGTAGTGCGGAGGT	0.419085	22	TCTTCCCATCATGGAAGTCCGAGTTGG	294	TATCACTGCTAAGCAATAAGTCTCAGC	114	5.31068	wt_dry||wt_salt	0:0:-1.8987810630456:0.892551800581428||0:0:1.8987810630456:-0.892551800581428	1.89878
CTCATATTATCTTACCTCTCAGTGCAA	0.418871	34	CTCCACCAGCCATTGTTCAAGGATTAT	395	CTTATTCAAGTCTCTTTATCAACTCCT	162	5.48294	wt_dry||wt_imbibed||wt_salt	0:0:-2.54769496973861:4.84690287459586||0:0:0:0||0:0:0:0	4.8469
ATGCAGCTTTTTAGAATCAACTATTGG	0.418818	36	TCTTTCGATCTTTATAATCCAATCAGA	1499	TCTTTCGATCTTAGTCCATTCGACCAA	1434	5.99604	wt_dry||wt_imbibed||wt_salt	0:0:3.06029351525358:-3.3927677044505||0:0:0:0||0:0:0:0	3.39277
AATCTCAAACCCGAGAGTTTTGTTTCA	0.418526	36	TGACCTAATACGATTCTGTCGTTTACA	1649	TGACCTGTGGGATTCGTCAAGACGACG	1163	6.52884	wt_dry||wt_imbibed||wt_salt	0:0:-2.14210366065835:4.16500973431626||0:0:0:0||0:0:0:0	4.16501
AGAAAAATTTCCCCAACACCCTCACTT	0.418457	22	GTTTCCTGATGCAGAGAGCAGCATCGA	134	GTTTCTTGGCTAGCTTGGCGCCTTGAG	67	5.65217	wt_dry||wt_imbibed	0:0:1.44162239746935:-5.56406196575313||0:0:-1.44162239746935:5.56406196575313	5.56406
GTTCGGCTCTTCTCCATATCCTCCAGA	0.418336	36	TAATGTAATTCTTTCAGAAGCAATTTA	338	TAATGTCGAAGGTTTGGTGGTTGAAAT	174	6.72531	wt_dry||wt_imbibed||wt_salt	0:0:-1.98986259826184:2.29186524288862||0:0:0.773678895712373:-3.52370158504048||0:0:0:0	3.5237
ATTTTCAATAGAAGAATATAAATCTCT	0.41826	34	GAAAAAGATCAGAGTTTTGTTAAAACA	894	TTATACTCGCTAGGTAAAGACTTGAGT	596	8.11234	wt_dry||wt_imbibed||wt_salt	0:0:-1.85377620382874:5.14827918724144||0:0:0:0||0:0:0:0	5.14828
TGTTCTGAATCTTCTTCATCCTTCAAA	0.417962	23	TTATCAACGATAGTCATCTCTTTCACA	236	TTATCACGAAGATTGAGCCTTGTTCTC	135	5.17539	wt_imbibed||wt_salt	0:0:4.58343949949228:-2.17239967186324||0:0:-4.58343949949228:2.17239967186324	4.58344
TACTCCTTCTGTGACTTTGCTCTCTCA	0.417918	36	TGTCCGTATAGTTTCTTTTATGGTTTT	438	TCAATTGATTCAGTCACGTAAAGCTTC	361	7.75627	wt_dry||wt_imbibed||wt_salt	0:0:3.83327874179518:-7.99245835981925||0:0:-5.41572567084762:2.96709962562607||0:0:0:0	7.99246
GCTCCCACCGTTTTCTCTATAAGACTT	0.41759	32	GGATCGAGGACGTTTTGGCGAGGTACA	310	GGTTTGTTCTCTGTCTTCTTCAACGAT	169	7.24498	wt_dry||wt_imbibed||wt_salt	0:0:1.19251479743521:-2.70283737890773||0:0:0:0||0:0:0:0	2.70284
ATCATCTGTGGTAGAGAGACGACCACT	0.417555	32	TCCTGGTATTGAAATAAGCTTAAGCCC	248	TCCTGAAGCTGCGGCTCAAAAGGTTCC	224	8.48049	wt_dry||wt_imbibed||wt_salt	0:0:-1.41886693670892:1.19671613612674||0:0:0.787633079866247:-2.13623897136336||0:0:0:0	2.13624
CTGACATTGAAGCTTTACGTGACTGAA	0.417424	34	TCAATTGCTGTATAGAACTATACGTAA	381	TCAATTGATGAGAGAGCAAAGTCACAG	279	6.51395	wt_dry||wt_imbibed||wt_salt	0:0:2.861324205424:-4.14972303491246||0:0:0:0||0:0:0:0	4.14972
ACCTGACCTCCACAGGTCTCAATTGCT	0.417363	36	ACCACCTCATTGACAAGATCACTTAAG	640	ACCACAGTGGGAGTAACAGAAGGATCA	123	5.1442	wt_dry||wt_imbibed||wt_salt	0:0:2.5411862091372:-1.36383319279848||0:0:0:0||0:0:0:0	2.54119
GCTCTTCTCCATATCCTCCAGATAATG	0.417148	35	TAATTCTTTCAGAAGCAATTTAGTTTC	318	TCGAAGGTTTGGTGGTTGAAATCGCGG	170	7.91235	wt_dry||wt_imbibed||wt_salt	0:0:-2.90498548810895:2.96471074258174||0:0:0.991853833099571:-4.8520878085199||0:0:0:0	4.85209
GAAGAAGAGGAAGAAGAAGAAGAAGAT	0.417051	36	GCCTCCGATGCTGAAACTGACAAACAA	653	CCGACCCGGTTTAGAAAAATGGAGAGA	428	7.99586	wt_dry||wt_imbibed||wt_salt	0:0:6.56192940097641:-3.76562530203341||0:0:0:0||0:0:0:0	6.56193
GTGTCAAGATTCTGGAGAGAGCTTTTA	0.416823	35	GGTGAGTTTTGTGTATCTCTGATGTTG	384	GCTTTTGAGATCTTGAAAATTGAGATC	256	9.17974	wt_dry||wt_imbibed||wt_salt	0:0:2.77186252954008:-5.05533032372532||0:0:-6.63023107593411:2.94355292098593||0:0:0:0	6.63023
GAGCTGTAGTAGTATCACTCCAAACTG	0.416667	27	GTACACATTTCCTTTCTCTCCATCTTC	127	GATTACTGGTGATTTTCCAAGAGTCAC	125	8.44444	wt_dry||wt_imbibed||wt_salt	0:0:1.98910429568616:-1.19038337524731||0:0:0:0||0:0:0:0	1.9891
TGGATACAATTACCGAATGGAAGGCTC	0.416444	36	ATAGAAGGTAAAACAATCTTAACCTTA	629	ATAGAAGAAACACACTAGAAACACACA	293	5.85741	wt_dry||wt_imbibed||wt_salt	0:0:5.62832119199935:-6.32723861451774||0:0:-4.8589691443837:0.81520748734105||0:0:0:0	6.32724
ACAAGTCGGTTTGACTGAAACACCAAT	0.416295	28	CGGTTACGAGGAAGAGGAGCATAAGGG	452	CGGTTACTGTAATTCATAGTCAGATAG	278	5.77719	wt_dry||wt_salt	0:0:7.81327682643277:-7.15790458321704||0:0:-7.81327682643277:7.15790458321704	7.81328
TTCCACCTCCAACTTGCAAAACAACAC	0.416244	36	GTGTTCTTACGAGGTCAGCTAGTTTTT	463	GTGTTCTTACGAGAGTCACATGTCAAC	311	5.08731	wt_dry||wt_imbibed||wt_salt	0:0:7.53924780073215:-9.22580030088382||0:0:0:0||0:0:-4.86705902309619:1.14908930466518	9.2258
TGTTAGATGACGGATGATGATTTCTGA	0.415295	28	GAAACCATTGGGAGTGGAGGAGTCTAT	178	GAAACCGTTGGGAGAAGAATCTATACG	145	5.39939	wt_dry||wt_imbibed	0:0:0.943608982540467:-1.13286597000076||0:0:-0.943608982540467:1.13286597000076	1.13287
TCAACATGCAGCGCCTCAAGAATACGG	0.415264	36	CCTGGCGATGGTCTGCAGGGAAATAAA	824	CCTGGCGATGGTCGGCTTAATAGATCA	718	5.13755	wt_dry||wt_imbibed||wt_salt	0:0:5.83253280369395:-7.59977046475398||0:0:-9.32535928527439:3.48352079849752||0:0:0:0	9.32536
AGAAACCAGATGCATCTTCTCATCGGC	0.415033	23	AGGCCAATTCAATCTCATGGATGACAC	129	AGGTAAGTCAAAGAACCTTGTAGCTGA	102	7.2716	wt_dry||wt_imbibed	0:0:8.19957383591512:-8.85011495212786||0:0:-8.19957383591512:8.85011495212786	8.85011
CTCCTCTTGGAAGATTCTCAACAAAGT	0.414627	27	TCCTTTATTTTGTAGAAGCAAGTTTGC	163	TCCATAGATTTGTCTCTTCGTAAGACT	83	5.75686	wt_dry||wt_imbibed||wt_salt	0:0:0.607284226416757:-1.92933688130416||0:0:-0.0908354810334339:0.198356211500236||0:0:0:0	1.92934
ATAATTAAGAGTTTTTTCTTCTAGATC	0.414445	36	CAAGGTTTTAAGATCATCAGCCTGTTC	675	CTGCCATGAAAGAAAGATTTTAAATTT	368	8.218	wt_dry||wt_imbibed||wt_salt	0:0:3.69418608570258:-11.7279662174016||0:0:0:0||0:0:-0.716247894103655:0.546452901320378	11.728
AGAATCTCAAACCCGAGAGTTTTGTTT	0.414444	36	CATGACCTAATACGATTCTGTCGTTTA	1664	CATGACCTGTGGGATTCGTCAAGACGA	1172	6.07407	wt_dry||wt_imbibed||wt_salt	0:0:-3.6454681433599:6.40232730450524||0:0:0.221298101691984:-1.01889302512946||0:0:0:0	6.40233
TCCACCTCCAACTTGCAAAACAACACG	0.414347	36	TGTTCTTACGAGGTCAGCTAGTTTTTG	449	TGTTCTTACGAGAGTCACATGTCAACA	309	5.55767	wt_dry||wt_imbibed||wt_salt	0:0:3.00979961434212:-2.74203964049608||0:0:0:0||0:0:0:0	3.0098
CCGAAGTCAAACGTGCCTTTAAACGTC	0.414302	34	TCGCTCTAAAGTATCATCCAGATGTTC	347	TCGCTCTAAAGGTTGTTAATTCTTGTT	308	5.83952	wt_dry||wt_imbibed||wt_salt	0:0:0:0||0:0:0:0||0:0:-1.84047890827248:3.33437196564539	3.33437
CCCACCTTTAATTTTCATGGGTCCGTT	0.414202	25	GTAACGACCTAACATAGTTGATAGTTG	133	GTAACGACCCGGTTCCGGCGAAGAAAG	117	6.61303	wt_dry||wt_salt	0:0:9.23058300904296:-14.1444687410496||0:0:-9.23058300904296:14.1444687410496	14.1445
TCAAGTCTTTACCTAGCGAGTATAAAG	0.413708	35	CTGAGACAAACTAAGATGTTGCTCTTT	889	AGATTTATATTCTTCTATTGAAAATGG	676	10.366	wt_dry||wt_imbibed||wt_salt	0:0:4.4896272959708:-2.09512074342068||0:0:0:0||0:0:0:0	4.48963
AACCACACATTTAATGTCCTTCACATC	0.413581	36	AAGTCCCCTTGCTGCTACATCAGTGGC	259	TTAACTTGCAGGGATAAGGAGTGTTTG	254	11.1738	wt_dry||wt_imbibed||wt_salt	0:0:3.77358955969837:-5.24424249491743||0:0:0:0||0:0:0:0	5.24424
GTTTCGCGAGAAATGTCCTGGTGTTCC	0.413456	36	TGTAATCGATTTGCCTGAGGCTATCGA	1407	TATAGCGAGAGATTTGGTGTCCCGGAG	736	7.4351	wt_dry||wt_imbibed||wt_salt	0:0:33.7340820182395:-25.5313299403772||0:0:-107.637572723838:21.3372344218379||0:0:0:0	107.638
ACAATCTCATGCTCTTCCTTCTTCTTC	0.413306	18	TCCGTTACTGTCTCGGTTCTCGGTTTC	77	TTCTCCATCACTGTCTCGGTTTTCGAT	72	11.1274	wt_dry||wt_imbibed	0:0:26.3959264182936:-8.63107497102463||0:0:-26.3959264182936:8.63107497102463	26.3959
ACCACTGACGATAAATCTCTCTCTTCC	0.413283	35	TCTAAATCGTTAACTTATACTTGCAGA	368	TCTAAATCGGTTAAAAAATTCATTCCC	360	8.35123	wt_dry||wt_imbibed||wt_salt	0:0:-1.8620151966553:2.01243089167792||0:0:0:0||0:0:0:0	2.01243
TACCACTGACGATAAATCTCTCTCTTC	0.413283	35	CTCTAAATCGTTAACTTATACTTGCAG	368	CTCTAAATCGGTTAAAAAATTCATTCC	360	7.89965	wt_dry||wt_imbibed||wt_salt	0:0:-2.24464754226751:2.29604185566915||0:0:0.131143964207351:-0.249331547254745||0:0:0:0	2.29604
TGTGCGAAAGATAATTAAGAGTTTTTT	0.413097	36	CTTCTAGATCCAAGGTTTTAAGATCAT	521	CTTCTAGATCCTGCCATGAAAGAAAGA	366	6.99068	wt_dry||wt_imbibed||wt_salt	0:0:2.65147647727802:-7.0638492223677||0:0:0:0||0:0:-0.700067770529115:0.489741606267046	7.06385
CCGTGACATGGCTCATCACATCCTCAG	0.412987	29	TCCGAAATGGGGAAGGTACTACGTTGG	199	TAATTCTTTTTCTTTTTACATTTGCTC	198	11.6014	wt_dry||wt_imbibed	0:0:-1.44008387998313:1.9973901330216||0:0:1.44008387998313:-1.9973901330216	1.99739
ATAATAGCCTGAAGCACTGTCGAGCAT	0.412711	36	CCAATCTGAGAGTGACTCAAAAGAAGC	392	CCAATCGGATGTACCATCCTCTGGTGC	374	7.6933	wt_dry||wt_imbibed||wt_salt	0:0:-6.76355108000833:2.70316598149809||0:0:1.85193536809674:-2.42970964156199||0:0:0:0	6.76355
CTCTTGAAGCAGGTTCTTGTAAATCCC	0.412691	35	TGTCTCATCAAGAATCTTAGCAGTTAG	441	TGTCTCATCCTTGTATAAAGAGTGACA	255	5.95787	wt_dry||wt_imbibed||wt_salt	0:0:-1.73415198394919:1.98856064629404||0:0:0.494117924371156:-0.892062010109274||0:0:0:0	1.98856
AACCGAAGTCAAACGTGCCTTTAAACG	0.412626	34	TCTCGCTCTAAAGTATCATCCAGATGT	340	TCTCGCTCTAAAGGTTGTTAATTCTTG	308	5.37688	wt_dry||wt_imbibed||wt_salt	0:0:0:0||0:0:0:0||0:0:-0.821256362050093:1.54371943616357	1.54372
CAACATGCAGCGCCTCAAGAATACGGC	0.412301	36	CTGGCGATGGTCTGCAGGGAAATAAAA	824	CTGGCGATGGTCGGCTTAATAGATCAG	718	5.55916	wt_dry||wt_imbibed||wt_salt	0:0:4.81901235668671:-6.39647255898196||0:0:-7.14575863899461:2.73834382429762||0:0:0:0	7.14576
TTCGTCAACATAGTTCCCAACATATCT	0.412291	36	GCACCAATATTCACATCAAGCTTATTC	840	GGTTTAGGATCATAATACTCTACGCTG	363	6.05203	wt_dry||wt_imbibed||wt_salt	0:0:-4.17383551150909:11.2496955602749||0:0:0.983048557575975:-8.84789101660701||0:0:0:0	11.2497
ACACAGTTACATCCATAATTCCTCATA	0.412226	36	CCAAAAAGCAGGCATAGATGGGGTTCA	533	CCAAGTATGTAATGTAATCATCATATT	388	8.25387	wt_dry||wt_imbibed||wt_salt	0:0:3.73193431354869:-7.22983772988328||0:0:-3.01656245817342:1.93711308439192||0:0:0:0	7.22984
AGAGATCACCACAACTTCAGGTTTTAC	0.411917	33	TTTGTAAGTACAAATAATATGTTTAGC	231	TTTAAAATGGCTTCGTGTGCCATCTCA	192	10.6126	wt_dry||wt_imbibed||wt_salt	0:0:2.41367145355888:-1.47670916920442||0:0:0:0||0:0:0:0	2.41367
AAGTGATCTTGAGAAGAATCAAAGACC	0.411622	33	TCTACAATCTCTTCAAGAAATGAATTG	186	TCTACAATCTCTTGAGAGTTAAGATTC	169	6.79953	wt_dry||wt_imbibed||wt_salt	0:0:0.76176736728447:-1.38020064169305||0:0:-1.18025668048169:1.09523218854874||0:0:0:0	1.3802
TCATTGTAATGTCGTAATGAGTAACCT	0.411542	17	CTTCCAACGGTCACTAGTATCACACAA	95	GCACAATCATTCATCCATTCGGTAGAA	51	6.00667	wt_dry||wt_salt	0:0:0.685150801337271:-1.22232539671016||0:0:-0.685150801337271:1.22232539671016	1.22233
GAGCTTGTGAAGACCCATCAAGAGAAG	0.41149	36	GTTAGTATTTCTGGTTTTTATTCGCCA	1632	GAGAAGCTGCTGAGAGAGGAGAACCAG	682	6.29229	wt_dry||wt_imbibed||wt_salt	0:0:3.19515360749251:-3.51919846750391||0:0:0:0||0:0:0:0	3.5192
ATCAATGTTCAGTCTCAAGTCTCAGTC	0.411255	35	TAAAGACTAAGTTAGAAGCCGTGGGTA	170	TAAAGACTAAGTTAGAAGCCGTAGGTA	145	7.07174	wt_dry||wt_imbibed||wt_salt	0:0:6.59156191241079:-7.58381390357491||0:0:-8.51620645229867:0.808167527646775||0:0:0:0	8.51621
GACTACTCCTTCTGTGACTTTGCTCTC	0.411074	36	TCATGTCCGTATAGTTTCTTTTATGGT	441	TCATCAATTGATTCAGTCACGTAAAGC	361	7.28741	wt_dry||wt_imbibed||wt_salt	0:0:4.2012636543488:-8.58254921400627||0:0:-6.51015210837367:3.60537483582908||0:0:0:0	8.58255
GTGATGAGCTGTAGTAGTATCACTCCA	0.410837	27	AACTGGATTACTGGTGATTTTCCAAGA	146	AACTGGTACACATTTCCTTTCTCTCCA	129	6.25694	wt_dry||wt_imbibed||wt_salt	0:0:3.05542332432748:-2.11247212265127||0:0:-0.39796372040378:0.0976941369838821||0:0:0:0	3.05542
CCGGGTTGCTCCCACCGTTTTCTCTAT	0.410812	31	AAGACTTGGATCGAGGACGTTTTGGCG	282	AAGACTTGGTTTGTTCTCTGTCTTCTT	175	5.15433	wt_dry||wt_imbibed||wt_salt	0:0:2.33254654426303:-7.16170517950363||0:0:-0.989289549191484:0.830540421828137||0:0:0:0	7.16171
AAGTCACACCGTGTAATTGACTATGAT	0.410803	32	CTTTCCAAACTACGTAAAATCAAAAAC	291	CTTTCCAAACTGCTGCAGCAACAGCAG	266	5.77951	wt_dry||wt_imbibed||wt_salt	0:0:2.47356940201584:-8.00944606668151||0:0:-4.27785921213291:2.38707701774585||0:0:0:0	8.00945
GAATTGGATACAATTACCGAATGGAAG	0.410741	36	GCTCATAGAAGGTAAAACAATCTTAAC	637	GCTCATAGAAGAAACACACTAGAAACA	308	5.08167	wt_dry||wt_imbibed||wt_salt	0:0:4.14316309040641:-4.30319786015495||0:0:-1.09761647963341:0.212922991338485||0:0:0:0	4.3032
TGGGAGAAGGCACTTCCTGTAAGTAGA	0.410645	22	ACTTTCTGGTAATCTATAACGTTTTAT	182	ACTTTCTGACTCTCCGGGTGATGCCAC	62	5.12721	wt_dry||wt_salt	0:0:3.97245785103708:-1.4775063606847||0:0:-3.97245785103708:1.4775063606847	3.97246
GAGTCTTATTGGATCAATCACATCTGT	0.410628	23	CAAGCGTCTTAACCATATGTTCAGAGG	121	CAAGCGTCTTTCAATATGTTCACAGGT	73	7.79216	wt_dry||wt_imbibed	0:0:1.17630413627769:-3.14855064155556||0:0:-1.17630413627769:3.14855064155556	3.14855
TTGCAAGAGCTGCAAATTTCACAGTTC	0.410408	36	TGGTATTGTTCGTATCCATTCTCTCTT	463	TGGGCAAGACAAAGTCTGTGGGAGACT	166	6.4693	wt_dry||wt_imbibed||wt_salt	0:0:3.18700379520473:-0.957678345681338||0:0:0:0||0:0:0:0	3.187
AGATCACCACAACTTCAGGTTTTACTT	0.41027	33	TGTAAGTACAAATAATATGTTTAGCTT	223	TAAAATGGCTTCGTGTGCCATCTCAAA	189	11.8363	wt_dry||wt_imbibed||wt_salt	0:0:2.39348336495784:-1.53352628991001||0:0:0:0||0:0:0:0	2.39348
CGATGCAGCTTTTTAGAATCAACTATT	0.410029	36	GGTCTTTCGATCTTTATAATCCAATCA	1497	GGTCTTTCGATCTTAGTCCATTCGACC	1431	5.48432	wt_dry||wt_imbibed||wt_salt	0:0:4.87079542424001:-6.14661934477114||0:0:-1.21947019514682:0.693905478678637||0:0:0:0	6.14662
TCTTTCGTCAACATAGTTCCCAACATA	0.409785	36	TCTGCACCAATATTCACATCAAGCTTA	747	TCTGGTTTAGGATCATAATACTCTACG	340	5.93457	wt_dry||wt_imbibed||wt_salt	0:0:-2.96289117392705:7.90035852795836||0:0:0.651548873269058:-5.45108708951397||0:0:0:0	7.90036
TTATGCGTCTCGCCGGAGCTCGCCGGA	0.409639	23	ATATACTTTTTGACTCCCAGTCGAAGG	114	GCTCGCCGGAATATACTTTTTGACTCC	82	9.52404	wt_dry||wt_imbibed	0:0:-5.42428851639538:12.8465716115971||0:0:5.42428851639538:-12.8465716115971	12.8466
AGTGATCTTGAGAAGAATCAAAGACCT	0.409565	33	CTACAATCTCTTCAAGAAATGAATTGT	186	CTACAATCTCTTGAGAGTTAAGATTCA	169	7.34515	wt_dry||wt_imbibed||wt_salt	0:0:0.918792496173389:-1.7693504727924||0:0:-1.48484431114224:1.30571392013791||0:0:0:0	1.76935
ACAGCTTTCACACCCCTCAAGGCGCCA	0.409542	23	AGCTAGCCAAGAAACAAGTGAGGGTGT	108	AGCTAGCCAAGTACTAACCTTTCACTT	83	6.00461	wt_imbibed||wt_salt	0:0:-2.1425942130463:1.79302923686889||0:0:2.1425942130463:-1.79302923686889	2.14259
CTTCAAGCTCCTCAAGCTCTATCTCAA	0.409519	34	CAAGTACCTAATGGGTGACGACAAGAA	458	CAAGTACCATTGAAGGAGACCTAACCG	142	5.00139	wt_dry||wt_imbibed||wt_salt	0:0:1.79204139180751:-1.35861162787165||0:0:-9.51264394170615:2.17558532392465||0:0:0:0	9.51264
GAATTCGGTAACAGCAAATTCCAAATT	0.409479	35	TTGAGGTGAATTCGATGGGACTAAATT	472	TTGAGGCTCACCTTGTATGACCACACC	385	8.82298	wt_dry||wt_imbibed||wt_salt	0:0:-3.48516973084389:3.77620194380118||0:0:0.267095260515389:-0.968100155982977||0:0:0:0	3.7762
ACCTCAAGCTTCTTAACTTATAACACA	0.409026	31	ACCTGAGAAGAGGTACAAGTTGATGAC	300	ACCTGCTTGTTCTTCATCCTTGTGGTG	138	5.90065	wt_dry||wt_imbibed||wt_salt	0:0:-1.90703690469334:5.78369168498556||0:0:0:0||0:0:0:0	5.78369
AGTCCACTCATATGGAGAAGCTGGAGG	0.407876	26	TTGTGTGTTGCTGAATGGATGTTGGGT	151	TTGTGTGTTGCTGAATGGTTTTGTTCT	105	5.58929	wt_dry||wt_salt	0:0:1.18756348268339:-1.24491333235856||0:0:-1.18756348268339:1.24491333235856	1.24491
TCTTCTTGAATTACATCACAATAATCC	0.407721	25	CAACGTATTTCAATGCATTTGCTTTGA	190	CAACATGAAGTGGTGTCCTGCCCCAGG	119	6.84735	wt_dry||wt_salt	0:0:2.55120801236418:-1.03371412885019||0:0:-2.55120801236418:1.03371412885019	2.55121
CTTTCCTGGAGTTGGAGTACGTCCTCT	0.407586	36	ACGACGTCTTGCCCTAAATGTCTGAAA	347	ACGACGTCTTGCCTTCTCAACAGTGAT	268	6.78291	wt_dry||wt_imbibed||wt_salt	0:0:1.00627320902047:-1.91372624897716||0:0:0:0||0:0:0:0	1.91373
ACACATCCAACGATGCCACACACGATT	0.407478	35	AAGTGAAGCCAAGTACTGAAGCAACCC	331	ATTACACGTGCATCTAAAGATGAAGTG	275	7.0487	wt_dry||wt_imbibed||wt_salt	0:0:-1.40875611112797:2.42210109714698||0:0:0:0||0:0:0:0	2.4221
CAGTGTTGTATGCCGATTGCCGACTCA	0.407458	18	TGTCAAGTCTTTAATTGATGATACTAA	108	TGTTGGTGAAGAAACTTTTGGTGGTTG	70	9.64113	wt_dry||wt_salt	0:0:11.044952132641:-8.78978612791167||0:0:-11.044952132641:8.78978612791167	11.045
TGCGTAAATCCCCCGGTTCCAAACGAC	0.407302	32	TGCCGCCAAACTTAACATTAAATTCAC	278	TGAGATAATCTTCTCCATGATCAAAGG	86	5.41549	wt_dry||wt_imbibed||wt_salt	0:0:4.18191229741094:-1.21634142568604||0:0:0:0||0:0:0:0	4.18191
GCTCCTCAAGCTCTATCTCAACAAGTA	0.407241	35	CCTAATGGGTGACGACAAGAAAGGTGA	438	CCATTGAAGGAGACCTAACCGACCAAG	137	6.51542	wt_dry||wt_imbibed||wt_salt	0:0:2.64552381543652:-2.2513695388456||0:0:-26.9962790197606:5.35082190461385||0:0:0:0	26.9963
TCTTCTTCTTCTTCTTCTTCCTCTTCT	0.407144	36	TCTTCTTCCTCTTCCTCTGCTTCTTCA	2113	ACTTCCCTCTCCGTTCACGAGAAACCC	856	7.12427	wt_dry||wt_imbibed||wt_salt	0:0:-6.9779238510189:2.13127694809762||0:0:3.73879346710976:-3.28276100580645||0:0:0:0	6.97792
AATAGCCTGAAGCACTGTCGAGCATCC	0.407096	36	AATCTGAGAGTGACTCAAAAGAAGCAA	395	AATCGGATGTACCATCCTCTGGTGCAC	381	8.26682	wt_dry||wt_imbibed||wt_salt	0:0:-5.24115504483536:2.2618425625922||0:0:1.47519758682555:-1.86512199332958||0:0:0:0	5.24116
ATGATTCATGATGAGTTTCTGTGGACA	0.406996	34	TAGGAGCTAAGCTAAATCAAGTTCATT	549	TAGGAGGTATGGCAGTGGTTTTTTTCA	351	6.3839	wt_dry||wt_imbibed||wt_salt	0:0:3.74364028309057:-5.25527114153937||0:0:0:0||0:0:-0.562730644160476:0.23914452231789	5.25527
TTCATCGAGAAGGGGTTATCACCAATA	0.406705	29	AAAGATGAAAGTTCTTTGGACACAAAA	368	AAAGGTAAGTAAAAGGTTATTATTAGT	110	6.13479	wt_dry||wt_imbibed||wt_salt	0:0:2.10119092591565:-4.66022154956784||0:0:-0.195650461333859:0.183022010938386||0:0:0:0	4.66022
CATGTGCCTCGATTTGGTAACTTTAAG	0.4062	30	GCTAAGTATTTCGAACTCTCAATTTGT	239	GTGTCTTCCTAACATTCTGTCTGTCAG	82	6.94118	wt_dry||wt_imbibed||wt_salt	0:0:-1.61015776375196:3.18011644155519||0:0:0:0||0:0:0:0	3.18012
TTCCACTACTACTTAAGGATTCGAATT	0.40611	36	CGATTCGCTAGATCTGCGGGGGGAGAG	652	CTTCAAAAACCACAAACAAAAGAAAAA	587	10.0473	wt_dry||wt_imbibed||wt_salt	0:0:2.93411965877157:-3.70542230854445||0:0:-0.426127543752009:0.263053632267204||0:0:0:0	3.70542
TTCTCTCTCCCCCCGCAGATCTAGCGA	0.405984	36	ATCGAATTCGAATCCTTAAGTAGTAGT	553	ATCGGTATTTATCTCCAAAGAAAAATT	381	5.74104	wt_dry||wt_imbibed||wt_salt	0:0:1.70462846278839:-1.95559723171336||0:0:0:0||0:0:0:0	1.9556
CTCTGACTTCGGATTTGCCGCTTATTC	0.405983	28	TATGGTCCCTTTTCCTTCTTCATCAAT	283	TATGGTGATTGTCGGATTCATATCTTC	171	5.78632	wt_dry||wt_imbibed||wt_salt	0:0:1.23311548239034:-1.32405444709718||0:0:0:0||0:0:0:0	1.32405
GCGATGGTCGGCTTCGGACCACCTCAG	0.405962	36	TTTCGCTTCGGGTCTTCTTACCACGGC	6789	GTTCATGTCTATGATGATGACGTGGCT	3143	5.41279	wt_dry||wt_imbibed||wt_salt	0:0:-9.90651902955267:4.69511117968009||0:0:6.1995058471714:-9.16249933270363||0:0:0:0	9.90652
TCAGAAACCAGATGCATCTTCTCATCG	0.405927	23	GCAGGCCAATTCAATCTCATGGATGAC	127	GCAGGTAAGTCAAAGAACCTTGTAGCT	102	6.43154	wt_dry||wt_imbibed	0:0:8.50450544407551:-9.1861374442279||0:0:-8.50450544407551:9.1861374442279	9.18614
GCAGGATTCGGTCTTTGGAATGGTGAT	0.405873	23	AAGAGGTATAGACTTTTGAGGATTTTA	111	AAGAGGCTGATCATAGTGAAGAGGGTA	110	6.35714	wt_dry||wt_salt	0:0:27.1807495652229:-7.03745742988912||0:0:-27.1807495652229:7.03745742988912	27.1807
AGGATTTAATCTAGGATTCACAATTCC	0.405596	36	AACATTACAGCTAACAAGATAATAGCT	667	AACACTCCCCCAAGAATCCGTAGATTA	587	9.66492	wt_dry||wt_imbibed||wt_salt	0:0:8.73689072146162:-15.7304204353913||0:0:0:0||0:0:-1.18306060745324:0.496726230951243	15.7304
GTTCTTCTATAACTCGATGGGAGTCTC	0.405556	33	CCAATACAACAAGGCGTTATGGTATGA	209	CCAATACAACAAGGCCTGTCAAACACG	188	5.27586	wt_dry||wt_imbibed||wt_salt	0:0:-2.06925583252672:0.976439971363837||0:0:1.72143869216469:-1.92321996245361||0:0:0:0	2.06926
AACACACAAAACATTCGAAACTTCTGA	0.405554	34	TCCTGTCTTCCAAGGATGATGAAAAAT	204	TCCTGTCTTCCAAGGTAACACAAAGGT	186	5.0566	wt_dry||wt_imbibed||wt_salt	0:0:1.73717238559534:-2.80488945548546||0:0:0:0||0:0:0:0	2.80489
TCCATCTCTTTGTTGTGTTCTCTGACC	0.405472	35	TGTTCTTGGGATGATCAGAGGTCTGAA	474	TGCTCCAGGACGAAACTCTGCACGTTG	439	8.1893	wt_dry||wt_imbibed||wt_salt	0:0:2.92769634999392:-1.72315581749985||0:0:-0.127901067024221:0.0363354962785735||0:0:0:0	2.9277
TAGAACAGGCTGATGATCTTAAAACCT	0.405369	36	TGGATCTAGAAGAAAAAACTCTTAATT	359	TGGTAAGTTTTTATTAGAACCTTGCAT	259	7.72053	wt_dry||wt_imbibed||wt_salt	0:0:2.01279236594585:-3.42933212338429||0:0:0:0||0:0:0:0	3.42933
TGCAGGATTTAATCTAGGATTCACAAT	0.40535	36	TCCAACATTACAGCTAACAAGATAATA	626	TCCAACACTCCCCCAAGAATCCGTAGA	570	7.9312	wt_dry||wt_imbibed||wt_salt	0:0:4.37440933265583:-5.64070174033061||0:0:0:0||0:0:-0.411492486770222:0.182911244295141	5.6407
GGCGATGGTCGGCTTCGGACCACCTCA	0.405267	36	GTTTCGCTTCGGGTCTTCTTACCACGG	6792	GGTTCATGTCTATGATGATGACGTGGC	3175	5.12222	wt_dry||wt_imbibed||wt_salt	0:0:-10.608994178515:5.04895859642797||0:0:7.00557195784062:-10.5585493750506||0:0:0:0	10.609
ATTTTACACGACCTAATCCAAAACTCC	0.405135	36	AGGTCCTTGATTGATTCTTCTCTCTCT	947	AGAGGAGAAAGGTTGTGGATTTCTCAG	231	5.08655	wt_dry||wt_imbibed||wt_salt	0:0:4.27201038756763:-1.61012123413882||0:0:0:0||0:0:0:0	4.27201
CCGGGTTGAGAAGCTTATCACTACTGG	0.405004	32	AGAGAGAAGAATCGGACTCTCGTCATC	319	AGGTAAACATTTCTTCTCTCTGTACAA	165	6.5449	wt_dry||wt_imbibed||wt_salt	0:0:-2.59716941240924:5.67575349270887||0:0:0:0||0:0:0:0	5.67575
GTCGGTTTGACTGAAACACCAATCGGT	0.40494	29	TACGAGGAAGAGGAGCATAAGGGACAA	462	TACTGTAATTCATAGTCAGATAGACAG	274	6.05277	wt_dry||wt_salt	0:0:8.64970687903846:-8.3899849043116||0:0:-8.64970687903846:8.3899849043116	8.64971
AGTTTCGCGAGAAATGTCCTGGTGTTC	0.404757	36	CTGTAATCGATTTGCCTGAGGCTATCG	1400	CTATAGCGAGAGATTTGGTGTCCCGGA	721	7.021	wt_dry||wt_imbibed||wt_salt	0:0:30.852132342603:-23.0692603033123||0:0:-97.9883888263622:19.996008867224||0:0:0:0	97.9884
TCCATCTACTCACCTCTCTCTTCTTCT	0.404679	29	GTTTCTCCATAGTCACATGTGTAGTTA	290	GTTTCTCCCTTTTAATTTCAGTGGAAT	220	5.46182	wt_dry||wt_salt	0:0:3.48551681337247:-3.50731597700334||0:0:-3.48551681337247:3.50731597700334	3.50732
TCCTTGTGCGAAAGATAATTAAGAGTT	0.404596	36	TTTTCTTCTAGATCCAAGGTTTTAAGA	472	TTTTCTTCTAGATCCTGCCATGAAAGA	375	5.24004	wt_dry||wt_imbibed||wt_salt	0:0:4.63118995009833:-16.6971704312859||0:0:0:0||0:0:-2.57223541450081:1.45902865824041	16.6972
AGCTTGTGAAGAACCTTCAGGATAAGG	0.404446	35	AGAAGTTGCTGAAAGAAAAGAACAAGG	604	TCAGTACCTTAGTTTTTATCCACTATC	211	5.77572	wt_dry||wt_imbibed||wt_salt	0:0:0.493798955951022:-1.44362495381311||0:0:-0.120288113613285:0.243378165809508||0:0:0:0	1.44362
TAGGGTTTTGTGTCAAGATTCTGGAGA	0.404428	36	GAGCTTTTAGGTGAGTTTTGTGTATCT	431	GAGCTTTTAGCTTTTGAGATCTTGAAA	315	6.86826	wt_dry||wt_imbibed||wt_salt	0:0:6.77584755988146:-12.5200699156519||0:0:-11.6518153734087:5.55149172344947||0:0:0:0	12.5201
ATCTGTGGTAGAGAGACGACCACTTCC	0.404421	32	TGAAGCTGCGGCTCAAAAGGTTCCTGA	221	TGGTATTGAAATAAGCTTAAGCCCTTT	202	9.72517	wt_dry||wt_imbibed||wt_salt	0:0:-1.05442563786243:1.03469343108775||0:0:0.75516162081684:-1.95917469436558||0:0:0:0	1.95917
TTCTTCTGAATTCGGTAACAGCAAATT	0.404327	35	CCAAATTTTGAGGTGAATTCGATGGGA	465	CCAAATTTTGAGGCTCACCTTGTATGA	404	6.31279	wt_dry||wt_imbibed||wt_salt	0:0:-1.98520554244205:2.75758759307752||0:0:0:0||0:0:0:0	2.75759
ATAAAATCTTTTCAATTTTCGATCAAG	0.404319	29	TTAATACAAATCTAGGTCTAAATTAGG	199	TTAAAAAAAAAAAAAAAAAAAAAAAAA	156	8.80723	wt_dry||wt_imbibed	0:0:-6.06831581465055:5.29471161745136||0:0:6.06831581465055:-5.29471161745136	6.06832
GTTTTGTGTCAAGATTCTGGAGAGAGC	0.40406	36	TTTTAGGTGAGTTTTGTGTATCTCTGA	421	TTTTAGCTTTTGAGATCTTGAAAATTG	304	8.21744	wt_dry||wt_imbibed||wt_salt	0:0:1.95829319789242:-3.27140547816211||0:0:-5.10441758884331:2.81241059143833||0:0:0:0	5.10442
TCAAAAGACTGTTCTTTTTTCACCCAG	0.404027	30	ATCCTGTAATATAAACATAAAAGACAT	133	ATCCATTATTAGTAGTTTAAAGAATCC	130	7.13468	wt_dry||wt_imbibed||wt_salt	0:0:1.29172606621497:-1.61789256089284||0:0:0:0||0:0:0:0	1.61789
GATTCATGATGAGTTTCTGTGGACATA	0.403998	34	GGAGCTAAGCTAAATCAAGTTCATTTC	549	GGAGGTATGGCAGTGGTTTTTTTCATG	343	6.75862	wt_dry||wt_imbibed||wt_salt	0:0:5.60100370518362:-8.87099250174834||0:0:0:0||0:0:-0.714643939775488:0.303005141079411	8.87099
GTGAGTAGGATTACTAATCTTATCTAT	0.40397	25	TAAACTCTGCGTTATCTGGTGATGTTT	232	TAAACTCTGCGTTATCCCAGTTAGAAG	220	6.87209	wt_dry||wt_salt	0:0:7.93218498008663:-8.44045653416259||0:0:-7.93218498008663:8.44045653416259	8.44046
ACTCCTTCTGTGACTTTGCTCTCTCAT	0.403885	36	GTCCGTATAGTTTCTTTTATGGTTTTC	438	CAATTGATTCAGTCACGTAAAGCTTCA	362	8.22368	wt_dry||wt_imbibed||wt_salt	0:0:2.68166411012738:-5.23979577298962||0:0:-2.95176195252342:1.70905898551186||0:0:0:0	5.2398
TTTTACACGACCTAATCCAAAACTCCA	0.403676	36	GGTCCTTGATTGATTCTTCTCTCTCTC	947	GAGGAGAAAGGTTGTGGATTTCTCAGG	228	5.24408	wt_dry||wt_imbibed||wt_salt	0:0:8.14870712304343:-3.21978337893893||0:0:-1.84223834695126:0.13008877112744||0:0:0:0	8.14871
ACAACTTGCTCCGGGACACCAAATCTC	0.403533	36	TCGCTATCTGAAACAGGAAACCTCAAT	1487	TCGCTATAGGAACACCAGGACATTTCT	945	5.6904	wt_dry||wt_imbibed||wt_salt	0:0:5.36127769532369:-4.26062772265127||0:0:-9.93627600341277:2.84627706564493||0:0:0:0	9.93628
ATATAACTTTAGCCAGAAAGGAATGAT	0.403443	31	CTTGTAACCTGAGGGTGGTGAGATGGA	264	CTGAAAATGTAATACCATAACTGACTA	185	8.36285	wt_dry||wt_imbibed||wt_salt	0:0:-1.46166718282015:1.05156079131589||0:0:0.795796860891168:-1.08372939623801||0:0:0:0	1.46167
AACAACTTGCTCCGGGACACCAAATCT	0.403189	36	CTCGCTATCTGAAACAGGAAACCTCAA	1488	CTCGCTATAGGAACACCAGGACATTTC	952	5.64907	wt_dry||wt_imbibed||wt_salt	0:0:5.39609940958779:-4.29449318298274||0:0:-9.84878011280029:2.84771461878957||0:0:0:0	9.84878
TCCAACTTGCAAAACAACACGTGTTCT	0.403166	33	TACGAGGTCAGCTAGTTTTTGCTCCGT	314	TACGAGAGTCACATGTCAACATCTTCT	212	7.52613	wt_dry||wt_imbibed||wt_salt	0:0:3.5933495676858:-3.89821926206262||0:0:0:0||0:0:0:0	3.89822
CATTCTCTCTCCCCCCGCAGATCTAGC	0.403121	36	GAATCGAATTCGAATCCTTAAGTAGTA	552	GAATCGGTATTTATCTCCAAAGAAAAA	384	5.36183	wt_dry||wt_imbibed||wt_salt	0:0:1.5929391860344:-1.74977934017485||0:0:0:0||0:0:0:0	1.74978
CGAAACCCCATGGCTCAAAACCTTGAG	0.402989	28	TACCTGCAGCAGAAGCTGGTTTACTTC	158	TACCCTTTGATGCAGATTCCATCACGG	156	8.51692	wt_dry||wt_imbibed||wt_salt	0:0:2.48843136290675:-2.44771779907169||0:0:0:0||0:0:0:0	2.48843
CTCTGTATGTGAGGGCCCCTCTGTTGG	0.402948	36	ACTTGTAGAGTATTTCTTGTGGATTTC	556	ACTTGTGGTCAAGCTGTATGAAAGATG	255	5.40423	wt_dry||wt_imbibed||wt_salt	0:0:-3.40112375147323:4.79824031352522||0:0:0:0||0:0:0:0	4.79824
TTACTAATCTTATCTATTAAACTCTGC	0.402889	26	GTTATCCCAGTTAGAAGAAGCCACGTG	244	GTTATCTGGTGATGTTTCAAGTCCATT	239	8.41616	wt_dry||wt_salt	0:0:6.35536335730124:-7.7109091507154||0:0:-6.35536335730124:7.7109091507154	7.71091
GATGCAGCTTTTTAGAATCAACTATTG	0.402822	36	GTCTTTCGATCTTTATAATCCAATCAG	1499	GTCTTTCGATCTTAGTCCATTCGACCA	1437	5.9878	wt_dry||wt_imbibed||wt_salt	0:0:5.85390613346374:-7.88912809061286||0:0:-2.75871082772966:1.50154406749727||0:0:0:0	7.88913
AACGCGAGAATCTGCAAGTATAAGTTA	0.402559	27	ACTGTAGCAGAGGAAACAGAGAATCAA	225	ACGATTTAGAGGAAGAGAGAGATTTAT	134	5.25895	wt_dry||wt_imbibed	0:0:10.5082649913626:-9.23878581688851||0:0:-10.5082649913626:9.23878581688851	10.5083
ATAGAGAGAGAGAGAGAGAGAGAGAGA	0.402456	36	GAGAGAGAGAGAGAGAGAGAGAGAGAG	2885	GAAAGCGGTGGAGTCGTGATAAGGGAG	2744	8.26217	wt_dry||wt_imbibed||wt_salt	0:0:-3.35042416924144:3.98342015743488||0:0:0:0||0:0:0:0	3.98342
AACACCCAGAGATCTCAGATCTTGCCC	0.402183	31	CTATTTTCTTTAACAACAATTAAATGA	258	CTATTTTCAGTAAAGAAGATTTGAATC	217	6.13255	wt_dry||wt_imbibed||wt_salt	0:0:1.85109544339627:-3.37975732038307||0:0:-1.28565577876204:0.787170349932812||0:0:0:0	3.37976
AACACAGTTACATCCATAATTCCTCAT	0.402104	36	ACCAAAAAGCAGGCATAGATGGGGTTC	536	ACCAAGTATGTAATGTAATCATCATAT	389	7.82801	wt_dry||wt_imbibed||wt_salt	0:0:2.45086485993075:-4.0511356761085||0:0:-0.333763042253501:0.248569983780607||0:0:0:0	4.05114
ATCCCGTTTGTTGAAGATGAACTTATT	0.40168	23	TCTCTGTAGTGCATTTCGTGCAAGCGT	140	TCTGAGAACAAAAATCTTTAGTGCAGT	118	7.8626	wt_dry||wt_salt	0:0:0.933155963327699:-1.09083480451558||0:0:-0.933155963327699:1.09083480451558	1.09083
CTACCCTCTGTAGTATTACTTGCTTTC	0.401578	36	CTCTGGTTCGAGAAAAGAATTGACTGG	890	CGTAGGTGCCCTCAAACTACTGAGTAC	711	6.67941	wt_dry||wt_imbibed||wt_salt	0:0:-4.45502401302789:3.09556985676588||0:0:0.0990040460678741:-0.13565340243391||0:0:0:0	4.45502
CGGCGGATGCTCAGAAGAAGCTAGGCG	0.401504	23	AAATCGAGTTTGCCAAAGAAAAACCCT	87	AAATCGAGAGATCGGAAGAGCACACGT	37	6.58738	wt_dry||wt_imbibed	0:0:3.75263913241553:-4.2217689371673||0:0:-3.75263913241553:4.2217689371673	4.22177
AAGCAGGCATAGATGGGGTTCAAGAAA	0.401468	34	AGATTTTGGTTGTTCTATTGGCCCTAA	391	AGGCAAGACAATACATTTTAGAAAACC	335	9.89356	wt_dry||wt_imbibed||wt_salt	0:0:2.72373038738036:-2.96315602901736||0:0:0:0||0:0:0:0	2.96316
ATCAGCCGTCGCGCTAGATTTGCTGCC	0.401168	25	ATGGTCATCGCTTCAAGCACCAAAAGG	135	ATGGTCATCGACTAAACCGGCTCCGGT	111	7.18329	wt_dry||wt_salt	0:0:1.17088564676729:-0.774148733794603||0:0:-1.17088564676729:0.774148733794603	1.17089
TCTTCATGAGTTTCGCGAGAAATGTCC	0.400962	36	TGGTGTTCCTGTAATCGATTTGCCTGA	1446	TGGTGTTCCTATAGCGAGAGATTTGGT	745	5.10074	wt_dry||wt_imbibed||wt_salt	0:0:6.28275954093981:-4.15167115159203||0:0:-4.88249463547465:0.994345105994384||0:0:0:0	6.28276
TGTCAAGATTCTGGAGAGAGCTTTTAG	0.400925	35	GTGAGTTTTGTGTATCTCTGATGTTGA	379	CTTTTGAGATCTTGAAAATTGAGATCT	253	9.67532	wt_dry||wt_imbibed||wt_salt	0:0:2.39169976025312:-4.34181800573291||0:0:-5.78148346874782:2.71517432034977||0:0:0:0	5.78148
AGTTGGAGTACGTCCTCTACGACGTCT	0.400571	36	TGCCCTAAATGTCTGAAACTTGATGTG	416	TGCCTTCTCAACAGTGATGACGCGGCC	308	11.1084	wt_dry||wt_imbibed||wt_salt	0:0:1.00260109218806:-2.02127449789832||0:0:-0.0732129699210708:0.0946563943868425||0:0:0:0	2.02127
TGATTCCACTACTACTTAAGGATTCGA	0.40044	36	ATTCGATTCGCTAGATCTGCGGGGGGA	654	ATTCTTCAAAAACCACAAACAAAAGAA	580	9.03704	wt_dry||wt_imbibed||wt_salt	0:0:1.58160994431706:-1.70671289799282||0:0:0:0||0:0:0:0	1.70671
TTGCTCCGGGACACCAAATCTCTCGCT	0.400187	36	ATCTGAAACAGGAAACCTCAATTGAGT	1487	ATAGGAACACCAGGACATTTCTCGCGA	919	6.55055	wt_dry||wt_imbibed||wt_salt	0:0:6.11496695673551:-4.85346361497368||0:0:-11.9107567770223:3.26922136587723||0:0:0:0	11.9108
CCGCCTTTCCCCGTGCCTGATTACTTA	0.400159	34	CGTCAAAACCTGATGCTCGGAGAAGAG	274	CGTCAAAACCTGGTAAGTTATTGCTTT	135	6.58932	wt_dry||wt_imbibed||wt_salt	0:0:1.13301570252293:-2.24056732917207||0:0:0:0||0:0:0:0	2.24057
CAATTACCGAATGGAAGGCTCATAGAA	0.399878	36	GGTAAAACAATCTTAACCTTATATCTT	673	GAAACACACTAGAAACACACACCAAAA	320	8.13201	wt_dry||wt_imbibed||wt_salt	0:0:3.25823777947516:-2.84092928319565||0:0:0:0||0:0:0:0	3.25824
GTTACCTCCGCTTCCGTGACATGGCTC	0.399864	33	ATCACATCCTCAGTAATTCTTTTTCTT	281	ATCACATCCTCAGTCCGAAATGGGGAA	243	5.61364	wt_dry||wt_imbibed||wt_salt	0:0:-1.96779947184904:2.08970641281641||0:0:0.729645117376625:-1.71402365068706||0:0:0:0	2.08971
GGAGTTGGAGTACGTCCTCTACGACGT	0.399571	36	CTTGCCCTAAATGTCTGAAACTTGATG	406	CTTGCCTTCTCAACAGTGATGACGCGG	304	10.004	wt_dry||wt_imbibed||wt_salt	0:0:1.53802327964457:-3.66796055820403||0:0:-0.582656143863223:0.627004017252127||0:0:0:0	3.66796
CTGACCCTTGTGAACATCTGGATGATA	0.399486	36	CTTTAGAGCGAGACGTTTAAAGGCACG	822	CTGCAATAACTCATTTTGTCTTATTTA	307	5.89863	wt_dry||wt_imbibed||wt_salt	0:0:0:0||0:0:0:0||0:0:2.85335225006463:-0.855366731786019	2.85335
TAACCACACATCTTTCATACAGCTTGA	0.399376	36	CCACCTTATTGAAGTCTCCATCCCTCT	1374	CCACCTATTGGAAAAGACAATCGAATG	598	7.04305	wt_dry||wt_imbibed||wt_salt	0:0:3.83893392163031:-2.47333745805319||0:0:-6.15900744148932:2.74399828884418||0:0:0:0	6.15901
TAAAATCTTTTCAATTTTCGATCAAGT	0.399061	29	TAATACAAATCTAGGTCTAAATTAGGT	196	TAAAAAAAAAAAAAAAAAAAAAAAAAA	151	8.3136	wt_dry||wt_imbibed	0:0:-6.04531933768433:6.38878277021302||0:0:6.04531933768433:-6.38878277021302	6.38878
CTTCGGATTTGCCGCTTATTCTATGGT	0.398773	26	CCCTTTTCCTTCTTCATCAATTGGTCG	295	GATTGTCGGATTCATATCTTCCTTGTT	159	7.40842	wt_dry||wt_salt	0:0:1.33185677747431:-2.60195606677379||0:0:-1.33185677747431:2.60195606677379	2.60196
CATTGTCATGCATTAGGCACCCTCTTT	0.398572	33	AGCTAAAAAAACGTACCAAGAAATATC	252	AGACATGAAGCTTCATGCCAAGTCTTT	97	5.64054	wt_dry||wt_imbibed||wt_salt	0:0:2.27325831066169:-1.34751603061991||0:0:0:0||0:0:-0.181560784309351:0.0511713648835051	2.27326
AACTTGCTCCGGGACACCAAATCTCTC	0.398463	36	GCTATCTGAAACAGGAAACCTCAATTG	1493	GCTATAGGAACACCAGGACATTTCTCG	930	6.06094	wt_dry||wt_imbibed||wt_salt	0:0:5.94791299657142:-4.75492592503911||0:0:-11.8123166163345:3.26532747114547||0:0:0:0	11.8123
GACGGTGAGTAGGATTACTAATCTTAT	0.398399	25	CTATTAAACTCTGCGTTATCTGGTGAT	229	CTATTAAACTCTGCGTTATCCCAGTTA	210	6.26183	wt_dry||wt_salt	0:0:1.65134599026164:-1.65172551639448||0:0:-1.65134599026164:1.65172551639448	1.65173
ACCAACGATAAACCACCAAATCATTTT	0.398279	25	GTCTTCCTATGGTAAAAATAAAAAGAA	140	GTCTTCCTTTAAAATTTGTGGAGGAAG	118	6.89091	wt_dry||wt_imbibed||wt_salt	0:0:2.37488438545128:-3.9169649213157||0:0:0:0||0:0:0:0	3.91696
ATGTCATGTGGAAGTACAGAGAACAGG	0.398229	26	TAAGAGAATCCTTTGCTGTATACTTGA	179	TCTTTTCCTCTAACCGAAGAAGAATAT	142	10.012	wt_dry||wt_salt	0:0:-2.36257539982393:2.0030608896503||0:0:2.36257539982393:-2.0030608896503	2.36258
CCTCCTCCTCCTCCTCCTCCTCCTCCT	0.398214	32	GATCTTCCCATGGAAACAGAACCACCT	85	CCTCCTAGGAGGGATTCAGGATTTGGA	53	15.8343	wt_dry||wt_imbibed||wt_salt	0:0:0.753719845009465:-1.91470724156466||0:0:0:0||0:0:0:0	1.91471
TGAGTAGGATTACTAATCTTATCTATT	0.398156	25	AAACTCTGCGTTATCTGGTGATGTTTC	231	AAACTCTGCGTTATCCCAGTTAGAAGA	220	7.48671	wt_dry||wt_salt	0:0:8.21200660200195:-8.73562154683432||0:0:-8.21200660200195:8.73562154683432	8.73562
GAACAGGCTGATGATCTTAAAACCTTG	0.398043	36	GATCTAGAAGAAAAAACTCTTAATTAT	361	GTAAGTTTTTATTAGAACCTTGCATAT	255	8.06083	wt_dry||wt_imbibed||wt_salt	0:0:1.75457155980152:-2.88531430323525||0:0:0:0||0:0:0:0	2.88531
TCTTTGGCAAACACATATATGATAATG	0.397886	22	GACGAATAGGCTGCATCTTGTCTAGAG	138	GACGAATGTATGGATCATGTAGCAACA	84	6.40708	wt_dry||wt_salt	0:0:6.11841442635258:-11.7128607683481||0:0:-6.11841442635258:11.7128607683481	11.7129
ATTTAATCTAGGATTCACAATTCCAAC	0.397521	36	ATTACAGCTAACAAGATAATAGCTGAG	689	ACTCCCCCAAGAATCCGTAGATTAAAT	645	11.0386	wt_dry||wt_imbibed||wt_salt	0:0:6.48971904226007:-11.1022625537201||0:0:0:0||0:0:-0.249795837172346:0.143386088033875	11.1023
AAGAAGAAGAAGAAGAAGAAGAAGAAA	0.397423	36	CGGCGCCGTTTATTTATTGTCTATCTT	4780	GGTTGCTTGTTTCGCAAATTTCTTATT	1745	9.136	wt_dry||wt_imbibed||wt_salt	0:0:0.692453923601615:-1.9028059745794||0:0:-1.12002194086168:1.79929937813618||0:0:0:0	1.90281
GGTTTTGTGTCAAGATTCTGGAGAGAG	0.397295	36	CTTTTAGGTGAGTTTTGTGTATCTCTG	418	CTTTTAGCTTTTGAGATCTTGAAAATT	302	7.74102	wt_dry||wt_imbibed||wt_salt	0:0:1.94799779665663:-3.27329890025758||0:0:-5.09841890134086:2.77342432400166||0:0:0:0	5.09842
GGCTCTTCAGAGATGGGAAGTTTGAAG	0.397143	24	CTTCAGCTGGAGAACGGTTTGAGAGAT	143	CTTCAGGTCTGTTCTGTTTTAGTCAGA	87	6.14468	wt_dry||wt_imbibed	0:0:-6.97410405224651:26.4774169155065||0:0:6.97410405224651:-26.4774169155065	26.4774
ACTCACCTCTCTCTTCTTCTGTTTCTC	0.397142	30	CATAGTCACATGTGTAGTTAACTATAT	293	CCTTTTAATTTCAGTGGAATTTAGATG	235	8.65761	wt_dry||wt_imbibed||wt_salt	0:0:1.5546351724234:-1.46803037403198||0:0:0:0||0:0:0:0	1.55464
GAGAAGAAGAAGAAGAAGAAGAAGAAG	0.39707	36	AAGAAACGGCGCCGTTTATTTATTGTC	3867	AAGATGAGTCAGATCGCGAGACGACGG	1158	9.19755	wt_dry||wt_imbibed||wt_salt	0:0:13.5893897458441:-83.382105072805||0:0:-23.6401888437778:31.8522003712514||0:0:0:0	83.3821
CGATCGTTGTCTTTGATTTGATTAGAG	0.397044	32	ATCAGGTTTTAGAGCATAAAGCTCTTA	192	ATCAGGTTCGTCCAATTGTGATAAGGA	154	8.3359	wt_dry||wt_salt	0:0:1.92020534987854:-2.15703505515027||0:0:-1.92020534987854:2.15703505515027	2.15704
AGACTACTCCTTCTGTGACTTTGCTCT	0.396952	36	CTCATGTCCGTATAGTTTCTTTTATGG	439	CTCATCAATTGATTCAGTCACGTAAAG	360	6.83632	wt_dry||wt_imbibed||wt_salt	0:0:4.57834275065315:-9.39958397297111||0:0:-6.69589862323108:3.72440180441432||0:0:0:0	9.39958
CAAACATCTCCAGGTTAGGCAAACCCC	0.396648	36	CAGAAACCTTCCGTATCTGCTAAAGAG	1102	CAGAAACCTTCAACAAGATCATTCAAG	801	6.0659	wt_dry||wt_imbibed||wt_salt	0:0:-6.98539135524074:3.97835903681256||0:0:0:0||0:0:0.447934461363388:-0.587367663747293	6.98539
ACTCTGTTCTGCAGGGCCGCGTCATCA	0.396584	36	CTGTTGAGAAGTTTCTGTGGCAGCAGG	454	CTGTTGAGAAGGCAAGACGTCGTAGAG	420	7.58917	wt_dry||wt_imbibed||wt_salt	0:0:-2.05410347623951:1.24584495923908||0:0:0:0||0:0:0:0	2.0541
TGTAATTGACTATGATCTTTCCAAACT	0.396379	33	ACGTAAAATCAAAAACAACAAGCAGTT	271	GCTGCAGCAACAGCAGTAGCAGCTAAC	259	9.30165	wt_dry||wt_imbibed||wt_salt	0:0:-2.3657260565151:1.37624897667091||0:0:0.401089274559055:-0.53916290455964||0:0:0:0	2.36573
GAGAGAGAGAGAGAGAGAGAGAGAGAG	0.39631	36	AGAGAGAGAGAGAGAGAGAGAGAGAGA	108413	GATGTCTGGTGTGGTTGCTCTTGGTCA	2691	6.96409	wt_dry||wt_imbibed||wt_salt	0:0:4.56499601516842:-158.101639859481||0:0:-8.00388544623704:103.38843882683||0:0:0:0	158.102
TTTCGCTTAGATCCTTCTATGTATGAA	0.396225	31	GAGGCTTATTGCTCCACCAGTTCAAAA	240	GAGGTTCAGCTTTTGTTGCTAACAACT	170	7.06635	wt_dry||wt_imbibed||wt_salt	0:0:3.62920198543989:-10.9115793676989||0:0:-2.26819189691342:1.50873100098611||0:0:0:0	10.9116
GAGCGTCTCTTTAGCAGATACGGAAGG	0.395863	36	TTTCTGGGGGTTTGCCTAACCTGGAGA	830	TAAAGAGTCATATTCCTTTGTCTTGAC	657	10.7725	wt_dry||wt_imbibed||wt_salt	0:0:-6.17473316487703:3.77457977868987||0:0:0.136776797661934:-0.202680262443227||0:0:0:0	6.17473
GATAGCTTGCTCTTTTAGCGATCCTTA	0.395644	20	AGGTATCTGAAATTGGGGGACTCTTAT	94	AGGTATATTTTGTTATCTAGTTATGAT	63	7.07182	wt_dry||wt_imbibed||wt_salt	0:0:-1.64326105957145:1.04446940192902||0:0:0.094472064885111:-0.111148667322141||0:0:0:0	1.64326
GAGAACCAGAGTTTGACTAACCAGCTT	0.395411	36	ATAAAGGTACCATCTCTTATGGATAGT	877	ATAAAGATGGGGAAGATGAAGAAGTCT	784	7.16226	wt_dry||wt_imbibed||wt_salt	0:0:2.85143495043036:-4.53147926233277||0:0:0:0||0:0:0:0	4.53148
TTATTGAAATGAACTTGATTTAGCTTA	0.395097	32	GCTCCTATGTCCACAGAAACTCATCAT	403	GCTGTTTACAGAAGTTAAAAAGAAAGG	278	7.62025	wt_dry||wt_imbibed||wt_salt	0:0:1.27417672677767:-1.34062538008992||0:0:0:0||0:0:0:0	1.34063
TTCCTGGAGTTGGAGTACGTCCTCTAC	0.395007	35	GACGTCTTGCCCTAAATGTCTGAAACT	341	GACGTCTTGCCTTCTCAACAGTGATGA	269	7.96158	wt_dry||wt_imbibed||wt_salt	0:0:1.12703788401605:-1.96474731963305||0:0:0:0||0:0:0:0	1.96475
GTTATTGAAATGAACTTGATTTAGCTT	0.394985	32	AGCTCCTATGTCCACAGAAACTCATCA	403	AGCTGTTTACAGAAGTTAAAAAGAAAG	276	7.16102	wt_dry||wt_imbibed||wt_salt	0:0:1.27092285835779:-1.33368220371333||0:0:0:0||0:0:0:0	1.33368
CTCCATCTACTCACCTCTCTCTTCTTC	0.394936	29	TGTTTCTCCATAGTCACATGTGTAGTT	287	TGTTTCTCCCTTTTAATTTCAGTGGAA	222	5.03925	wt_dry||wt_salt	0:0:2.52810587796887:-2.57237715277091||0:0:-2.52810587796887:2.57237715277091	2.57238
ATTCACCTTTGAGTGGTTTTGCGTTCC	0.394723	32	ATTTTATTAGGTACGTCAAGCTCGAAA	315	ATTTTATTAGGGTGCTTCCTATAGTTT	288	6.6702	wt_dry||wt_imbibed||wt_salt	0:0:4.32149990517644:-2.62401940482096||0:0:0:0||0:0:-0.706978760979802:0.176329582014798	4.3215
AGTAGTAGTAGTAGTAGACCCGAAGAA	0.394649	29	ACCTCGACACGGTGGAAAAAGACAAGA	205	ACCTATTGGTAGATACACAACTACGTA	98	5.8127	wt_dry||wt_imbibed||wt_salt	0:0:11.2338541889224:-4.8524614772427||0:0:0:0||0:0:-2.51000577931265:0.277035144907811	11.2339
CATCTGTGGTAGAGAGACGACCACTTC	0.394255	32	CTGAAGCTGCGGCTCAAAAGGTTCCTG	221	CTGGTATTGAAATAAGCTTAAGCCCTT	202	9.26498	wt_dry||wt_imbibed||wt_salt	0:0:-1.4864156446978:1.32274511815935||0:0:0.974453187073612:-2.95676867832784||0:0:0:0	2.95677
GATTAGGGTTTTGTGTCAAGATTCTGG	0.394209	36	AGAGAGCTTTTAGGTGAGTTTTGTGTA	444	AGAGAGCTTTTAGCTTTTGAGATCTTG	325	5.55017	wt_dry||wt_imbibed||wt_salt	0:0:4.27795384094748:-8.48301017505991||0:0:-8.54923765884024:4.51970357810367||0:0:0:0	8.54924
AAATCCATCATCGTCCATTGATGATTA	0.394199	33	TAAAACTACAAACAATGCCATTCAAAG	212	TAAAAATGGGTTTGGTCTAAACGGCTC	109	7.49176	wt_dry||wt_imbibed||wt_salt	0:0:1.61126260849813:-1.3068101354807||0:0:0:0||0:0:0:0	1.61126
TTACCTCCGCTTCCGTGACATGGCTCA	0.394192	32	TCACATCCTCAGTAATTCTTTTTCTTT	255	TCACATCCTCAGTCCGAAATGGGGAAG	231	6.22702	wt_dry||wt_imbibed	0:0:-7.32784139564223:9.51639195602866||0:0:7.32784139564223:-9.51639195602866	9.51639
ATCATTCTCTCTCCCCCCGCAGATCTA	0.394061	36	GCGAATCGAATTCGAATCCTTAAGTAG	564	GCGAATCGGTATTTATCTCCAAAGAAA	420	5.16272	wt_dry||wt_imbibed||wt_salt	0:0:2.65854652500116:-3.1200277648906||0:0:-0.481339190189535:0.312436681101037||0:0:0:0	3.12003
CGTAAATCCCCCGGTTCCAAACGACTG	0.393939	30	CCGCCAAACTTAACATTAAATTCACTA	262	AGATAATCTTCTCCATGATCAAAGGAT	89	5.73966	wt_dry||wt_imbibed||wt_salt	0:0:4.58606184021318:-1.5701040245296||0:0:0:0||0:0:0:0	4.58606
TAAATGAAGGGTTTTCCAATGATGTCG	0.393881	28	CACAGGTACAATAATAACCATTTGCTC	178	CACAGTGGGTCATTACCAATCTCAGAC	110	7.62284	wt_dry||wt_imbibed||wt_salt	0:0:0.867463707043074:-1.50513026274464||0:0:0:0||0:0:0:0	1.50513
ACCTTTAATTTTCATGGGTCCGTTGTA	0.393765	24	ACGACCCGGTTCCGGCGAAGAAAGCGA	124	ACGACCTAACATAGTTGATAGTTGATA	121	8.03937	wt_dry||wt_salt	0:0:3.63423563806102:-5.75180343390237||0:0:-3.63423563806102:5.75180343390237	5.7518
CTCGGAATTGCTGCCTTAAGTGATCTT	0.393726	36	GTCAATGAGGTGGTAGCAATTGAGACC	433	GTCAATGAGTTCAAGATATTCCTAGTG	173	5.98452	wt_dry||wt_imbibed||wt_salt	0:0:-0.989948485974606:1.32805180124114||0:0:0:0||0:0:0:0	1.32805
AGATAGAGAGAGAGAGAGAGAGAGAGA	0.393631	36	GAGAGAGAGAGAGAGAGAGAGAGAGAG	2856	GAGAAAGCGGTGGAGTCGTGATAAGGG	2641	8.21855	wt_dry||wt_imbibed||wt_salt	0:0:-4.97376173939252:5.511573118579||0:0:0:0||0:0:0:0	5.51157
CTCAAGTCTTTACCTAGCGAGTATAAA	0.3936	35	GCTGAGACAAACTAAGATGTTGCTCTT	901	GAGATTTATATTCTTCTATTGAAAATG	683	9.98226	wt_dry||wt_imbibed||wt_salt	0:0:6.75103792801667:-3.5081091827117||0:0:0:0||0:0:0:0	6.75104
TTGTGCGAAAGATAATTAAGAGTTTTT	0.393519	36	TCTTCTAGATCCAAGGTTTTAAGATCA	510	TCTTCTAGATCCTGCCATGAAAGAAAG	366	6.57899	wt_dry||wt_imbibed||wt_salt	0:0:1.97521271184216:-4.0204495094662||0:0:0:0||0:0:0:0	4.02045
CTTGCTCCGGGACACCAAATCTCTCGC	0.393133	36	TATCTGAAACAGGAAACCTCAATTGAG	1499	TATAGGAACACCAGGACATTTCTCGCG	923	6.1759	wt_dry||wt_imbibed||wt_salt	0:0:5.47793872100616:-4.23182666645656||0:0:-10.0191868846914:2.81494870692641||0:0:0:0	10.0192
TGGGTCAACTTCTGATTTTGGAATTTC	0.393111	35	TGAAAATTTTGGATTTTTGTTGTGTCT	282	TGAAAATTTTGGTAAATTTACTCGATC	233	5.70916	wt_dry||wt_imbibed||wt_salt	0:0:1.37448458417227:-1.71722798780887||0:0:0:0||0:0:0:0	1.71723
AAGATTCTTCCCCATGAACTCCTACAT	0.393086	21	TAATCACATCTTCTTGATGAGTTGAAC	122	TAATCACATCTAAGAACTATGATTTAT	101	5.45455	wt_dry||wt_salt	0:0:1.37858427653013:-0.877049404961159||0:0:-1.37858427653013:0.877049404961159	1.37858
GAAGATTCTTCCCCATGAACTCCTACA	0.393086	21	TTAATCACATCTTCTTGATGAGTTGAA	122	TTAATCACATCTAAGAACTATGATTTA	101	5.00433	wt_dry||wt_salt	0:0:1.37858427653013:-0.877049404961159||0:0:-1.37858427653013:0.877049404961159	1.37858
TTCCAGCAATTGGATTGTTGGTTAAGG	0.392911	29	AAGACACTGCATTTAAGTAGACAATTA	208	AAGACACAACATCCGATACTTTTGCTG	101	5.23547	wt_imbibed||wt_salt	0:0:1.23202383687817:-0.259947955616436||0:0:-1.23202383687817:0.259947955616436	1.23202
CTTCTGTCGAATTTTGTTGAAGTCCAA	0.392769	35	CCAGAGAAATTAATTCCAATGGCAATA	394	CCAGAGAAGTAAAGAATCATATTTTGT	207	5.08675	wt_dry||wt_imbibed||wt_salt	0:0:3.64649099668392:-7.48198719532862||0:0:-0.0947544071803675:0.0747937078897522||0:0:0:0	7.48199
TTTCCTGGAGTTGGAGTACGTCCTCTA	0.392759	36	CGACGTCTTGCCCTAAATGTCTGAAAC	346	CGACGTCTTGCCTTCTCAACAGTGATG	269	7.37153	wt_dry||wt_imbibed||wt_salt	0:0:1.01349462498713:-1.91386485002652||0:0:0:0||0:0:0:0	1.91386
AACCATAATTCTCCGGCGAGTCAGATC	0.392752	36	GACGATTCCGTTAAAACAAGCGTTTTA	242	GACGGTGAGTTCTTCAGACCAAGCTCG	231	10.49	wt_dry||wt_imbibed||wt_salt	0:0:3.47062616474092:-3.65937151076463||0:0:0:0||0:0:0:0	3.65937
CTGGGTCAACTTCTGATTTTGGAATTT	0.392707	35	CTGAAAATTTTGGATTTTTGTTGTGTC	282	CTGAAAATTTTGGTAAATTTACTCGAT	233	5.21825	wt_dry||wt_imbibed||wt_salt	0:0:0.993174154961521:-1.18890084003721||0:0:0:0||0:0:0:0	1.1889
TTTGCACTCCCAGAGATCCTCCAATTT	0.392557	25	CTGTCAAACCATAAATCAAATAATTGC	181	ACATTTCCGCAAACACATGAAATGCTA	132	10.016	wt_dry||wt_salt	0:0:13.1733943212259:-8.18124958588006||0:0:-13.1733943212259:8.18124958588006	13.1734
GTAGAACAGCTGGCCTTTATGCGATGC	0.392457	26	GTCTGAGTATGTTGCTGAGTCTTTTGT	135	GTCTGAGTCAGAGACTGATATAATCAA	110	5.78346	wt_dry||wt_salt	0:0:-3.20553941184823:7.92881471406535||0:0:3.20553941184823:-7.92881471406535	7.92881
GATGATTCATGATGAGTTTCTGTGGAC	0.392389	34	ATAGGAGCTAAGCTAAATCAAGTTCAT	547	ATAGGAGGTATGGCAGTGGTTTTTTTC	351	5.98235	wt_dry||wt_imbibed||wt_salt	0:0:2.08654381746387:-2.28772673774025||0:0:0:0||0:0:0:0	2.28773
ACTTTCCTGGAGTTGGAGTACGTCCTC	0.392231	36	TACGACGTCTTGCCCTAAATGTCTGAA	346	TACGACGTCTTGCCTTCTCAACAGTGA	263	6.37967	wt_dry||wt_imbibed||wt_salt	0:0:0.969302046075913:-1.88637743213143||0:0:0:0||0:0:0:0	1.88638
TGGAGTACGTCCTCTACGACGTCTTGC	0.392208	36	CCTAAATGTCTGAAACTTGATGTGTTT	448	CTTCTCAACAGTGATGACGCGGCCCTG	328	12.5671	wt_dry||wt_imbibed||wt_salt	0:0:1.84201451814158:-4.62966234670273||0:0:-1.12400549607942:1.16229394968219||0:0:0:0	4.62966
ATTTCATTGAGAGGGATGGAGACTTCA	0.392083	36	ATAAGGTGGTCAAGCTGTATGAAAGAT	1168	ATAAGTTAAGTAGTATCTGGTGCATCA	481	6.56291	wt_dry||wt_imbibed||wt_salt	0:0:-2.87788911335139:3.93541094573221||0:0:0.134115179578731:-0.374782239851975||0:0:0:0	3.93541
TAGCATTTCATGTGTTTGCGGAAATGT	0.392061	22	GTATGTTGATCTTAGATTAAGGGTTAT	166	AAATTGGAGGATCTCTGGGAGTGCAAA	59	5.21645	wt_dry||wt_salt	0:0:1.28147827954204:-0.488244649856043||0:0:-1.28147827954204:0.488244649856043	1.28148
ACTAACTTTTAACCATGGTTTTACTGG	0.392037	29	GGGTCATTTGAGAAGCCTACACCTTTA	221	GTATTTGCTTGATTATCAAATATATAC	99	6.83383	wt_dry||wt_imbibed	0:0:0.505650328222938:-2.09267010386404||0:0:-0.505650328222938:2.09267010386404	2.09267
AGAGAGAGAGAGAGAGAGAGAGAGAGA	0.391853	36	GAGAGAGAGAGAGAGAGAGAGAGAGAG	108035	AAGCGGTGGAGTCGTGATAAGGGAGAA	3200	7.30351	wt_dry||wt_imbibed||wt_salt	0:0:-57.3445106510713:2.53744569219364||0:0:0:0||0:0:0:0	57.3445
AGTCAAACGTGCCTTTAAACGTCTCGC	0.391689	34	TCTAAAGTATCATCCAGATGTTCACAA	349	TCTAAAGGTTGTTAATTCTTGTTTGTC	306	7.70431	wt_dry||wt_imbibed||wt_salt	0:0:0.337328753320361:-1.0824833999206||0:0:0:0||0:0:-2.64582947201493:4.55883151624085	4.55883
TCAAGGACATTTACCTGCCAAGGGATT	0.391612	36	ATTATACCGGAGATCCGCGAGGGTTTG	1123	ATTATACCGGGTGAGCATGTTTTGTAA	613	6.72611	wt_dry||wt_imbibed||wt_salt	0:0:4.77257137897118:-10.5652521679383||0:0:0:0||0:0:-4.61157284190412:5.72975983256723	10.5653
CCCTAGTACGAGAGGACCGGGAAGGAC	0.391432	36	GCAATATATAGGATACTAGATAGAGAG	363	GCACCTCTGGTGTACCAGTTATCGTGC	306	10.1664	wt_dry||wt_imbibed||wt_salt	0:0:-1.90485787751428:1.71519055312005||0:0:0:0||0:0:0:0	1.90486
ATTTGCACTCCCAGAGATCCTCCAATT	0.391174	25	TCTGTCAAACCATAAATCAAATAATTG	182	TACATTTCCGCAAACACATGAAATGCT	132	9.64894	wt_dry||wt_salt	0:0:20.1595957674373:-11.8444554890281||0:0:-20.1595957674373:11.8444554890281	20.1596
TACGACTGAGAAGATGTTGACATGTGA	0.390498	36	CTCTCGTAAGAACACGTGTTGTTTTGC	356	CTCTGTGTTTGATCGTTATTCTCTTAA	294	7.33583	wt_dry||wt_imbibed||wt_salt	0:0:2.22345495971336:-3.22410615218767||0:0:-1.53520970663577:0.750065998791682||0:0:0:0	3.22411
GATTTTACACGACCTAATCCAAAACTC	0.390035	36	CAGGTCCTTGATTGATTCTTCTCTCTC	943	CAGAGGAGAAAGGTTGTGGATTTCTCA	238	5.00471	wt_dry||wt_imbibed||wt_salt	0:0:8.46267104639237:-4.03766323549991||0:0:-4.81613978805972:0.36503053204573||0:0:0:0	8.46267
TAGAGAGAGAGAGAGAGAGAGAGAGAG	0.389772	36	AGAGAGAGAGAGAGAGAGAGAGAGAGA	2900	AAAGCGGTGGAGTCGTGATAAGGGAGA	2897	8.01388	wt_dry||wt_imbibed||wt_salt	0:0:-6.27897677194928:7.19709800343519||0:0:0:0||0:0:0:0	7.1971
GTGTGATGTCCTCTGTTTCAACTACCT	0.389659	21	ACTACGGTAAGAACCCGTGTTGCGCAA	154	AAAAAAAAGAGTTTTTTTGTGTTTCAA	58	5.33186	wt_dry||wt_imbibed	0:0:0.42195643978499:-1.90690499812434||0:0:-0.42195643978499:1.90690499812434	1.9069
TTGAAGCTTTACGTGACTGAATCAATT	0.389645	33	GCTGTATAGAACTATACGTAAGGAGAC	364	GATGAGAGAGCAAAGTCACAGAAGGAG	268	8.20801	wt_dry||wt_imbibed||wt_salt	0:0:3.23122260813949:-4.51106775595019||0:0:0:0||0:0:0:0	4.51107
ACTTGCTCCGGGACACCAAATCTCTCG	0.389611	36	CTATCTGAAACAGGAAACCTCAATTGA	1492	CTATAGGAACACCAGGACATTTCTCGC	923	6.40715	wt_dry||wt_imbibed||wt_salt	0:0:4.86756211533351:-3.70006634223871||0:0:-8.3054674474266:2.4362905077812||0:0:0:0	8.30547
CTACTCACCTCTCTCTTCTTCTGTTTC	0.389596	30	TCCATAGTCACATGTGTAGTTAACTAT	295	TCCCTTTTAATTTCAGTGGAATTTAGA	237	7.81574	wt_dry||wt_imbibed||wt_salt	0:0:1.53425435310069:-1.4318268998672||0:0:0:0||0:0:0:0	1.53425
GCAAGTTTTAGATAAGCTATTCCAGCT	0.38958	33	TGATCCCCTGAAGAATCACAAATCAAA	160	TGATCCCATGATTTGGCAAGCTTATAG	156	7.50663	wt_dry||wt_imbibed||wt_salt	0:0:1.6993421747038:-2.58484273805075||0:0:0:0||0:0:-0.131592098976157:0.0891614034642266	2.58484
GAATGTGTTCCATCTCTTTGTTGTGTT	0.389343	35	CTCTGACCTGTTCTTGGGATGATCAGA	467	CTCTGACCTGCTCCAGGACGAAACTCT	429	5.33661	wt_dry||wt_imbibed||wt_salt	0:0:1.3040871510462:-0.660652316655822||0:0:0:0||0:0:0:0	1.30409
ATCTTGCCCGAAATCTGGTCACTCCAA	0.389266	35	TGAACGTCTTCACCGGAAAATCCACAA	361	TGAACGTATTTTAAAAGAACACTTGAC	245	6.4645	wt_dry||wt_imbibed||wt_salt	0:0:3.06958858488587:-5.26553447512251||0:0:-2.10745434039557:1.01444096521866||0:0:0:0	5.26553
CATCTTGCCCGAAATCTGGTCACTCCA	0.389266	35	ATGAACGTCTTCACCGGAAAATCCACA	361	ATGAACGTATTTTAAAAGAACACTTGA	245	6.01183	wt_dry||wt_imbibed||wt_salt	0:0:3.58904921595381:-6.47244731261721||0:0:-2.99692712931178:1.3832507508328||0:0:0:0	6.47245
ATGATTCCACTACTACTTAAGGATTCG	0.389257	36	AATTCGATTCGCTAGATCTGCGGGGGG	653	AATTCTTCAAAAACCACAAACAAAAGA	572	8.99126	wt_dry||wt_imbibed||wt_salt	0:0:2.02535177822638:-2.28765629812138||0:0:0:0||0:0:0:0	2.28766
GATAGAGAGAGAGAGAGAGAGAGAGAG	0.389111	36	AGAGAGAGAGAGAGAGAGAGAGAGAGA	2903	AGAAAGCGGTGGAGTCGTGATAAGGGA	2718	7.91046	wt_dry||wt_imbibed||wt_salt	0:0:-5.94974775438001:6.63173494272834||0:0:0:0||0:0:0:0	6.63173
TAACTCGATGGGAGTCTCCCAATACAA	0.38882	36	CAAGGCCTGTCAAACACGATCAAATCA	329	CAAGGCGTTATGGTATGAGTCGATGAT	240	7.24394	wt_dry||wt_imbibed||wt_salt	0:0:0:0||0:0:0.876794448185555:-1.18653016473343||0:0:0:0	1.18653
TCGCAGGGAGTGGCTCCGTGGTGAAGA	0.388816	16	ACTGAAGAGAAGAAAGATTGAAACTCA	123	ATTCGCTCCTCAAGGTAGAAGCAGCCG	43	5.58235	wt_dry||wt_imbibed	0:0:4.46956437882394:-1.61598221766522||0:0:-4.46956437882394:1.61598221766522	4.46956
GAAAGGTGGAATCTTTGAATCTTGCAT	0.388745	31	CTCTGCGATTTGTCTAGGGTTTCACAG	241	CTCTGCTCAAAGATCATCAAAATTAAC	132	6.67317	wt_dry||wt_imbibed||wt_salt	0:0:1.50319404954747:-4.02075473145202||0:0:-1.97515828221972:1.85552220095867||0:0:0:0	4.02075
GCTTCCGTGACATGGCTCATCACATCC	0.388727	29	TCAGTAATTCTTTTTCTTTTTACATTT	213	TCAGTCCGAAATGGGGAAGGTACTACG	206	9.05229	wt_dry||wt_imbibed	0:0:-4.71097097531764:8.55092711594253||0:0:4.71097097531764:-8.55092711594253	8.55093
TGATTCATGATGAGTTTCTGTGGACAT	0.388688	34	AGGAGCTAAGCTAAATCAAGTTCATTT	550	AGGAGGTATGGCAGTGGTTTTTTTCAT	345	6.34511	wt_dry||wt_imbibed||wt_salt	0:0:1.76447315918642:-1.89552540682938||0:0:0:0||0:0:0:0	1.89553
TCTCGGAATTGCTGCCTTAAGTGATCT	0.388608	35	TGTCAATGAGGTGGTAGCAATTGAGAC	413	TGTCAATGAGTTCAAGATATTCCTAGT	145	5.28933	wt_dry||wt_imbibed||wt_salt	0:0:-0.979792555199048:1.43924893496388||0:0:0:0||0:0:0:0	1.43925
CAAGAGCTGCAAATTTCACAGTTCTGG	0.388525	36	TATTGTTCGTATCCATTCTCTCTTGAC	470	GCAAGACAAAGTCTGTGGGAGACTGGG	167	5.76	wt_dry||wt_imbibed||wt_salt	0:0:1.77640861604676:-0.499438454716317||0:0:0:0||0:0:0:0	1.77641
AAGACTGACATTGAAGCTTTACGTGAC	0.388498	35	TGAATCAATTGCTGTATAGAACTATAC	355	TGAATCAATTGATGAGAGAGCAAAGTC	264	5.29503	wt_dry||wt_imbibed||wt_salt	0:0:2.28771550032249:-3.14499196963137||0:0:0:0||0:0:0:0	3.14499
GGTAGAACAGCTGGCCTTTATGCGATG	0.388429	27	CGTCTGAGTATGTTGCTGAGTCTTTTG	147	CGTCTGAGTCAGAGACTGATATAATCA	109	5.05926	wt_dry||wt_salt	0:0:-3.0546092229462:8.714635191491||0:0:3.0546092229462:-8.714635191491	8.71464
TAAAGGTGTAGGCTTCTCAAATGACCC	0.388317	28	CCAGTAAAACCATGGTTAAAAGTTAGT	175	CTAGTTGAATGGAAAAAGATAGTATCA	111	6.71233	wt_dry||wt_imbibed||wt_salt	0:0:3.85010406173381:-20.4526398176175||0:0:0:0||0:0:-0.569929496832169:0.751054578225965	20.4526
CTTGCGTAAATCCCCCGGTTCCAAACG	0.388224	32	ACTGCCGCCAAACTTAACATTAAATTC	290	ACTGAGATAATCTTCTCCATGATCAAA	88	5.5512	wt_dry||wt_imbibed||wt_salt	0:0:4.47694633470209:-1.32003205715027||0:0:0:0||0:0:0:0	4.47695
GTATCTATCAACGTCTAAGATCAATTT	0.388157	35	GGTAGTTCTTTTGAACATGGGTTTGGT	385	GGGTTTGCATTGGATGGCTCAAAAGAG	138	5.00911	wt_dry||wt_imbibed||wt_salt	0:0:3.07301126562612:-1.66715760852995||0:0:0:0||0:0:0:0	3.07301
AAAGCAGGCATAGATGGGGTTCAAGAA	0.38812	34	AAGATTTTGGTTGTTCTATTGGCCCTA	392	AAGGCAAGACAATACATTTTAGAAAAC	335	9.40945	wt_dry||wt_imbibed||wt_salt	0:0:1.58195648819305:-1.62739400733541||0:0:0:0||0:0:0:0	1.62739
ATAACTGGATTTCGCTTAGATCCTTCT	0.388061	30	ATGTATGAAGAGGCTTATTGCTCCACC	227	ATGTATGAAGAGGTTCAGCTTTTGTTG	158	5.45991	wt_dry||wt_imbibed||wt_salt	0:0:1.33536521054607:-2.42974845892741||0:0:0:0||0:0:0:0	2.42975
CACAGTTACATCCATAATTCCTCATAC	0.387923	36	CAAAAAGCAGGCATAGATGGGGTTCAA	552	CAAGTATGTAATGTAATCATCATATTT	408	8.73784	wt_dry||wt_imbibed||wt_salt	0:0:3.11124888289532:-5.76102201055485||0:0:-1.13328762778312:0.774868269112581||0:0:0:0	5.76102
TTCTGCAGGGCCGCGTCATCACTGTTG	0.387319	36	AGAAGTTTCTGTGGCAGCAGGTCTGCT	455	AGAAGGCAAGACGTCGTAGAGGACGTA	414	10.5804	wt_dry||wt_imbibed||wt_salt	0:0:-1.30520365251347:0.875958295128222||0:0:0:0||0:0:0:0	1.3052
ATTTTCTTCTCCAAGTATATCTTCCAT	0.38725	35	CAATTCGATCTGAAACTCAAGAAAGTT	800	TTTGGAGACACAGTGAAACCCTAATTC	342	6.68851	wt_dry||wt_imbibed||wt_salt	0:0:0:0||0:0:-0.215044219267595:1.07994161618527||0:0:0:0	1.07994
ACACCATTCATCCTAGAATTCGACATT	0.38718	30	TCTTTTCAAGCGCAGAAGGAAAAAACT	200	TCATGAAGGTGAAAGTTAGGAACAGAG	191	8.78774	wt_imbibed||wt_salt	0:0:-1.10426695655755:0.623316004201405||0:0:1.10426695655755:-0.623316004201405	1.10427
AAGTAGTAATCTTGTGGACAAACCCAA	0.387148	36	ATGCTGAGAATACCAGATGCAAGACAT	496	ATGCTGAGAATACATGTGCTCTTTCTC	334	5.46154	wt_dry||wt_imbibed||wt_salt	0:0:1.55666061827421:-1.72301195621155||0:0:-0.798227784922212:0.533920924592593||0:0:0:0	1.72301
GTAACCACACATCTTTCATACAGCTTG	0.386864	36	ACCACCTTATTGAAGTCTCCATCCCTC	1359	ACCACCTATTGGAAAAGACAATCGAAT	596	6.60703	wt_dry||wt_imbibed||wt_salt	0:0:1.01428729103107:-0.609645024454108||0:0:-3.58056322840566:1.74318089167034||0:0:0:0	3.58056
GTACGACTGAGAAGATGTTGACATGTG	0.386454	36	ACTCTCGTAAGAACACGTGTTGTTTTG	356	ACTCTGTGTTTGATCGTTATTCTCTTA	294	6.89624	wt_dry||wt_imbibed||wt_salt	0:0:1.87672382944373:-2.45748324801335||0:0:-0.865363894136401:0.465362335423178||0:0:0:0	2.45748
GGATTACTAATCTTATCTATTAAACTC	0.386445	26	TGCGTTATCCCAGTTAGAAGAAGCCAC	247	TGCGTTATCTGGTGATGTTTCAAGTCC	234	10.7115	wt_dry||wt_salt	0:0:8.99419984506093:-11.2315382275849||0:0:-8.99419984506093:11.2315382275849	11.2315
AACTATTGCAAGAGCTGCAAATTTCAC	0.386435	35	AGTTCTGGTATTGTTCGTATCCATTCT	463	AGTTCTGGGCAAGACAAAGTCTGTGGG	162	5.06181	wt_dry||wt_imbibed||wt_salt	0:0:2.56218635106444:-0.771411024383112||0:0:0:0||0:0:0:0	2.56219
TGAGACTACTCCTTCTGTGACTTTGCT	0.386385	36	CTCTCATGTCCGTATAGTTTCTTTTAT	437	CTCTCATCAATTGATTCAGTCACGTAA	356	6.36024	wt_dry||wt_imbibed||wt_salt	0:0:3.92962317685898:-7.78832134901314||0:0:-5.34930539976787:2.84501159863899||0:0:0:0	7.78832
CAAGTCGGTTTGACTGAAACACCAATC	0.38618	28	GGTTACGAGGAAGAGGAGCATAAGGGA	445	GGTTACTGTAATTCATAGTCAGATAGA	272	5.76622	wt_dry||wt_salt	0:0:9.41940674583741:-8.83401038670952||0:0:-9.41940674583741:8.83401038670952	9.41941
AGGGTTTTGTGTCAAGATTCTGGAGAG	0.386103	36	AGCTTTTAGGTGAGTTTTGTGTATCTC	433	AGCTTTTAGCTTTTGAGATCTTGAAAA	314	7.22569	wt_dry||wt_imbibed||wt_salt	0:0:3.63528562322623:-6.80249913627226||0:0:-7.13849302020517:3.68688061330706||0:0:0:0	7.13849
AGGATTACTAATCTTATCTATTAAACT	0.386048	25	CTGCGTTATCCCAGTTAGAAGAAGCCA	230	CTGCGTTATCTGGTGATGTTTCAAGTC	222	10.6629	wt_dry||wt_salt	0:0:8.43349516657606:-10.969577715237||0:0:-8.43349516657606:10.969577715237	10.9696
AACGTGCAGAGTTTCGTCCTGGAGCAG	0.385906	31	GTATTCCTGAGATTTACGATGCATCTC	319	GTCAGAGAACACAACAAAGAGATGGAA	235	9.66836	wt_dry||wt_imbibed||wt_salt	0:0:-3.9585950536506:6.83914605691453||0:0:0.449753968164206:-6.68259118061179||0:0:0:0	6.83915
TCTACTCACCTCTCTCTTCTTCTGTTT	0.385847	30	CTCCATAGTCACATGTGTAGTTAACTA	291	CTCCCTTTTAATTTCAGTGGAATTTAG	235	7.38698	wt_dry||wt_imbibed||wt_salt	0:0:1.94212581804936:-1.87827508699275||0:0:0:0||0:0:0:0	1.94213
CAGCTTTCACACCCCTCAAGGCGCCAA	0.38541	24	GCTAGCCAAGAAACAAGTGAGGGTGTT	108	GCTAGCCAAGTACTAACCTTTCACTTC	89	6.53425	wt_imbibed||wt_salt	0:0:-1.60906834249728:1.28275888970988||0:0:1.60906834249728:-1.28275888970988	1.60907
CAAACGGTGCACCAGAGGATGGTACAT	0.385402	36	CCGAGAATCATCACGAAAGAGCGAAAC	334	CCGATTGGATGCTCGACAGTGCTTCAG	329	8.56463	wt_dry||wt_imbibed||wt_salt	0:0:1.66759353347726:-2.46160974813954||0:0:-0.814847463967176:0.583224945095923||0:0:0:0	2.46161
GTAATCTCCGTCTTCAATCAGAGCTTT	0.385195	36	TTGGTTTGTGTTTTAGATTTCCTGTTT	557	TTGGCTCAAATTAACTCTTCCAATTTC	270	5.09292	wt_dry||wt_imbibed||wt_salt	0:0:6.21625230377577:-3.0744350280934||0:0:-2.69105902881166:0.38977174566334||0:0:0:0	6.21625
AGATCACTCTGTTCTGCAGGGCCGCGT	0.385179	36	CATCACTGTTGAGAAGTTTCTGTGGCA	455	CATCACTGTTGAGAAGGCAAGACGTCG	421	5.09771	wt_dry||wt_imbibed||wt_salt	0:0:-2.5404446702829:1.40160993405322||0:0:0.465178889891546:-0.375268139118825||0:0:0:0	2.54044
CATATAACTTTAGCCAGAAAGGAATGA	0.385014	30	TCTTGTAACCTGAGGGTGGTGAGATGG	258	TCTGAAAATGTAATACCATAACTGACT	181	8.35022	wt_dry||wt_imbibed||wt_salt	0:0:-1.27496810839521:0.977436519366625||0:0:0.490685423803774:-0.609627846595108||0:0:0:0	1.27497
CAGGTTAGGCAAACCCCCAGAAACCTT	0.384881	36	CCGTATCTGCTAAAGAGACGCTCAAGG	1151	CAACAAGATCATTCAAGTTAAAGAAAA	841	8.50222	wt_dry||wt_imbibed||wt_salt	0:0:-2.78663872829081:1.87930037240585||0:0:0:0||0:0:0:0	2.78664
GTTCTGCAGGGCCGCGTCATCACTGTT	0.384771	36	GAGAAGTTTCTGTGGCAGCAGGTCTGC	466	GAGAAGGCAAGACGTCGTAGAGGACGT	425	10.0035	wt_dry||wt_imbibed||wt_salt	0:0:-3.32414027258441:1.93877187125953||0:0:0.25446536506271:-0.235380740905913||0:0:0:0	3.32414
GCATGACCGTTCTTTCCCTCCACAAGT	0.384698	26	TTTCCAGAGTACTACTCTCTTTTCCCT	131	TTTCCAGAGGAGGTGGTGACATTGACT	90	5.61572	wt_dry||wt_imbibed||wt_salt	0:0:0.338761156379099:-0.349413433166862||0:0:-1.37553894302613:0.852795140919509||0:0:0:0	1.37554
GCCTGAAGCACTGTCGAGCATCCAATC	0.384671	35	TGAGAGTGACTCAAAAGAAGCAACCGT	404	GGATGTACCATCCTCTGGTGCACCGTT	370	9.18458	wt_dry||wt_imbibed||wt_salt	0:0:-3.51188936262083:1.68040641940227||0:0:0.965190364524507:-1.04780627697769||0:0:0:0	3.51189
AGGACATTTACCTGCCAAGGGATTATT	0.384538	36	ATACCGGAGATCCGCGAGGGTTTGGGT	1135	ATACCGGGTGAGCATGTTTTGTAAATA	637	8.05678	wt_dry||wt_imbibed||wt_salt	0:0:3.4185488385712:-7.54878988728693||0:0:0:0||0:0:-2.7805144441767:3.46636711424899	7.54879
AGGTAACCACACATCTTTCATACAGCT	0.384176	36	TGACCACCTTATTGAAGTCTCCATCCC	1350	TGACCACCTATTGGAAAAGACAATCGA	584	5.76166	wt_dry||wt_imbibed||wt_salt	0:0:2.68246747576681:-1.60986834311097||0:0:-5.53788283284594:2.45726010545697||0:0:0:0	5.53788
CTTAGCGCCATGATTCCACTACTACTT	0.384164	36	AAGGATTCGAATTCGATTCGCTAGATC	624	AAGGATTCGAATTCTTCAAAAACCACA	463	5.17372	wt_dry||wt_imbibed||wt_salt	0:0:1.85327210309043:-2.39624424691905||0:0:0:0||0:0:0:0	2.39624
GTCTCTTGAAGCAGGTTCTTGTAAATC	0.384082	35	CCTGTCTCATCAAGAATCTTAGCAGTT	435	CCTGTCTCATCCTTGTATAAAGAGTGA	254	5.21826	wt_dry||wt_imbibed||wt_salt	0:0:-1.39766108786089:1.69101715433397||0:0:0.26194906223837:-0.451644904163006||0:0:0:0	1.69102
AAGCATGTGCCTCGATTTGGTAACTTT	0.383899	30	AAGGCTAAGTATTTCGAACTCTCAATT	252	AAGGTGTCTTCCTAACATTCTGTCTGT	82	5.85825	wt_dry||wt_imbibed||wt_salt	0:0:-1.25042971693194:2.60588783275767||0:0:0:0||0:0:0:0	2.60589
CATCATAATCCTTCGGGTTAAGAATAA	0.383773	29	CCTCTGGAGCCATCCAATTCCAATACG	188	CCTGAAGGAAACATAACCGGGGATTTT	89	7.44951	wt_dry||wt_imbibed	0:0:-0.606482993804531:1.42163365676542||0:0:0.606482993804531:-1.42163365676542	1.42163
TTGCGTAAATCCCCCGGTTCCAAACGA	0.383654	31	CTGCCGCCAAACTTAACATTAAATTCA	281	CTGAGATAATCTTCTCCATGATCAAAG	85	5.89686	wt_dry||wt_imbibed||wt_salt	0:0:2.73894236068452:-0.76036613859665||0:0:0:0||0:0:0:0	2.73894
AAAAAGAAGAAGAAGAAGAAGAAGAAG	0.383507	36	CTAAAGTTACATTTTGAACCTACAACA	1296	AGAATGAGGAAGAGGAATGTGCAGCAT	433	6.6502	wt_dry||wt_imbibed||wt_salt	0:0:-1.65804546061805:0.393364114175592||0:0:3.08284125043161:-1.73483669399337||0:0:0:0	3.08284
CATTTACCTGCCAAGGGATTATTATAC	0.383321	36	CGGAGATCCGCGAGGGTTTGGGTTCGT	990	CGGGTGAGCATGTTTTGTAAATAGGAC	581	10.1538	wt_dry||wt_imbibed||wt_salt	0:0:3.74880743232392:-7.99990507715679||0:0:0:0||0:0:-1.79990247923574:2.26266391591782	7.99991
GGGTTGAGAAGCTTATCACTACTGGAG	0.383244	32	AGAGAAGAATCGGACTCTCGTCATCTC	320	GTAAACATTTCTTCTCTCTGTACAACA	169	7.31653	wt_dry||wt_imbibed||wt_salt	0:0:-4.84103307474561:9.45576072651028||0:0:0.335714937817141:-2.508423266274||0:0:0:0	9.45576
ATGCTCAGAAGAAGCTAGGCGAAATCG	0.383236	19	AGTTTGCCAAAGAAAAACCCTAGAATC	57	AGAGATCGGAAGAGCACACGTCTGAAC	28	7.46667	wt_dry||wt_imbibed	0:0:3.98042405381739:-4.26411807533423||0:0:-3.98042405381739:4.26411807533423	4.26412
GATGCTCAGAAGAAGCTAGGCGAAATC	0.383236	19	GAGTTTGCCAAAGAAAAACCCTAGAAT	57	GAGAGATCGGAAGAGCACACGTCTGAA	28	7.09091	wt_dry||wt_imbibed	0:0:3.98042405381739:-4.26411807533423||0:0:-3.98042405381739:4.26411807533423	4.26412
ATTCTTCTGACGAGGAAACAGAAGAAA	0.38295	33	CAGATGGAGAGGAAGATGACGTGTATT	293	CAGATGTATGATGTTTTTGCCTTATAC	151	5.67325	wt_dry||wt_imbibed||wt_salt	0:0:8.31963226806708:-5.16447622242806||0:0:-9.42633300723295:0.777415818922524||0:0:0:0	9.42633
GCAGGCATAGATGGGGTTCAAGAAAAG	0.382897	34	ATTTTGGTTGTTCTATTGGCCCTAACA	391	GCAAGACAATACATTTTAGAAAACCTC	336	10.8702	wt_dry||wt_imbibed||wt_salt	0:0:1.12635496417765:-1.10959575320211||0:0:0:0||0:0:0:0	1.12635
ACCACACATCTTTCATACAGCTTGACC	0.382776	36	ACCTTATTGAAGTCTCCATCCCTCTCA	1337	ACCTATTGGAAAAGACAATCGAATGTA	587	7.56987	wt_dry||wt_imbibed||wt_salt	0:0:6.14246936803818:-4.18857333678102||0:0:-7.79521775707248:3.42965282873134||0:0:0:0	7.79522
AGATGATTCATGATGAGTTTCTGTGGA	0.382747	34	CATAGGAGCTAAGCTAAATCAAGTTCA	550	CATAGGAGGTATGGCAGTGGTTTTTTT	374	5.5735	wt_dry||wt_imbibed||wt_salt	0:0:2.20518505642433:-2.24124365209277||0:0:0:0||0:0:0:0	2.24124
ACATGTTATACACCATGGATCAAATAT	0.382706	28	TTAATCATCATGTGTGGCATCGTTGGA	435	TTAATCATCTGTTACCAAAAAAAATAA	342	7.08612	wt_dry||wt_salt	0:0:1.73247794475014:-2.07736024075888||0:0:-1.73247794475014:2.07736024075888	2.07736
AAGCTCCTCAAGCTCTATCTCAACAAG	0.382691	34	TACCTAATGGGTGACGACAAGAAAGGT	450	TACCATTGAAGGAGACCTAACCGACCA	134	5.901	wt_dry||wt_imbibed||wt_salt	0:0:0.969228887534521:-0.616437089372266||0:0:-2.6576939251876:0.83505177978914||0:0:0:0	2.65769
CGGAATTGCTGCCTTAAGTGATCTTGT	0.382572	36	CAATGAGGTGGTAGCAATTGAGACCTG	447	CAATGAGTTCAAGATATTCCTAGTGGA	184	6.76733	wt_dry||wt_imbibed||wt_salt	0:0:-1.84069074807164:2.22907091717696||0:0:0.028143145862543:-0.072826203843227||0:0:0:0	2.22907
GAAACACCTCGAGGAATGCACTGTTTC	0.382493	36	CAATGCATTAGGGACATGGGTATTCTC	1015	CAATGCATTGGGAACTTGGGTATTCTC	989	7.50231	wt_dry||wt_imbibed||wt_salt	0:0:-16.1968748876703:6.67042945458457||0:0:6.81117887180844:-14.8454506634115||0:0:0:0	16.1969
GTGATCTTGAGAAGAATCAAAGACCTC	0.382305	33	TACAATCTCTTCAAGAAATGAATTGTC	188	TACAATCTCTTGAGAGTTAAGATTCAG	167	7.86588	wt_dry||wt_imbibed||wt_salt	0:0:0.741707383914575:-1.31008495733397||0:0:-1.21549766726899:1.07946680843283||0:0:0:0	1.31008
CCGCAGTACACGTGGCTTCTTCTAACT	0.382195	29	GGGATGGATTTGTGAATCGATCCAACG	414	GGGGTAAGAAATTATTTGACCCAATCA	322	12.2191	wt_dry||wt_salt	0:0:12.1695020972457:-11.2861339067223||0:0:-12.1695020972457:11.2861339067223	12.1695
GAAAAGTGTTAGGGCCAATAGAACAAC	0.382036	32	CAAAATCTGCAATTGTAAAAGTACTAA	265	CAAAATCTTTTCTTGAACCCCATCTAT	193	5.21097	wt_dry||wt_imbibed||wt_salt	0:0:-1.25146150085881:1.63697139404573||0:0:0:0||0:0:0.047260902025802:-0.0914851163281927	1.63697
CACATCCAACGATGCCACACACGATTA	0.381977	35	AGTGAAGCCAAGTACTGAAGCAACCCA	330	TTACACGTGCATCTAAAGATGAAGTGA	275	7.05119	wt_dry||wt_imbibed||wt_salt	0:0:-1.64905538000501:2.80679407069509||0:0:0:0||0:0:0:0	2.80679
CAAGGACATTTACCTGCCAAGGGATTA	0.381939	36	TTATACCGGAGATCCGCGAGGGTTTGG	1130	TTATACCGGGTGAGCATGTTTTGTAAA	618	7.18842	wt_dry||wt_imbibed||wt_salt	0:0:2.57296644287572:-5.45724034066522||0:0:0:0||0:0:-1.57118093749712:2.06477026759483	5.45724
ATAGAATCTCAAACCCGAGAGTTTTGT	0.38192	36	TTCATGACCTAATACGATTCTGTCGTT	1629	TTCATGACCTGTGGGATTCGTCAAGAC	1164	5.65774	wt_dry||wt_imbibed||wt_salt	0:0:-3.75469039802316:6.39937972820324||0:0:0.28568892378157:-1.24554976525085||0:0:0:0	6.39938
TTCATGAGTTTCGCGAGAAATGTCCTG	0.381904	36	GTGTTCCTGTAATCGATTTGCCTGAGG	1464	GTGTTCCTATAGCGAGAGATTTGGTGT	758	5.47985	wt_dry||wt_imbibed||wt_salt	0:0:5.76742087981227:-3.75465837538108||0:0:-3.94783518446536:0.850036533987071||0:0:0:0	5.76742
GGATACAATTACCGAATGGAAGGCTCA	0.3818	36	TAGAAGGTAAAACAATCTTAACCTTAT	633	TAGAAGAAACACACTAGAAACACACAC	292	6.22099	wt_dry||wt_imbibed||wt_salt	0:0:2.99310899405134:-2.54252502727119||0:0:0:0||0:0:0:0	2.99311
ACTACTCCTTCTGTGACTTTGCTCTCT	0.381746	36	CATGTCCGTATAGTTTCTTTTATGGTT	438	CATCAATTGATTCAGTCACGTAAAGCT	359	7.30539	wt_dry||wt_imbibed||wt_salt	0:0:2.98828546497865:-5.81234415784385||0:0:-3.59825756387212:2.05168833007685||0:0:0:0	5.81234
CTCGGTGGAAGAGACTTGATTCAAATC	0.381574	32	TTCTTTACTGGTAAAAATATATTCTTC	241	TTCTTTACTGAAAATAGGGGCAAGATC	152	5.1278	wt_dry||wt_imbibed||wt_salt	0:0:1.90926719594273:-2.08763548504782||0:0:0:0||0:0:0:0	2.08764
CAGAGAGATCACCACAACTTCAGGTTT	0.381489	33	TACTTTGTAAGTACAAATAATATGTTT	246	TACTTTAAAATGGCTTCGTGTGCCATC	194	8.5717	wt_dry||wt_imbibed||wt_salt	0:0:1.98643867209095:-1.1933820459138||0:0:0:0||0:0:0:0	1.98644
AGCACAAGACCGCAGTACACGTGGCTT	0.381276	30	CTTCTAACTGGGATGGATTTGTGAATC	406	CTTCTAACTGGGGTAAGAAATTATTTG	311	7.58553	wt_dry||wt_salt	0:0:11.1644161709797:-12.2161046342459||0:0:-11.1644161709797:12.2161046342459	12.2161
CTAGTACGAGAGGACCGGGAAGGACGC	0.381272	36	AATATATAGGATACTAGATAGAGAGTG	384	ACCTCTGGTGTACCAGTTATCGTGCCC	300	10.6605	wt_dry||wt_imbibed||wt_salt	0:0:-1.87262233486264:1.82408164186411||0:0:0:0||0:0:0:0	1.87262
GAGAGATCACCACAACTTCAGGTTTTA	0.381197	33	CTTTGTAAGTACAAATAATATGTTTAG	237	CTTTAAAATGGCTTCGTGTGCCATCTC	199	10.028	wt_dry||wt_imbibed||wt_salt	0:0:1.9055575488544:-1.1346304496111||0:0:0:0||0:0:0:0	1.90556
CATCTCTTTGTTGTGTTCTCTGACCTG	0.381082	35	TTCTTGGGATGATCAGAGGTCTGAAGA	480	CTCCAGGACGAAACTCTGCACGTTGTT	444	9.1527	wt_dry||wt_imbibed||wt_salt	0:0:3.30021670054651:-2.00365416479551||0:0:-0.414696393042194:0.107226723319881||0:0:0:0	3.30022
TTGTAATAATAGCCTGAAGCACTGTCG	0.380956	35	AGCATCCAATCTGAGAGTGACTCAAAA	367	AGCATCCAATCGGATGTACCATCCTCT	352	6.52868	wt_dry||wt_imbibed||wt_salt	0:0:-9.13136213106036:3.50971839228028||0:0:1.72958572905866:-2.41268210284685||0:0:0:0	9.13136
TTCTTCACTTTCTTCTTACTTGGAGGC	0.380935	25	TCAAAGTTGTCATGAGCATAACCATCA	167	TCTGTATCAGAAACACCCCACATGTTA	48	6.96679	wt_dry||wt_salt	0:0:0.236961943022549:-1.42376604557419||0:0:-0.236961943022549:1.42376604557419	1.42377
GCAGAAGAAGAAGAAGAAGAAGAAGAA	0.380745	36	ATTGTTTTTGTGATTGATTAATATGGC	485	AAGAAAATGGCAGGAGGGTCGTTTGGT	256	6.65538	wt_dry||wt_imbibed||wt_salt	0:0:-7.64707851996944:2.31585130527338||0:0:2.18133354543181:-2.08173842528293||0:0:0:0	7.64708
CGGAATATGCAGACATGGAAAAGGAGC	0.380732	36	TTAAAGAGGTGATTGCATTGACAGAGG	1044	TTAAAGAGGTGATCAATCCCTATTTTA	570	7.3122	wt_dry||wt_imbibed||wt_salt	0:0:-12.6965225542735:3.85688420856362||0:0:0:0||0:0:7.27020546229216:-4.66623123259133	12.6965
CGAGGCAGAGTTGATATATCTAACTGG	0.380645	33	TTGGAAGAGCAGCTGGCGCCTTAAGGA	900	TACAGGCAACTTTTTAACATCTTCATA	776	9.79079	wt_dry||wt_imbibed||wt_salt	0:0:-2.39356277261886:3.76027746306483||0:0:0:0||0:0:0:0	3.76028
GAGACTACTCCTTCTGTGACTTTGCTC	0.380641	36	TCTCATGTCCGTATAGTTTCTTTTATG	439	TCTCATCAATTGATTCAGTCACGTAAA	358	6.81175	wt_dry||wt_imbibed||wt_salt	0:0:3.61675954424859:-7.13373267086564||0:0:-4.87703186718023:2.63181732482175||0:0:0:0	7.13373
GATAACTTCAACCATAATTCTCCGGCG	0.380408	35	AGTCAGATCGACGATTCCGTTAAAACA	205	AGTCAGATCGACGGTGAGTTCTTCAGA	193	6.19565	wt_dry||wt_imbibed||wt_salt	0:0:1.86702230825541:-1.85247789442881||0:0:0:0||0:0:0:0	1.86702
CGTTCGGCTCTTCTCCATATCCTCCAG	0.380301	36	ATAATGTAATTCTTTCAGAAGCAATTT	341	ATAATGTCGAAGGTTTGGTGGTTGAAA	172	6.34403	wt_dry||wt_imbibed||wt_salt	0:0:-1.69675990339234:2.03913559414195||0:0:0.681721634980577:-2.88401416303638||0:0:0:0	2.88401
TCTCAAACCCGAGAGTTTTGTTTCATG	0.380178	36	ACCTAATACGATTCTGTCGTTTACATT	1641	ACCTGTGGGATTCGTCAAGACGACGGA	1158	7.34973	wt_dry||wt_imbibed||wt_salt	0:0:-6.72694459126392:10.3071127602859||0:0:1.01061155284819:-5.38912349897263||0:0:0:0	10.3071
TGTCTTTGATTTGATTAGAGATCAGGT	0.380137	32	TTTAGAGCATAAAGCTCTTAATTTTGC	207	TCGTCCAATTGTGATAAGGATGATATA	159	10.0554	wt_dry||wt_salt	0:0:1.34191867142546:-1.54414811575119||0:0:-1.34191867142546:1.54414811575119	1.54415
TTGTCTTTGATTTGATTAGAGATCAGG	0.380137	32	TTTTAGAGCATAAAGCTCTTAATTTTG	208	TTCGTCCAATTGTGATAAGGATGATAT	159	9.61214	wt_dry||wt_salt	0:0:1.71019144518505:-1.93391672441755||0:0:-1.71019144518505:1.93391672441755	1.93392
AACATTTGGACTCAAAGCTTACCAGTA	0.380037	24	CAAGTAAGCCAATAAACAATATATGTA	110	CAAGTTCTACTTTGATTTTTCAGCAAC	72	9.625	wt_imbibed||wt_salt	0:0:-11.4464627310129:18.4449627969162||0:0:11.4464627310129:-18.4449627969162	18.445
TTGTCATGCATTAGGCACCCTCTTTAG	0.380014	33	CTAAAAAAACGTACCAAGAAATATCAG	264	ACATGAAGCTTCATGCCAAGTCTTTGC	100	6.23907	wt_dry||wt_imbibed||wt_salt	0:0:2.78913304453819:-1.82161324893818||0:0:0:0||0:0:-0.517824442690993:0.134583392102612	2.78913
CTAATCTTATCTATTAAACTCTGCGTT	0.379916	25	ATCCCAGTTAGAAGAAGCCACGTGTAC	249	ATCTGGTGATGTTTCAAGTCCATTGGC	242	9.31164	wt_dry||wt_salt	0:0:5.9167034998446:-7.00080417560403||0:0:-5.9167034998446:7.00080417560403	7.0008
AGAAGAGGAAGAAGAAGAAGAAGAAGA	0.37987	36	AGATTCTAAAGAAAGAAGTCCATCTTC	3526	AGCTGAAATCGGAAGTGAGTGGCGTTC	1250	5.46674	wt_dry||wt_imbibed||wt_salt	0:0:11.5175766229556:-61.1255747133503||0:0:-30.022418858038:42.7911831834867||0:0:0:0	61.1256
TTTCTTCTGAATTCGGTAACAGCAAAT	0.379864	35	TCCAAATTTTGAGGTGAATTCGATGGG	465	TCCAAATTTTGAGGCTCACCTTGTATG	404	6.03775	wt_dry||wt_imbibed||wt_salt	0:0:-1.60465426081682:2.30763761510047||0:0:0:0||0:0:0:0	2.30764
AGAAAGGTGGAATCTTTGAATCTTGCA	0.379817	31	TCTCTGCGATTTGTCTAGGGTTTCACA	248	TCTCTGCTCAAAGATCATCAAAATTAA	129	6.11244	wt_dry||wt_imbibed||wt_salt	0:0:1.15462832361634:-2.95503043754489||0:0:-1.63940626165008:1.71890913986146||0:0:0:0	2.95503
TAGCTTCACTCTACCCATCCTGCATAA	0.379812	24	CTAATTTAAGACAAAACAAAACTTTCC	170	CTTATGACCCACTCATATGAACAAAGA	76	5.80843	wt_dry||wt_salt	0:0:0.920025506196174:-2.9671264266093||0:0:-0.920025506196174:2.9671264266093	2.96713
AAGAGGAAGAAGAAGAAGAAGAAGAAG	0.379574	36	ATTCTAAAGAAAGAAGTCCATCTTCTA	3478	CTGAAATCGGAAGTGAGTGGCGTTCGA	1244	5.35998	wt_dry||wt_imbibed||wt_salt	0:0:11.6247006699393:-62.5922721018561||0:0:-30.8367016396229:43.5034160097877||0:0:0:0	62.5923
CTGACGGTGAGTAGGATTACTAATCTT	0.379482	26	ATCTATTAAACTCTGCGTTATCTGGTG	233	ATCTATTAAACTCTGCGTTATCCCAGT	218	5.05207	wt_dry||wt_salt	0:0:8.23058067980979:-9.60459540101296||0:0:-8.23058067980979:9.60459540101296	9.6046
TTTAATCTAGGATTCACAATTCCAACA	0.379357	36	TTACAGCTAACAAGATAATAGCTGAGA	697	CTCCCCCAAGAATCCGTAGATTAAATC	642	11.6125	wt_dry||wt_imbibed||wt_salt	0:0:6.00263879083762:-10.0513192523192||0:0:0:0||0:0:-0.184126580816508:0.106346043103594	10.0513
GAATCTCAAACCCGAGAGTTTTGTTTC	0.37925	36	ATGACCTAATACGATTCTGTCGTTTAC	1654	ATGACCTGTGGGATTCGTCAAGACGAC	1165	6.0566	wt_dry||wt_imbibed||wt_salt	0:0:-2.93902882921449:5.48884621309161||0:0:0:0||0:0:0:0	5.48885
TTTCAGCTCAAAGAAATCTGGGTTAAA	0.379141	36	GTGTGTTTGAAATTGTGGATCGATTCA	645	GTGTGTTAGTGTTCGTGTGTTCTCTAA	474	5.02391	wt_dry||wt_imbibed||wt_salt	0:0:4.53355322797817:-5.4503628240464||0:0:0:0||0:0:-0.0206623996415322:0.00796111718599889	5.45036
CCAACATTTGGACTCAAAGCTTACCAG	0.379055	24	TACAAGTAAGCCAATAAACAATATATG	111	TACAAGTTCTACTTTGATTTTTCAGCA	72	8.55039	wt_imbibed||wt_salt	0:0:-4.32893010032098:7.58192274709878||0:0:4.32893010032098:-7.58192274709878	7.58192
TTGGAGCTGATAATTCTTTACAGTGTA	0.379034	36	TGAGGCGAAAAAGTCGTTCTATTTCTC	455	TGAGGTAACTGCACATACTTTTGTTTT	279	6.46533	wt_dry||wt_imbibed||wt_salt	0:0:3.3740747685707:-7.3164100880754||0:0:-0.57960485558241:0.483494472231143||0:0:0:0	7.31641
CAACAACTTGCTCCGGGACACCAAATC	0.378961	36	TCTCGCTATCTGAAACAGGAAACCTCA	1488	TCTCGCTATAGGAACACCAGGACATTT	953	5.24517	wt_dry||wt_imbibed||wt_salt	0:0:4.80077126502205:-3.74330404529938||0:0:-8.11734186901996:2.42944323404594||0:0:0:0	8.11734
AGCCTGAAGCACTGTCGAGCATCCAAT	0.37894	35	CTGAGAGTGACTCAAAAGAAGCAACCG	379	CGGATGTACCATCCTCTGGTGCACCGT	374	9.41297	wt_dry||wt_imbibed||wt_salt	0:0:-11.9849157643452:3.98142727554623||0:0:2.55591891855344:-3.91498351196715||0:0:0:0	11.9849
AGCAGGCATAGATGGGGTTCAAGAAAA	0.378914	34	GATTTTGGTTGTTCTATTGGCCCTAAC	392	GGCAAGACAATACATTTTAGAAAACCT	337	10.3835	wt_dry||wt_imbibed||wt_salt	0:0:1.97804580732757:-2.0751261774593||0:0:0:0||0:0:0:0	2.07513
GGTTGAGAGGGTTGATATGAAAGCTGG	0.378871	36	GTTTGCTTTTGTATACATGGAAGATGA	1765	GTTTGCTTTTGTCTATATGGAAGATGA	1296	7.76636	wt_dry||wt_imbibed||wt_salt	0:0:-0.265912409790724:0.280560621119044||0:0:0:0||0:0:1.89413563048408:-2.60534677115345	2.60535
CCATGATTCCACTACTACTTAAGGATT	0.378645	36	CGAATTCGATTCGCTAGATCTGCGGGG	624	CGAATTCTTCAAAAACCACAAACAAAA	500	8.13483	wt_dry||wt_imbibed||wt_salt	0:0:1.55653771778878:-1.85755794175698||0:0:0:0||0:0:0:0	1.85756
TACTCACCTCTCTCTTCTTCTGTTTCT	0.378492	30	CCATAGTCACATGTGTAGTTAACTATA	291	CCCTTTTAATTTCAGTGGAATTTAGAT	232	8.20255	wt_dry||wt_imbibed||wt_salt	0:0:1.97863034332915:-1.92802790552578||0:0:0:0||0:0:0:0	1.97863
CTTTGAGTGGTTTTGCGTTCCATTTTA	0.378465	32	TTAGGTACGTCAAGCTCGAAACTTTCG	330	TTAGGGTGCTTCCTATAGTTTGAGTAG	301	8.75109	wt_dry||wt_imbibed||wt_salt	0:0:8.28560622560107:-5.32790384018538||0:0:0:0||0:0:-4.13947546369543:0.847537472610336	8.28561
GGATTTAATCTAGGATTCACAATTCCA	0.378387	36	ACATTACAGCTAACAAGATAATAGCTG	671	ACACTCCCCCAAGAATCCGTAGATTAA	587	10.2509	wt_dry||wt_imbibed||wt_salt	0:0:3.40221310833738:-4.06711301283258||0:0:0:0||0:0:0:0	4.06711
TCCACTACTACTTAAGGATTCGAATTC	0.378318	36	GATTCGCTAGATCTGCGGGGGGAGAGA	657	TTCAAAAACCACAAACAAAAGAAAAAG	597	10.5894	wt_dry||wt_imbibed||wt_salt	0:0:3.43996036879184:-4.77825061069429||0:0:-1.22639415854209:0.741738903911036||0:0:0:0	4.77825
GACCGTTTTGGTTTCGACAACAACAAA	0.378308	20	TGCAGATCTGACTAAGGCAAACACAGA	121	TGCAGATCTGACCAGAATTATAGGTAG	74	5.55238	wt_dry||wt_imbibed	0:0:5.84581949965213:-4.26378334244749||0:0:-5.84581949965213:4.26378334244749	5.84582
GAACCAGAGTTTGACTAACCAGCTTAT	0.37789	36	AAAGGTACCATCTCTTATGGATAGTAA	874	AAAGATGGGGAAGATGAAGAAGTCTGT	759	7.98384	wt_dry||wt_imbibed||wt_salt	0:0:3.52809556393486:-6.90446535341044||0:0:-9.93142585321496:4.33938278160297||0:0:0:0	9.93143
AATCTTGTGGACAAACCCAAATGCTGA	0.377828	36	GAATACCAGATGCAAGACATCAATGCT	449	GAATACATGTGCTCTTTCTCCTAATGC	307	7.94822	wt_dry||wt_imbibed||wt_salt	0:0:2.11158624362022:-2.49589238230155||0:0:-2.15799382763164:1.28103067208926||0:0:0:0	2.49589
ACTCAAGTCTTTACCTAGCGAGTATAA	0.377719	35	AGCTGAGACAAACTAAGATGTTGCTCT	867	AGAGATTTATATTCTTCTATTGAAAAT	672	9.68997	wt_dry||wt_imbibed||wt_salt	0:0:4.28043586358806:-2.10087923913323||0:0:0:0||0:0:0:0	4.28044
AAAGCTCTTATAAATGAAGGGTTTTCC	0.377545	26	AATGATGTCGCACAGGTACAATAATAA	144	AATGATGTCGCACAGTGGGTCATTACC	105	5.1063	wt_dry||wt_imbibed||wt_salt	0:0:0.819641742635802:-1.41014112301731||0:0:-0.0997672673634776:0.101140019289622||0:0:0:0	1.41014
CGATGGGAGTCTCCCAATACAACAAGG	0.377276	36	CCTGTCAAACACGATCAAATCAAAAGT	353	CGTTATGGTATGAGTCGATGATCGCAT	248	8.80293	wt_dry||wt_imbibed||wt_salt	0:0:-0.0539660352350804:0.047456816128257||0:0:1.48335233442141:-2.16961103226064||0:0:0:0	2.16961
ATGATGCTGAGGATCCAAGCCAGCTCG	0.377256	36	CTGTGGCTTTGTCTCAGAAAGTCGAGA	11263	CTGTTGCCATCGAGAAGATTGATAAGT	6218	5.0294	wt_dry||wt_imbibed||wt_salt	0:0:-8.91344440957247:8.62764119061654||0:0:5.31095330988682:-12.0698137363975||0:0:0:0	12.0698
CCATTGTCATGCATTAGGCACCCTCTT	0.377186	32	TAGCTAAAAAAACGTACCAAGAAATAT	234	TAGACATGAAGCTTCATGCCAAGTCTT	91	5.38261	wt_dry||wt_imbibed||wt_salt	0:0:3.35777422647301:-2.33902351295923||0:0:0:0||0:0:-8.69380525237261:1.17274299829394	8.69381
AAGCTCCCTAACTCCATCTACTATGTC	0.377008	30	GCCATTATTTGTCTATGTTGTTCAAAG	153	GCCTGATCAAAACCAAACACAAAACTT	137	10.7791	wt_dry||wt_imbibed||wt_salt	0:0:1.06559431568955:-2.1754160707573||0:0:0:0||0:0:0:0	2.17542
ATAGCCTGAAGCACTGTCGAGCATCCA	0.376904	35	ATCTGAGAGTGACTCAAAAGAAGCAAC	386	ATCGGATGTACCATCCTCTGGTGCACC	379	8.39007	wt_dry||wt_imbibed||wt_salt	0:0:-1.29575824633285:0.885669695331426||0:0:0:0||0:0:0:0	1.29576
TGTGCGGTTCAGAGATCAGCAAGACGT	0.376812	32	CTTTATTCTCGTGAATAATGTCTTGTT	418	TCAACACTTCCTCCAATGCCTATGCAA	136	6.09296	wt_dry||wt_imbibed||wt_salt	0:0:-0.83137021391409:1.21068513596806||0:0:0:0||0:0:0:0	1.21069
AATTACCGAATGGAAGGCTCATAGAAG	0.376749	36	GTAAAACAATCTTAACCTTATATCTTT	677	AAACACACTAGAAACACACACCAAAAA	319	8.48707	wt_dry||wt_imbibed||wt_salt	0:0:3.55740290624275:-3.10301909171556||0:0:0:0||0:0:0:0	3.5574
CTGGCTATGATTGATTCAGGTGAGATC	0.376463	34	GGGGCATATATATATCAGTCTTAGCAT	375	AGAGGTATCTCTGTAGCAGTTTCTTAC	113	5.16078	wt_dry||wt_imbibed||wt_salt	0:0:1.0756935602245:-4.14814297450966||0:0:-0.707501633984924:1.1056797470038||0:0:0:0	4.14814
ATCTCAAACCCGAGAGTTTTGTTTCAT	0.37646	36	GACCTAATACGATTCTGTCGTTTACAT	1642	GACCTGTGGGATTCGTCAAGACGACGG	1160	6.88973	wt_dry||wt_imbibed||wt_salt	0:0:-2.54554305860178:4.85788430791868||0:0:0:0||0:0:0:0	4.85788
CCATCTTGCCCGAAATCTGGTCACTCC	0.376432	35	AATGAACGTCTTCACCGGAAAATCCAC	361	AATGAACGTATTTTAAAAGAACACTTG	245	5.9571	wt_dry||wt_imbibed||wt_salt	0:0:4.55383242355983:-8.53686940974218||0:0:-4.23715024655294:1.88974221975143||0:0:0:0	8.53687
CTTTGGCAAACACATATATGATAATGG	0.376167	22	ACGAATAGGCTGCATCTTGTCTAGAGA	142	ACGAATGTATGGATCATGTAGCAACAG	87	6.81116	wt_dry||wt_salt	0:0:6.53290094710595:-13.9991331368109||0:0:-6.53290094710595:13.9991331368109	13.9991
CACCTTTAATTTTCATGGGTCCGTTGT	0.375969	24	AACGACCCGGTTCCGGCGAAGAAAGCG	126	AACGACCTAACATAGTTGATAGTTGAT	125	8.08846	wt_dry||wt_salt	0:0:7.14817491101765:-11.8827122145488||0:0:-7.14817491101765:11.8827122145488	11.8827
CGTTTTGGTTTCGACAACAACAAATGC	0.375766	20	AGATCTGACTAAGGCAAACACAGAAAA	125	AGATCTGACCAGAATTATAGGTAGGTT	72	6.48095	wt_dry||wt_imbibed	0:0:6.77604716915126:-4.87328546026412||0:0:-6.77604716915126:4.87328546026412	6.77605
CCAACCTCCAAAGTGTTAGCACATAAA	0.375636	28	GAATTTGTATCAGCAGATGATTTCAAA	157	GAACTGCAAAAGGTCAGTAAAACAGAG	152	9.14985	wt_dry||wt_imbibed||wt_salt	0:0:2.69969291200847:-4.1050668212924||0:0:0:0||0:0:0:0	4.10507
CTTTCTCTTCTTCTTCTTCTTCTTCTT	0.375577	32	CTTCTTGCTCTAGAGATCTCTCTATCT	520	CCATGAGACATGTTAATTACAGTTGTG	282	9.19345	wt_dry||wt_imbibed||wt_salt	0:0:0.678204143555718:-2.06675866107617||0:0:-1.05665756072246:1.17111526727727||0:0:0:0	2.06676
TTGGCTCCTTACCAACAACGTCATTGT	0.375386	35	ATTCTGCACCATTATATGAACGCTCAT	538	ATTCAGAGTAAAAACTAGTATCGTCTT	368	6.13994	wt_dry||wt_imbibed||wt_salt	0:0:27.1035597436483:-40.5716205778391||0:0:-2.08345301663566:0.799626450870744||0:0:0:0	40.5716
CTGGAACGTCTACCCTCTGTAGTATTA	0.375284	36	CTTGCTTTCCTCTGGTTCGAGAAAAGA	846	CTTGCTTTCCGTAGGTGCCCTCAAACT	771	5.02622	wt_dry||wt_imbibed||wt_salt	0:0:-5.42231473109976:4.22021753611051||0:0:0.134638932727023:-0.219101501368765||0:0:0:0	5.42231
CTTCAACCATAATTCTCCGGCGAGTCA	0.375171	36	GATCGACGATTCCGTTAAAACAAGCGT	229	GATCGACGGTGAGTTCTTCAGACCAAG	218	8.81658	wt_dry||wt_imbibed||wt_salt	0:0:3.00816674096001:-3.15480386244135||0:0:0:0||0:0:0:0	3.1548
CTGTTCTGCAGGGCCGCGTCATCACTG	0.374848	36	TTGAGAAGTTTCTGTGGCAGCAGGTCT	468	TTGAGAAGGCAAGACGTCGTAGAGGAC	424	9.35187	wt_dry||wt_imbibed||wt_salt	0:0:-2.31247668330391:1.44031534202484||0:0:0:0||0:0:0:0	2.31248
TCTCTTTTCTCCTTTGCCTTCTTCCTC	0.374824	36	TCCGAGAGAAGGTCGACGCTACTTCTT	1456	TCCGAGAGAAGTTGACTTGTGAAAAGT	1240	5.78143	wt_dry||wt_imbibed||wt_salt	0:0:-7.36992849340341:7.33156838723051||0:0:2.22175361319309:-6.58556032062094||0:0:0:0	7.36993
AGCGTCTCTTTAGCAGATACGGAAGGT	0.374819	36	TTCTGGGGGTTTGCCTAACCTGGAGAT	832	AAAGAGTCATATTCCTTTGTCTTGACT	656	8.70104	wt_dry||wt_imbibed||wt_salt	0:0:-3.30189544710656:2.23019600599042||0:0:0:0||0:0:0:0	3.3019
GGGTACGACTGAGAAGATGTTGACATG	0.374589	36	TGACTCTCGTAAGAACACGTGTTGTTT	356	TGACTCTGTGTTTGATCGTTATTCTCT	297	6.49477	wt_dry||wt_imbibed||wt_salt	0:0:2.46074285674564:-3.39997244317979||0:0:-2.11053271282944:0.952167794987149||0:0:0:0	3.39997
AGATTGCTGAGAAGACACGTCGTCTCT	0.374559	36	GTGAGAACTTTTTCTTTTTCTTCTGGT	5338	GAGCTTGTGGTAATCATCACCGTGTTG	2124	6.08018	wt_dry||wt_imbibed||wt_salt	0:0:14.5906043044567:-4.91037287586582||0:0:-6.52936166993676:0.687308212998841||0:0:0:0	14.5906
AACATCTCCAGGTTAGGCAAACCCCCA	0.374522	36	GAAACCTTCCGTATCTGCTAAAGAGAC	1112	GAAACCTTCAACAAGATCATTCAAGTT	814	6.92697	wt_dry||wt_imbibed||wt_salt	0:0:-3.41202769158617:2.2508294597082||0:0:0:0||0:0:0:0	3.41203
TGCAGAAGCAGAAGCAGAAGCAGAAGC	0.37435	36	AGAAGCTCCTTTGCCTTCAAATCCAGC	1094	GCATGTTTGTGAGAGTGATGAGGACTT	1071	9.87069	wt_dry||wt_imbibed||wt_salt	0:0:-13.96137036488:4.66889462524923||0:0:7.03310196226001:-9.77103068315594||0:0:0:0	13.9614
TAGAATCTCAAACCCGAGAGTTTTGTT	0.373903	36	TCATGACCTAATACGATTCTGTCGTTT	1649	TCATGACCTGTGGGATTCGTCAAGACG	1164	5.99494	wt_dry||wt_imbibed||wt_salt	0:0:-4.47742558147541:7.52593402732516||0:0:0.382558180779503:-1.8645546860696||0:0:0:0	7.52593
ACGAACCCAAACCCTCGCGGATCTCTG	0.373899	36	CATTCAAAATGTAGAACAAAAAGATCT	611	CTAGCCTTGCAAGTGTCAGTACAAAGA	393	8.2065	wt_dry||wt_imbibed||wt_salt	0:0:-1.9555949966426:2.41279668471412||0:0:0:0||0:0:0:0	2.4128
ATTGAGAGGGATGGAGACTTCAATAAG	0.373595	36	GTGGTCAAGCTGTATGAAAGATGTGTG	1087	TTAAGTAGTATCTGGTGCATCATATGC	466	8.61338	wt_dry||wt_imbibed||wt_salt	0:0:-3.13459801754107:3.95295258631716||0:0:0.422330068992781:-1.2002137998587||0:0:0:0	3.95295
GATGGGAGTCTCCCAATACAACAAGGC	0.373425	36	CTGTCAAACACGATCAAATCAAAAGTT	350	GTTATGGTATGAGTCGATGATCGCATC	247	9.2459	wt_dry||wt_imbibed||wt_salt	0:0:-0.772089468343798:0.60458150626585||0:0:2.14005129655286:-3.60142283636965||0:0:0:0	3.60142
GGTCAACTTCTGATTTTGGAATTTCTG	0.373353	35	AAAATTTTGGATTTTTGTTGTGTCTTA	273	AAAATTTTGGTAAATTTACTCGATCCC	233	6.73675	wt_dry||wt_imbibed||wt_salt	0:0:2.36270861076692:-3.16888404528308||0:0:0:0||0:0:0:0	3.16888
CATAACCATCATAATCCTTCGGGTTAA	0.373348	29	GAATAACCTCTGGAGCCATCCAATTCC	191	GAATAACCTGAAGGAAACATAACCGGG	92	5.94586	wt_dry||wt_imbibed	0:0:-1.02956439946999:2.63531850630395||0:0:1.02956439946999:-2.63531850630395	2.63532
TAATCTCCGTCTTCAATCAGAGCTTTT	0.373092	36	TGGTTTGTGTTTTAGATTTCCTGTTTT	556	TGGCTCAAATTAACTCTTCCAATTTCG	272	5.45191	wt_dry||wt_imbibed||wt_salt	0:0:8.61124611815817:-4.80102675422295||0:0:-6.74150150193869:0.809109531652105||0:0:0:0	8.61125
CGTCAGCAAGAATGGGATAATAACAGT	0.373059	36	GCTCCGGAGGGTTATGGTACTCAGCAT	481	GTAATTGTGGTTTTCTCCTTACATATA	208	5.86544	wt_dry||wt_imbibed||wt_salt	0:0:2.51472487903909:-15.8897738577129||0:0:-7.67945860003737:7.80768008886979||0:0:0:0	15.8898
AGCTTCACTCTACCCATCCTGCATAAC	0.372952	24	TAATTTAAGACAAAACAAAACTTTCCA	170	TTATGACCCACTCATATGAACAAAGAG	76	5.72835	wt_dry||wt_salt	0:0:2.38253782749775:-10.2129454568498||0:0:-2.38253782749775:10.2129454568498	10.2129
ATTCGTTATTGAAATGAACTTGATTTA	0.372611	32	GCTTAGCTCCTATGTCCACAGAAACTC	403	GCTTAGCTGTTTACAGAAGTTAAAAAG	274	5.88244	wt_dry||wt_imbibed||wt_salt	0:0:1.81744853926663:-2.13702603165623||0:0:0:0||0:0:0:0	2.13703
TCCACTAACTTTTAACCATGGTTTTAC	0.372549	29	TGGGGGTCATTTGAGAAGCCTACACCT	226	TGGGTATTTGCTTGATTATCAAATATA	103	6.18732	wt_dry||wt_imbibed	0:0:0.339735582551811:-1.40598240139164||0:0:-0.339735582551811:1.40598240139164	1.40598
ATTTGTTAAGAGGTCAAAAGCGTTGAG	0.372474	36	GTAGGTATTACCCGTAAAACTTTTACA	578	AATACAGAATCGGGATTGTTGGGATCG	110	6.97222	wt_dry||wt_imbibed||wt_salt	0:0:1.31081754375299:-0.435859363102834||0:0:0:0||0:0:0:0	1.31082
AGGTTAGGCAAACCCCCAGAAACCTTC	0.37243	36	CGTATCTGCTAAAGAGACGCTCAAGGT	1118	AACAAGATCATTCAAGTTAAAGAAAAA	830	8.98888	wt_dry||wt_imbibed||wt_salt	0:0:-6.80091237982668:4.07730992830613||0:0:0:0||0:0:0.0021656453235245:-0.00258639127059746	6.80091
CTCAAACCCGAGAGTTTTGTTTCATGA	0.372416	36	CCTAATACGATTCTGTCGTTTACATTC	1621	CCTGTGGGATTCGTCAAGACGACGGAC	1084	7.20124	wt_dry||wt_imbibed||wt_salt	0:0:-2.93759151193703:5.62885833869614||0:0:0:0||0:0:0:0	5.62886
AGCTCTTTTGCAAATGTTTCTACATGC	0.372388	36	TGCTATTATCAGTTATCAAGACAAACA	440	TTCTTGGGCTTTGACCCGTTATCTCCA	424	12.4163	wt_dry||wt_imbibed||wt_salt	0:0:-1.70650417555835:1.51737025169767||0:0:0.236627677485028:-0.305969344702745||0:0:0:0	1.7065
TCATGATGAGTTTCTGTGGACATAGGA	0.371926	35	GCTAAGCTAAATCAAGTTCATTTCAAT	555	GGTATGGCAGTGGTTTTTTTCATGTTA	352	8.00619	wt_dry||wt_imbibed||wt_salt	0:0:3.76632094327596:-4.94138692483906||0:0:0:0||0:0:0:0	4.94139
GAGTTGGAGTACGTCCTCTACGACGTC	0.371652	36	TTGCCCTAAATGTCTGAAACTTGATGT	406	TTGCCTTCTCAACAGTGATGACGCGGC	299	10.5333	wt_dry||wt_imbibed||wt_salt	0:0:1.48680922357242:-3.73571907276705||0:0:-0.75564370156646:0.847848950135921||0:0:0:0	3.73572
TTTTCTTGCATTTGCTTTTTTTGAGGT	0.371648	23	TATGTTTGGATGATAGATACATTTTGA	148	AGAGTCTGTGCTCCTATATGATTCCAT	62	5.97196	wt_dry||wt_imbibed||wt_salt	0:0:0.882790887927026:-1.99248238677577||0:0:-0.392195285322377:0.427319282301882||0:0:0:0	1.99248
TTGTGTCAAGATTCTGGAGAGAGCTTT	0.371639	35	TAGGTGAGTTTTGTGTATCTCTGATGT	387	TAGCTTTTGAGATCTTGAAAATTGAGA	263	8.81729	wt_dry||wt_imbibed||wt_salt	0:0:2.78255262617137:-5.05144808511618||0:0:-6.59869355774068:3.17429291349753||0:0:0:0	6.59869
GGAATATGCAGACATGGAAAAGGAGCT	0.371617	36	TAAAGAGGTGATTGCATTGACAGAGGA	1063	TAAAGAGGTGATCAATCCCTATTTTAA	587	7.48989	wt_dry||wt_imbibed||wt_salt	0:0:-15.4897058518151:4.98019033853976||0:0:0:0||0:0:9.01353163408168:-5.74724504194614	15.4897
ACATCTCCAGGTTAGGCAAACCCCCAG	0.371336	36	AAACCTTCCGTATCTGCTAAAGAGACG	1110	AAACCTTCAACAAGATCATTCAAGTTA	814	7.40292	wt_dry||wt_imbibed||wt_salt	0:0:-2.75116455761328:1.87791274329403||0:0:0:0||0:0:0:0	2.75116
CTTGTTTGCAACCTACCTATAATTCTG	0.371324	33	GTCAGATCTGCATTTGTTGTTGTCGAA	299	GGTATTTTCTTATTCAGATTCTCCTAA	192	8.39483	wt_dry||wt_imbibed||wt_salt	0:0:-5.81371356718735:2.32447650300439||0:0:0.913023219497726:-1.29618143777925||0:0:0:0	5.81371
TCTTGCCCGAAATCTGGTCACTCCAAT	0.371212	35	GAACGTCTTCACCGGAAAATCCACAAG	362	GAACGTATTTTAAAAGAACACTTGACT	243	6.8806	wt_dry||wt_imbibed||wt_salt	0:0:4.8831487754692:-8.9430794914714||0:0:-4.56453248797861:1.97932898035819||0:0:0:0	8.94308
TGCAGTGAAGTACATGGAATACGCAGT	0.371107	36	CCAAGTAGAGACATACACACTGTCTAA	783	CCAAGTACACGCTCTTTAAAGCAAACA	776	7.98668	wt_dry||wt_imbibed||wt_salt	0:0:2.33005297918024:-3.8130898778566||0:0:0:0||0:0:0:0	3.81309
GCTTCTCAACACCATTCATCCTAGAAT	0.371067	33	TCGACATTTCTTTTCAAGCGCAGAAGG	235	TCGACATTTCATGAAGGTGAAAGTTAG	222	6.57023	wt_dry||wt_imbibed||wt_salt	0:0:1.26634807126888:-3.01992633938677||0:0:-3.60507861170109:2.28357602263734||0:0:0:0	3.60508
ACTCTCGAGCACCACAGTTGTTATTGT	0.370609	36	TCTGACTCTGTGAAGCAACGTTATTAG	5005	TCTGACTCTGCAGTTGAAATAAGCTGT	4879	7.06608	wt_dry||wt_imbibed||wt_salt	0:0:27.7398643488842:-27.2734748625106||0:0:-80.5014939809375:28.6713492799061||0:0:0:0	80.5015
CGCTTCCGTGACATGGCTCATCACATC	0.370608	29	CTCAGTAATTCTTTTTCTTTTTACATT	209	CTCAGTCCGAAATGGGGAAGGTACTAC	207	8.61184	wt_dry||wt_imbibed	0:0:-2.90129049809596:5.08993542434918||0:0:2.90129049809596:-5.08993542434918	5.08994
TAAAGCAAACGGTGCACCAGAGGATGG	0.37046	36	TACATCCGATTGGATGCTCGACAGTGC	345	TACATCCGAGAATCATCACGAAAGAGC	341	6.61993	wt_dry||wt_imbibed||wt_salt	0:0:1.84272212799813:-2.76077779224762||0:0:-1.3599763150722:0.868927958472029||0:0:0:0	2.76078
AAACATCTCCAGGTTAGGCAAACCCCC	0.370452	36	AGAAACCTTCCGTATCTGCTAAAGAGA	1107	AGAAACCTTCAACAAGATCATTCAAGT	813	6.45904	wt_dry||wt_imbibed||wt_salt	0:0:-9.56624707190132:5.02016862618591||0:0:0:0||0:0:0.767212728903398:-1.04628291666606	9.56625
TATAACTCGATGGGAGTCTCCCAATAC	0.370352	36	AACAAGGCCTGTCAAACACGATCAAAT	317	AACAAGGCGTTATGGTATGAGTCGATG	240	6.57042	wt_dry||wt_imbibed||wt_salt	0:0:-1.07693264775576:0.786349264823952||0:0:1.75785234899253:-2.78687463397528||0:0:0:0	2.78687
TTTCATTGAGAGGGATGGAGACTTCAA	0.370291	36	TAAGGTGGTCAAGCTGTATGAAAGATG	1149	TAAGTTAAGTAGTATCTGGTGCATCAT	467	6.91268	wt_dry||wt_imbibed||wt_salt	0:0:-3.37886968412581:4.47939026623605||0:0:0.564185500724788:-1.73511107119556||0:0:0:0	4.47939
TTCGTTATTGAAATGAACTTGATTTAG	0.370273	32	CTTAGCTCCTATGTCCACAGAAACTCA	402	CTTAGCTGTTTACAGAAGTTAAAAAGA	270	5.8602	wt_dry||wt_imbibed||wt_salt	0:0:2.59040884768778:-3.25226326230942||0:0:0:0||0:0:0:0	3.25226
TTGATTAGGGTTTTGTGTCAAGATTCT	0.370239	36	GGAGAGAGCTTTTAGGTGAGTTTTGTG	454	GGAGAGAGCTTTTAGCTTTTGAGATCT	331	5.01697	wt_dry||wt_imbibed||wt_salt	0:0:3.89760209969178:-7.88867098797903||0:0:-7.61130508345011:4.13330611291167||0:0:0:0	7.88867
TATTCGTTATTGAAATGAACTTGATTT	0.370235	32	AGCTTAGCTCCTATGTCCACAGAAACT	404	AGCTTAGCTGTTTACAGAAGTTAAAAA	274	5.46751	wt_dry||wt_imbibed||wt_salt	0:0:2.0964192061079:-2.53287162715959||0:0:0:0||0:0:0:0	2.53287
GTCGCCGCCTGAGTATATCACGACTTT	0.370002	24	TAGCAACGGCGAATCTTCCGACGATAT	79	TAGGTATATTACTTTACTACCCTTTTT	68	12.2446	wt_dry||wt_imbibed||wt_salt	0:0:1.06877749874232:-1.79079626147199||0:0:0:0||0:0:0:0	1.7908
GGTTCTTTCTCATCAACAAAGAACCAA	0.369869	36	TTATCTCCTGACTCTGGGCTAACAAAT	747	TTTTCTGACGTTGGGCTAACAAATTTC	412	7.60958	wt_dry||wt_imbibed||wt_salt	0:0:29.8497081007575:-52.42014662605||0:0:-45.5912434462911:28.8533409660976||0:0:0:0	52.4201
TATAAAATACTTAGCAAGATGGGTGAA	0.369765	36	GGCACATTTGGTCGGGTTTTGGAATGT	412	GGTTAGCTGTCAAGTGGCATGGTGTGT	304	8.56769	wt_dry||wt_imbibed||wt_salt	0:0:3.93360026224907:-10.2925044960412||0:0:-6.66594184554994:5.19897264278208||0:0:0:0	10.2925
AGTTACATCCATAATTCCTCATACCAA	0.369648	36	AAAGCAGGCATAGATGGGGTTCAAGAA	542	GTATGTAATGTAATCATCATATTTTAT	413	9.78842	wt_dry||wt_imbibed||wt_salt	0:0:3.69914185549661:-7.11434905363354||0:0:-2.47967336405961:1.62448306323703||0:0:0:0	7.11435
CAAAAGACTGTTCTTTTTTCACCCAGA	0.369617	31	TCCTGTAATATAAACATAAAAGACATG	143	TCCATTATTAGTAGTTTAAAGAATCCA	130	7.40584	wt_dry||wt_imbibed||wt_salt	0:0:3.15280908820416:-4.91819093803249||0:0:0:0||0:0:0:0	4.91819
CTCTTGAAGCTGATTCTTATACATTTT	0.369603	28	TTCCCCTGTTGAAATTTGGTATCTTAA	185	TTCCCCTGTAAATACACCAAAATCAAC	125	6.23647	wt_dry||wt_imbibed	0:0:1.08433313968487:-0.914327007160889||0:0:-1.08433313968487:0.914327007160889	1.08433
GTTTTGACTTCTTTCGGAAATTCCGGT	0.369585	36	GATTCAACGTGGTAGGATCGTTGTTAG	739	GATTCAACGTGACTTTTGTGTAATAAA	579	6.40066	wt_dry||wt_imbibed||wt_salt	0:0:2.3551105705822:-2.21049904618201||0:0:0:0||0:0:0:0	2.35511
TTGAAATGAACTTGATTTAGCTTAGCT	0.36951	32	CCTATGTCCACAGAAACTCATCATGAA	405	GTTTACAGAAGTTAAAAAGAAAGGAGG	286	8.97911	wt_dry||wt_imbibed||wt_salt	0:0:2.58848287021155:-3.01054354457489||0:0:0:0||0:0:0:0	3.01054
CTTGTGGACAAACCCAAATGCTGAGAA	0.369397	36	TACCAGATGCAAGACATCAATGCTGAC	427	TACATGTGCTCTTTCTCCTAATGCATT	280	9.14957	wt_dry||wt_imbibed||wt_salt	0:0:2.16557562580765:-2.41744689521935||0:0:-1.83098574130379:1.05374823330483||0:0:0:0	2.41745
CCTGGAGTTGGAGTACGTCCTCTACGA	0.369352	35	CGTCTTGCCCTAAATGTCTGAAACTTG	366	CGTCTTGCCTTCTCAACAGTGATGACG	272	8.63758	wt_dry||wt_imbibed||wt_salt	0:0:2.08474071957104:-4.27507550232109||0:0:0:0||0:0:0:0	4.27508
GGTACGACTGAGAAGATGTTGACATGT	0.36932	36	GACTCTCGTAAGAACACGTGTTGTTTT	354	GACTCTGTGTTTGATCGTTATTCTCTT	295	6.51201	wt_dry||wt_imbibed||wt_salt	0:0:2.71159035042279:-3.91296663295233||0:0:-2.40357471572545:1.06475928564026||0:0:0:0	3.91297
GAGGAGAACCAGAGTTTGACTAACCAG	0.369157	36	CTTATAAAGGTACCATCTCTTATGGAT	743	CTTATAAAGATGGGGAAGATGAAGAAG	709	6.42186	wt_dry||wt_imbibed||wt_salt	0:0:2.60946081146656:-4.43118199728187||0:0:0:0||0:0:0:0	4.43118
GTAGCTAAAGCAAACGGTGCACCAGAG	0.369079	36	GATGGTACATCCGATTGGATGCTCGAC	340	GATGGTACATCCGAGAATCATCACGAA	337	5.33216	wt_dry||wt_imbibed||wt_salt	0:0:1.98951829021587:-2.77651163150972||0:0:-1.42320654482955:0.884831152019714||0:0:0:0	2.77651
CCTAGTACGAGAGGACCGGGAAGGACG	0.369031	36	CAATATATAGGATACTAGATAGAGAGT	368	CACCTCTGGTGTACCAGTTATCGTGCC	303	10.5087	wt_dry||wt_imbibed||wt_salt	0:0:-2.37106504852548:2.07823739047636||0:0:0.00755190658773355:-0.0116037286351111||0:0:0:0	2.37107
TTGGGTTTCAGAGAGATCACCACAACT	0.368932	36	TCAGGTTTTACTTTGTAAGTACAAATA	318	TCAGGTTTTACTTTAAAATGGCTTCGT	241	5.08657	wt_dry||wt_imbibed||wt_salt	0:0:2.43141755561213:-1.4495065707916||0:0:0:0||0:0:0:0	2.43142
TGGGTACGACTGAGAAGATGTTGACAT	0.368837	36	GTGACTCTCGTAAGAACACGTGTTGTT	355	GTGACTCTGTGTTTGATCGTTATTCTC	296	6.49249	wt_dry||wt_imbibed||wt_salt	0:0:2.69418984079726:-3.85331037460994||0:0:-2.38891951226602:1.07609204428954||0:0:0:0	3.85331
CTCTCCCCCCGCAGATCTAGCGAATCG	0.36874	36	AATTCGAATCCTTAAGTAGTAGTGGAA	542	GTATTTATCTCCAAAGAAAAATTCAAT	382	7.09147	wt_dry||wt_imbibed||wt_salt	0:0:2.18682630318917:-2.48571407140854||0:0:0:0||0:0:0:0	2.48571
AGCACCTGAGCTCTGTGGATCATTCTT	0.368632	26	TTCGAAGGGATGACTTGAACTCTCCCC	182	TTCGAAGTACACTCCAGCTATCGACGT	90	6.38838	wt_imbibed||wt_salt	0:0:-16.5892200962304:39.7033111893243||0:0:16.5892200962304:-39.7033111893243	39.7033
ATAACTCGATGGGAGTCTCCCAATACA	0.368478	36	ACAAGGCCTGTCAAACACGATCAAATC	320	ACAAGGCGTTATGGTATGAGTCGATGA	240	6.97198	wt_dry||wt_imbibed||wt_salt	0:0:-1.27547203030163:0.924881657908746||0:0:2.03629865855415:-3.35819858947837||0:0:0:0	3.3582
TGATCGAAACTACGACATAAACTGCGG	0.368371	18	AAACCATCTGCAGGCATGCGATCGCTT	116	AAACCTATCCAAAAAAAGGAAAACAGA	59	6.99479	wt_dry||wt_salt	0:0:1.07016907238074:-2.52020318009425||0:0:-1.07016907238074:2.52020318009425	2.5202
AAGTCGGTTTGACTGAAACACCAATCG	0.368301	28	GTTACGAGGAAGAGGAGCATAAGGGAC	434	GTTACTGTAATTCATAGTCAGATAGAC	267	5.78423	wt_dry||wt_salt	0:0:8.77564066666355:-7.98582135631859||0:0:-8.77564066666355:7.98582135631859	8.77564
AAGGATTCACCTTTGAGTGGTTTTGCG	0.36825	31	TTCCATTTTATTAGGTACGTCAAGCTC	294	TTCCATTTTATTAGGGTGCTTCCTATA	283	5.28257	wt_dry||wt_salt	0:0:1.62748484205504:-1.01033689117089||0:0:-1.62748484205504:1.01033689117089	1.62748
ATCGAGAAGGGGTTATCACCAATAAAA	0.368248	28	GATGAAAGTTCTTTGGACACAAAAATA	367	GGTAAGTAAAAGGTTATTATTAGTTTA	107	6.60256	wt_dry||wt_imbibed||wt_salt	0:0:1.0803183373834:-1.95681147627523||0:0:0:0||0:0:0:0	1.95681
TGTTCTTCCTCTGTCCATGGAGTTCCT	0.367993	36	TTCTTTCTCTCGCGGCTAGAGGAAGAG	835	CGTTTGCGTTCACGGTTTCTACCGGAG	445	5.63037	wt_dry||wt_imbibed||wt_salt	0:0:0.818105061693548:-4.54624388950743||0:0:-1.42738081593856:2.33345762264842||0:0:0:0	4.54624
ACACCTCGAGGAATGCACTGTTTCCAA	0.367862	36	TGCATTAGGGACATGGGTATTCTCAGT	1012	TGCATTGGGAACTTGGGTATTCTCAGT	994	8.50132	wt_dry||wt_imbibed||wt_salt	0:0:-9.44058217194378:4.18657260157884||0:0:3.02360460460638:-6.13652110323153||0:0:0:0	9.44058
TTGGGTACGACTGAGAAGATGTTGACA	0.367816	36	TGTGACTCTCGTAAGAACACGTGTTGT	356	TGTGACTCTGTGTTTGATCGTTATTCT	298	6.01946	wt_dry||wt_imbibed||wt_salt	0:0:1.94104021920623:-2.36105536019718||0:0:-0.897153256870205:0.470483588570034||0:0:0:0	2.36106
TCAGAATGTGGAGATTCCATAACAGGA	0.367801	36	TCTGATCAGAAGCAAAAGCTATAAACT	513	TCTTTAATTTAGGGGAAGAAAGGTCAA	379	8.12178	wt_dry||wt_imbibed||wt_salt	0:0:-4.24345171488033:3.07532248835754||0:0:1.65455183928737:-3.00547609310965||0:0:0:0	4.24345
CGTTATTGAAATGAACTTGATTTAGCT	0.367796	32	TAGCTCCTATGTCCACAGAAACTCATC	407	TAGCTGTTTACAGAAGTTAAAAAGAAA	275	6.6831	wt_dry||wt_imbibed||wt_salt	0:0:1.22417972420688:-1.2973829042369||0:0:0:0||0:0:0:0	1.29738
GAAATCATAATTAACCACACATTTAAT	0.367762	36	GTCCTTCACATCAAGTCCCCTTGCTGC	272	GTCCTTCACATCTTAACTTGCAGGGAT	265	6.621	wt_dry||wt_imbibed||wt_salt	0:0:1.69858862073404:-2.04175148371268||0:0:0:0||0:0:0:0	2.04175
GGAAATCATAATTAACCACACATTTAA	0.367762	36	TGTCCTTCACATCAAGTCCCCTTGCTG	272	TGTCCTTCACATCTTAACTTGCAGGGA	265	6.11388	wt_dry||wt_imbibed||wt_salt	0:0:1.69858862073404:-2.04175148371268||0:0:0:0||0:0:0:0	2.04175
TTGGTTTTACCAGTCCGCTTATCTCTA	0.367711	36	ATGACCTTGGCCATATTGAAGGTGGGG	801	ATGACCTGTCATGGTAAATAAGACTCT	431	6.61397	wt_dry||wt_imbibed||wt_salt	0:0:0:0||0:0:-1.88042379204368:1.01665045817965||0:0:0:0	1.88042
TCTTGTTCAGTCTCCCAATTCCTTTTT	0.367375	36	CATGGTAATGTAAATTTGAAACCTTTC	507	CATGATACCTCGCCGTTATACGATCGG	411	8.27886	wt_dry||wt_imbibed||wt_salt	0:0:4.4352695031231:-4.73790683320519||0:0:-0.855255656204733:0.35068770971455||0:0:0:0	4.73791
ATCTCCGTCTTCAATCAGAGCTTTTTG	0.367283	36	GTTTGTGTTTTAGATTTCCTGTTTTGA	554	GCTCAAATTAACTCTTCCAATTTCGGG	273	5.72515	wt_dry||wt_imbibed||wt_salt	0:0:11.9963923119641:-7.22787398538646||0:0:-11.1713542095943:1.22435658236839||0:0:0:0	11.9964
TCTTGAAGCAGGTTCTTGTAAATCCCT	0.36723	35	GTCTCATCAAGAATCTTAGCAGTTAGA	440	GTCTCATCCTTGTATAAAGAGTGACAT	244	6.19286	wt_dry||wt_imbibed||wt_salt	0:0:-3.16060005400943:3.21385886143615||0:0:1.1324598603744:-2.36429398254155||0:0:0:0	3.21386
TCGAATACTGCATGCAAATTCCCTGAT	0.367196	33	TGTTTGTTAGTACCTTAGAGATTCTCG	186	TGTTTGCTACATATATGGGTTCTATTA	183	7.58486	wt_dry||wt_imbibed||wt_salt	0:0:1.3152385370636:-1.72369248929148||0:0:0:0||0:0:0:0	1.72369
TGTCATGTGGAAGTACAGAGAACAGGT	0.367144	26	AAGAGAATCCTTTGCTGTATACTTGAT	178	CTTTTCCTCTAACCGAAGAAGAATATA	142	10.4622	wt_dry||wt_salt	0:0:-2.1212845612453:1.81156177434576||0:0:2.1212845612453:-1.81156177434576	2.12128
AGCAATTGGATTGTTGGTTAAGGAAGA	0.367138	29	CACTGCATTTAAGTAGACAATTAAATT	200	CACAACATCCGATACTTTTGCTGACTT	101	5.78056	wt_imbibed||wt_salt	0:0:2.29722596144675:-0.485533225570236||0:0:-2.29722596144675:0.485533225570236	2.29723
CTATAACTCGATGGGAGTCTCCCAATA	0.367121	36	CAACAAGGCCTGTCAAACACGATCAAA	295	CAACAAGGCGTTATGGTATGAGTCGAT	237	6.32472	wt_dry||wt_imbibed||wt_salt	0:0:0:0||0:0:1.23444110072122:-1.61227350948857||0:0:0:0	1.61227
GACTTGTGAGCCTTCTTCTATTTCTTC	0.367118	26	CTGTAAGTAATTTTTCTCCAGTCCTAG	264	CTGGAGGATTGGAAGGCCACAAATTGA	59	5.60686	wt_dry||wt_imbibed||wt_salt	0:0:2.96772938894531:-0.951311606674045||0:0:0:0||0:0:0:0	2.96773
GGATTTCATTGAGAGGGATGGAGACTT	0.367077	36	CAATAAGGTGGTCAAGCTGTATGAAAG	1155	CAATAAGTTAAGTAGTATCTGGTGCAT	469	5.76907	wt_dry||wt_imbibed||wt_salt	0:0:-4.71571814221363:6.0398068476919||0:0:1.32462273116785:-4.25926110560191||0:0:0:0	6.03981
ACTCGATGGGAGTCTCCCAATACAACA	0.367013	36	AGGCCTGTCAAACACGATCAAATCAAA	334	AGGCGTTATGGTATGAGTCGATGATCG	240	8.0411	wt_dry||wt_imbibed||wt_salt	0:0:-1.49769007358921:1.10697899312592||0:0:2.82682755811287:-5.20998505391866||0:0:0:0	5.20999
AGCTGATTCTTATACATTTTTTCCCCT	0.366944	27	GTTGAAATTTGGTATCTTAAGTTTTGG	164	GTAAATACACCAAAATCAACCAAAGTC	126	9.06	wt_dry||wt_imbibed	0:0:1.16526535493966:-1.09232242481021||0:0:-1.16526535493966:1.09232242481021	1.16527
GTTGTCTTTGATTTGATTAGAGATCAG	0.366903	32	GTTTTAGAGCATAAAGCTCTTAATTTT	209	GTTCGTCCAATTGTGATAAGGATGATA	159	10.0569	wt_dry||wt_salt	0:0:2.1139347586304:-2.33454721320588||0:0:-2.1139347586304:2.33454721320588	2.33455
CATCTCCAGGTTAGGCAAACCCCCAGA	0.366835	36	AACCTTCCGTATCTGCTAAAGAGACGC	1108	AACCTTCAACAAGATCATTCAAGTTAA	818	7.90457	wt_dry||wt_imbibed||wt_salt	0:0:-4.07228740559033:2.62109538829171||0:0:0:0||0:0:0:0	4.07229
GATTCAGCATCACTACTACAAGAGTCG	0.366729	19	GCACCATCTTCTGTGCTGAAGAAGAAG	117	GCACCATCTAGAAAAGAAGTTGGTTTG	80	7.04412	wt_imbibed||wt_salt	0:0:1.47919660364599:-1.17233066219834||0:0:-1.47919660364599:1.17233066219834	1.4792
GTGCATATAACTTTAGCCAGAAAGGAA	0.366653	29	TGATCTTGTAACCTGAGGGTGGTGAGA	256	TGATCTGAAAATGTAATACCATAACTG	173	6.96396	wt_dry||wt_imbibed||wt_salt	0:0:-1.60560064682945:1.09830377172365||0:0:0.736611670529052:-0.948128345277758||0:0:0:0	1.6056
GGTTTTTGGCGAGTGATGGATGGATCG	0.366627	19	GATACGAAGCTGATGACTTTGAGCTCA	139	AAGGAAACCAGCTGGCGGAAGTTGATG	14	8.50826	wt_dry||wt_salt	0:0:4.88083002606395:-0.45620505386202||0:0:-4.88083002606395:0.45620505386202	4.88083
CTTCCTCTTCTTCTTCTTCTTCTTCTT	0.366595	36	CTTCTTCTTCTTCCACATCTTCCTTCA	1117	CATCTATGGACCCTTTAGCTTCCCAAC	439	6.74495	wt_dry||wt_imbibed||wt_salt	0:0:0.511273648835844:-3.03863907897897||0:0:-1.99741277105056:4.12816429869273||0:0:0:0	4.12816
TTCTTTCGGAAATTCCGGTGATTCAAC	0.366567	36	GTGGTAGGATCGTTGTTAGGATGGTGT	814	GTGACTTTTGTGTAATAAAGCATGGAA	629	9.49431	wt_dry||wt_imbibed||wt_salt	0:0:3.90395874758482:-4.05307890236328||0:0:-0.049402607334171:0.0268343165875505||0:0:0:0	4.05308
CCGCGTTCACCACCATCTCAGTCTGAT	0.366544	36	CTATTAAGCCGGTCGGAGCACTCAACC	1404	CTATTAAGCCGACCATCGCCAGGCCGT	904	5.1847	wt_dry||wt_imbibed||wt_salt	0:0:6.96747479752806:-5.7395688673679||0:0:-7.02283979574873:2.60229768926613||0:0:0:0	7.02284
GATTTCGCTTAGATCCTTCTATGTATG	0.366524	31	AAGAGGCTTATTGCTCCACCAGTTCAA	234	AAGAGGTTCAGCTTTTGTTGCTAACAA	163	6.17848	wt_dry||wt_imbibed||wt_salt	0:0:1.7762828814071:-4.05724095443439||0:0:-0.331406951358659:0.282225667602306||0:0:0:0	4.05724
ACAACAACAACAACAACAACAGCAACA	0.366366	36	CCAACAGCAGCAGCAGCAACAGCAACA	599	GCAACAGCAACAAATGTTCTTACTATT	522	9.99872	wt_dry||wt_imbibed||wt_salt	0:0:-5.68935467623182:2.78076439709026||0:0:2.68543772148346:-4.57896891708681||0:0:0:0	5.68935
ACACCGTGTAATTGACTATGATCTTTC	0.366293	33	CAAACTGCTGCAGCAACAGCAGTAGCA	268	CAAACTACGTAAAATCAAAAACAACAA	266	7.73684	wt_dry||wt_imbibed||wt_salt	0:0:-3.68537190742858:1.57954177246618||0:0:1.42795402718389:-1.95067918395037||0:0:0:0	3.68537
GATTCCACTACTACTTAAGGATTCGAA	0.366082	36	TTCGATTCGCTAGATCTGCGGGGGGAG	648	TTCTTCAAAAACCACAAACAAAAGAAA	583	9.55873	wt_dry||wt_imbibed||wt_salt	0:0:12.0965419614308:-20.3910377875415||0:0:-2.13581382404993:1.12560711309738||0:0:0:0	20.391
CAGTCACTTCCTCACCCGTGAAGCCAA	0.365679	36	AATCTAGACAAGGACCTCCGCCGCCGA	528	AATCTGTATGTATCATTTTGTTGTCTC	448	7.96443	wt_dry||wt_imbibed||wt_salt	0:0:2.0825749168129:-1.98055069233879||0:0:0:0||0:0:0:0	2.08257
CCGATAACTTCAACCATAATTCTCCGG	0.365667	35	CGAGTCAGATCGACGATTCCGTTAAAA	188	CGAGTCAGATCGACGGTGAGTTCTTCA	185	5.50746	wt_dry||wt_imbibed||wt_salt	0:0:1.83613458208853:-1.88242204118131||0:0:0:0||0:0:0:0	1.88242
ATCAAACATCTCCAGGTTAGGCAAACC	0.365629	36	CCCAGAAACCTTCCGTATCTGCTAAAG	1106	CCCAGAAACCTTCAACAAGATCATTCA	788	5.81545	wt_dry||wt_imbibed||wt_salt	0:0:-18.330782849739:9.27702808438373||0:0:0:0||0:0:1.49627149519662:-2.05503093164316	18.3308
TAATCTTATCTATTAAACTCTGCGTTA	0.365573	24	TCCCAGTTAGAAGAAGCCACGTGTACT	249	TCTGGTGATGTTTCAAGTCCATTGGCA	236	9.67665	wt_dry||wt_salt	0:0:7.2163855538708:-8.62694885311209||0:0:-7.2163855538708:8.62694885311209	8.62695
TGTACCACTGACGATAAATCTCTCTCT	0.365366	35	TCCTCTAAATCGTTAACTTATACTTGC	369	TCCTCTAAATCGGTTAAAAAATTCATT	356	6.78756	wt_dry||wt_imbibed||wt_salt	0:0:-2.75339375104285:2.69131000894948||0:0:0.164027661717835:-0.313549132675753||0:0:0:0	2.75339
CCAAGTTTTGCTGCCCAACTATAAATA	0.365055	36	TGTGCTGTGCTCATGCACTCTTCAATA	1258	CATGTGCTGTGCTCATCATACACTTCA	975	8.25991	wt_dry||wt_imbibed||wt_salt	0:0:4.44649781455058:-2.95812316502935||0:0:0:0||0:0:0:0	4.4465
TGTTATACACCATGGATCAAATATTTA	0.364972	27	ATCATCATGTGTGGCATCGTTGGATGT	412	ATCATCTGTTACCAAAAAAAATAAAAA	328	8.47222	wt_dry||wt_salt	0:0:1.51334228752233:-1.75383358133435||0:0:-1.51334228752233:1.75383358133435	1.75383
AGCTAAAGCAAACGGTGCACCAGAGGA	0.364784	36	TGGTACATCCGATTGGATGCTCGACAG	335	TGGTACATCCGAGAATCATCACGAAAG	325	5.63986	wt_dry||wt_imbibed||wt_salt	0:0:2.38067422548304:-3.66834111916531||0:0:-2.60356397458963:1.48983954363493||0:0:0:0	3.66834
GCATATAACTTTAGCCAGAAAGGAATG	0.364766	30	ATCTTGTAACCTGAGGGTGGTGAGATG	259	ATCTGAAAATGTAATACCATAACTGAC	179	7.88496	wt_dry||wt_imbibed||wt_salt	0:0:-1.98812407627366:1.3149366088217||0:0:0.955201860475981:-1.31277533455143||0:0:0:0	1.98812
CATCAAACATCTCCAGGTTAGGCAAAC	0.364597	36	CCCCAGAAACCTTCCGTATCTGCTAAA	1102	CCCCAGAAACCTTCAACAAGATCATTC	770	5.30205	wt_dry||wt_imbibed||wt_salt	0:0:-3.57959524571975:2.26892102694251||0:0:0:0||0:0:0:0	3.5796
CACAAAACATTCGAAACTTCTGATCCT	0.364391	34	GTCTTCCAAGGATGATGAAAAATCAGC	215	GTCTTCCAAGGTAACACAAAGGTCGAT	180	6.74286	wt_dry||wt_imbibed||wt_salt	0:0:1.57361518009318:-2.22786610119983||0:0:0:0||0:0:0:0	2.22787
CAGACCTTCTCCTTTGTTTCTCAGTGA	0.364321	33	TTCCAATTTTTGGCGTATTAGAGGCTC	505	TTCTATGGAATAACCAACAAAAAATGA	266	6.30408	wt_dry||wt_imbibed||wt_salt	0:0:1.26403389344145:-2.17487302548923||0:0:0:0||0:0:0:0	2.17487
CTCCACTAACTTTTAACCATGGTTTTA	0.364307	29	CTGGGGGTCATTTGAGAAGCCTACACC	225	CTGGGTATTTGCTTGATTATCAAATAT	102	5.83478	wt_dry||wt_imbibed	0:0:0.506060957619366:-2.19067214549086||0:0:-0.506060957619366:2.19067214549086	2.19067
CAACCATAATTCTCCGGCGAGTCAGAT	0.3642	36	CGACGATTCCGTTAAAACAAGCGTTTT	239	CGACGGTGAGTTCTTCAGACCAAGCTC	229	9.92917	wt_dry||wt_imbibed||wt_salt	0:0:2.3282553115025:-2.21973291634181||0:0:0:0||0:0:0:0	2.32826
GTTGGAGCTGATAATTCTTTACAGTGT	0.364143	36	ATGAGGCGAAAAAGTCGTTCTATTTCT	453	ATGAGGTAACTGCACATACTTTTGTTT	278	6.08155	wt_dry||wt_imbibed||wt_salt	0:0:3.68156019980671:-8.71812088206772||0:0:-1.28130715928406:1.03547430576841||0:0:0:0	8.71812
TGGGAAATCATAATTAACCACACATTT	0.363907	36	AATGTCCTTCACATCAAGTCCCCTTGC	267	AATGTCCTTCACATCTTAACTTGCAGG	255	5.05292	wt_dry||wt_imbibed||wt_salt	0:0:2.31776359650284:-3.0411241881469||0:0:0:0||0:0:0:0	3.04112
GAGTTTCGCGAGAAATGTCCTGGTGTT	0.363786	36	CCTGTAATCGATTTGCCTGAGGCTATC	1422	CCTATAGCGAGAGATTTGGTGTCCCGG	748	6.7597	wt_dry||wt_imbibed||wt_salt	0:0:40.0859610013616:-30.7833889177463||0:0:-137.570492301875:27.3020954250029||0:0:0:0	137.57
CCTGTCAAGGACATTTACCTGCCAAGG	0.363625	36	GATTATTATACCGGAGATCCGCGAGGG	1118	GATTATTATACCGGGTGAGCATGTTTT	606	5.22945	wt_dry||wt_imbibed||wt_salt	0:0:1.99923868040531:-3.88506312778073||0:0:0:0||0:0:-0.341224682704671:0.491481618577797	3.88506
TCATAAAAGGCGATCACAGCAGCTTTA	0.363542	35	CTCGCCTGAATTCATCGGCATGAAATG	597	CTCGCACAGTAAAAGCTTAGTCTAGGT	370	7.10603	wt_dry||wt_imbibed||wt_salt	0:0:1.93101585568182:-4.07557344664855||0:0:0:0||0:0:-2.61811464089993:1.78808291958336	4.07557
CGTCACCTAGCTCATATTCAGAACAAC	0.363523	36	GTGTGACCAATCTTGGGTTTATCATCG	2140	TATTTATAAAAAAAAGTACTACATAAA	884	7.30178	wt_dry||wt_imbibed||wt_salt	0:0:3.349511017628:-7.56943713755288||0:0:-0.873315777949528:1.0023529130758||0:0:0:0	7.56944
TTAGAACAGGCTGATGATCTTAAAACC	0.363503	36	TTGGATCTAGAAGAAAAAACTCTTAAT	352	TTGGTAAGTTTTTATTAGAACCTTGCA	271	7.8414	wt_dry||wt_imbibed||wt_salt	0:0:3.11356614632329:-6.19315689859901||0:0:-0.493077238658055:0.323817226674613||0:0:0:0	6.19316
TTTAGATAAGCTATTCCAGCTTGATCC	0.363494	33	CATGATTTGGCAAGCTTATAGGAATCA	150	CCTGAAGAATCACAAATCAAACACATA	147	10.1038	wt_dry||wt_imbibed||wt_salt	0:0:1.04043140101094:-1.30701095853192||0:0:0:0||0:0:0:0	1.30701
CCCAACATTTGGACTCAAAGCTTACCA	0.363359	25	GTACAAGTAAGCCAATAAACAATATAT	118	GTACAAGTTCTACTTTGATTTTTCAGC	73	7.80451	wt_imbibed||wt_salt	0:0:-0.796593562940325:1.42019208857754||0:0:0.796593562940325:-1.42019208857754	1.42019
GATCAACACAGTTACATCCATAATTCC	0.363354	36	TCATACCAAAAAGCAGGCATAGATGGG	517	TCATACCAAGTATGTAATGTAATCATC	377	6.47425	wt_dry||wt_imbibed||wt_salt	0:0:10.0435252694706:-17.585456816027||0:0:-7.5878302867223:4.57094459878726||0:0:0:0	17.5855
ATAAAATCTGGTCAATTCCGGGAGAAT	0.363081	36	AATCTGATAACCTGAATGTCTCATGCA	456	AATCTGGTCTGTTCTATTCGCCCTTTT	306	7.67638	wt_dry||wt_imbibed||wt_salt	0:0:1.98499071118612:-3.03863275362192||0:0:0:0||0:0:0:0	3.03863
ATTGTCATGCATTAGGCACCCTCTTTA	0.362891	33	GCTAAAAAAACGTACCAAGAAATATCA	265	GACATGAAGCTTCATGCCAAGTCTTTG	100	5.88175	wt_dry||wt_imbibed||wt_salt	0:0:3.57816975333648:-2.59545297730752||0:0:0:0||0:0:-1.93451845698044:0.415180948894866	3.57817
ACATTGAAGCTTTACGTGACTGAATCA	0.362861	33	ATTGCTGTATAGAACTATACGTAAGGA	382	ATTGATGAGAGAGCAAAGTCACAGAAG	273	7.63244	wt_dry||wt_imbibed||wt_salt	0:0:2.59691204812343:-3.68421709758237||0:0:0:0||0:0:0:0	3.68422
CTTCTTTCGGAAATTCCGGTGATTCAA	0.362858	36	CGTGGTAGGATCGTTGTTAGGATGGTG	811	CGTGACTTTTGTGTAATAAAGCATGGA	624	9.00782	wt_dry||wt_imbibed||wt_salt	0:0:4.57982054813475:-4.90116163140226||0:0:-0.569706717257982:0.296296156196654||0:0:0:0	4.90116
GTTATACACCATGGATCAAATATTTAA	0.362857	27	TCATCATGTGTGGCATCGTTGGATGTG	367	TCATCTGTTACCAAAAAAAATAAAAAT	310	9.24863	wt_dry||wt_salt	0:0:1.66258993686689:-1.67756006754012||0:0:-1.66258993686689:1.67756006754012	1.67756
CAAGCTCCTCAAGCTCTATCTCAACAA	0.362753	34	GTACCTAATGGGTGACGACAAGAAAGG	460	GTACCATTGAAGGAGACCTAACCGACC	140	5.64117	wt_dry||wt_imbibed||wt_salt	0:0:1.2759491563777:-0.842434801290822||0:0:-3.63531816417643:1.07080900709288||0:0:0:0	3.63532
TCTGTATGTGAGGGCCCCTCTGTTGGA	0.362669	36	CTTGTAGAGTATTTCTTGTGGATTTCT	556	CTTGTGGTCAAGCTGTATGAAAGATGT	252	5.56926	wt_dry||wt_imbibed||wt_salt	0:0:-1.96118901148517:3.16238246620086||0:0:0:0||0:0:0:0	3.16238
AATCTTATCTATTAAACTCTGCGTTAT	0.36255	24	CCCAGTTAGAAGAAGCCACGTGTACTG	249	CTGGTGATGTTTCAAGTCCATTGGCAA	237	10.1793	wt_dry||wt_salt	0:0:1.58295618354058:-1.63802785541469||0:0:-1.58295618354058:1.63802785541469	1.63803
AAATCATAATTAACCACACATTTAATG	0.362543	36	TCCTTCACATCAAGTCCCCTTGCTGCT	272	TCCTTCACATCTTAACTTGCAGGGATA	264	7.09302	wt_dry||wt_imbibed||wt_salt	0:0:2.03389572442158:-2.51278416150245||0:0:0:0||0:0:0:0	2.51278
AACCATCATAATCCTTCGGGTTAAGAA	0.362542	29	TAACCTCTGGAGCCATCCAATTCCAAT	190	TAACCTGAAGGAAACATAACCGGGGAT	91	6.32372	wt_dry||wt_imbibed	0:0:-0.701050551527709:1.66507935183089||0:0:0.701050551527709:-1.66507935183089	1.66508
GTGGAATCTTTGAATCTTGCATCTCTG	0.3625	31	CGATTTGTCTAGGGTTTCACAGGACCT	215	CTCAAAGATCATCAAAATTAACAATTT	135	8.29082	wt_dry||wt_imbibed||wt_salt	0:0:1.35142195329824:-3.00136963941857||0:0:-1.92666348817652:1.67925629532618||0:0:0:0	3.00137
ACCCGCCTTTCCCCGTGCCTGATTACT	0.36243	33	TACGTCAAAACCTGATGCTCGGAGAAG	269	TACGTCAAAACCTGGTAAGTTATTGCT	133	5.80366	wt_dry||wt_imbibed||wt_salt	0:0:0.573868548164436:-1.06011491506788||0:0:0:0||0:0:0:0	1.06011
TCAAGCTCCTCAAGCTCTATCTCAACA	0.362409	34	AGTACCTAATGGGTGACGACAAGAAAG	460	AGTACCATTGAAGGAGACCTAACCGAC	142	5.3509	wt_dry||wt_imbibed||wt_salt	0:0:1.2759491563777:-0.842434801290822||0:0:-3.63531816417643:1.07080900709288||0:0:0:0	3.63532
ATTCTCAGGAGCTTTAAGTTAAATCTG	0.362402	21	GTACAATCGGCCAGTTTCAGGAAGTGA	204	GTACTACACAAATACAAACACTTCTCA	97	7.16061	wt_dry||wt_salt	0:0:3.43649815706476:-4.51308269259433||0:0:-3.43649815706476:4.51308269259433	4.51308
TATGCAGACATGGAAAAGGAGCTTAAA	0.362326	36	GAGGTGATTGCATTGACAGAGGAAGTT	1047	GAGGTGATCAATCCCTATTTTAATCAC	576	9.26661	wt_dry||wt_imbibed||wt_salt	0:0:-15.6630048030786:5.27551507623373||0:0:0:0||0:0:9.37094918387671:-6.00535164170404	15.663
ATTGAAATGAACTTGATTTAGCTTAGC	0.362164	32	TCCTATGTCCACAGAAACTCATCATGA	405	TGTTTACAGAAGTTAAAAAGAAAGGAG	285	8.5376	wt_dry||wt_imbibed||wt_salt	0:0:2.27873280372417:-2.58580821238648||0:0:0:0||0:0:0:0	2.58581
GGGTCAACTTCTGATTTTGGAATTTCT	0.362128	35	GAAAATTTTGGATTTTTGTTGTGTCTT	278	GAAAATTTTGGTAAATTTACTCGATCC	233	6.24275	wt_dry||wt_imbibed||wt_salt	0:0:2.07339320389932:-2.76098862563433||0:0:0:0||0:0:0:0	2.76099
GCGGCGGATGCTCAGAAGAAGCTAGGC	0.362116	23	GAAATCGAGTTTGCCAAAGAAAAACCC	84	GAAATCGAGAGATCGGAAGAGCACACG	37	6.31034	wt_dry||wt_imbibed	0:0:3.71627982253882:-4.07694062561628||0:0:-3.71627982253882:4.07694062561628	4.07694
AACCACACATCTTTCATACAGCTTGAC	0.362083	36	CACCTTATTGAAGTCTCCATCCCTCTC	1379	CACCTATTGGAAAAGACAATCGAATGT	601	7.43275	wt_dry||wt_imbibed||wt_salt	0:0:5.28642083077646:-3.4945172383181||0:0:-8.40085817131857:3.65654611526104||0:0:0:0	8.40086
CAGACATGGAAAAGGAGCTTAAAGAGG	0.361736	36	TGATTGCATTGACAGAGGAAGTTCTTG	1055	TGATCAATCCCTATTTTAATCACTTAT	578	10.4626	wt_dry||wt_imbibed||wt_salt	0:0:-24.0935837219474:7.37128022440854||0:0:0:0||0:0:18.7494995870796:-12.0754890826139	24.0936
ATCTTCTTCTTCTTCTTCTTCTTCCTC	0.361706	36	TTCTTCTTCTTCCTCTTCCTCTGCTTC	2046	CTCTGGGTAATCAGTCTTTGGATGATC	535	5.95378	wt_dry||wt_imbibed||wt_salt	0:0:-32.6239205332487:6.58109894509043||0:0:23.410092830836:-11.8576606293249||0:0:0:0	32.6239
TTCATTGAGAGGGATGGAGACTTCAAT	0.361647	36	AAGGTGGTCAAGCTGTATGAAAGATGT	1132	AAGTTAAGTAGTATCTGGTGCATCATA	465	7.34368	wt_dry||wt_imbibed||wt_salt	0:0:-4.57572561490567:5.6440695319817||0:0:1.35673932671596:-4.46727972458965||0:0:0:0	5.64407
ATTGAAGCTTTACGTGACTGAATCAAT	0.361488	33	TGCTGTATAGAACTATACGTAAGGAGA	366	TGATGAGAGAGCAAAGTCACAGAAGGA	268	7.76	wt_dry||wt_imbibed||wt_salt	0:0:0.985923362197787:-1.21312172286786||0:0:0:0||0:0:0:0	1.21312
TAACAAAGGTTTCCTTAAGGCGCCAGC	0.361473	34	TGCTCTTCCAACCAGTTAGATATATCA	847	TGCTCTTCCAACCTGTTTAAGAAAGGT	574	5.80591	wt_dry||wt_imbibed||wt_salt	0:0:2.42258507086911:-1.84443495130553||0:0:0:0||0:0:0:0	2.42259
GCAAACAGAGAGGAACAATCGCCACGA	0.361386	32	AAGAAGCTTAAGAGGCAAGATATTGAA	173	AAGAAGCTTAAGAGTGGGCAACCAAAA	168	5.69554	wt_dry||wt_imbibed||wt_salt	0:0:0.604416442942517:-1.33295952905918||0:0:-2.47492336234998:2.43343467083668||0:0:0:0	2.47492
ACCACAGTTGTTATTGTTCTGACTCTG	0.361187	36	TGAAGCAACGTTATTAGCCTCCCTTAC	4891	CAGTTGAAATAAGCTGTATGATAATGG	4668	11.2807	wt_dry||wt_imbibed||wt_salt	0:0:22.9800419777638:-21.9183813767666||0:0:-70.1871439824866:25.8679173959746||0:0:0:0	70.1871
ATCATAATTAACCACACATTTAATGTC	0.361083	36	CTTCACATCAAGTCCCCTTGCTGCTAC	275	CTTCACATCTTAACTTGCAGGGATAAG	264	7.54545	wt_dry||wt_imbibed||wt_salt	0:0:2.67692237775361:-3.46927254293164||0:0:0:0||0:0:0:0	3.46927
ATTCAGCATCACTACTACAAGAGTCGG	0.361049	19	CACCATCTTCTGTGCTGAAGAAGAAGC	115	CACCATCTAGAAAAGAAGTTGGTTTGT	80	7.5297	wt_imbibed||wt_salt	0:0:1.9219238780791:-1.52903714864414||0:0:-1.9219238780791:1.52903714864414	1.92192
TCGAACCCTAAGCTATATGATGCTCGA	0.361018	35	AGAGTACAATTTGATGTAAGAGCCTCT	299	AGAGTACAAGTAAGATTCTTTAATGTT	222	6.55273	wt_dry||wt_imbibed||wt_salt	0:0:-2.58260146240471:1.45238113824321||0:0:0.536900048836507:-0.580982742986181||0:0:0:0	2.5826
GGGTTGCTCCCACCGTTTTCTCTATAA	0.360976	31	GACTTGGATCGAGGACGTTTTGGCGAG	293	GACTTGGTTTGTTCTCTGTCTTCTTCA	172	5.73958	wt_dry||wt_imbibed||wt_salt	0:0:1.88587745366542:-5.57749525759976||0:0:-0.722873796050244:0.651529963912453||0:0:0:0	5.5775
AGTAGTAATCTTGTGGACAAACCCAAA	0.360962	36	TGCTGAGAATACCAGATGCAAGACATC	493	TGCTGAGAATACATGTGCTCTTTCTCC	323	5.49511	wt_dry||wt_imbibed||wt_salt	0:0:3.13082018405365:-3.82917814309681||0:0:-2.19022852205455:1.17003240012939||0:0:0:0	3.82918
TCTCCGTCTTCAATCAGAGCTTTTTGG	0.360927	36	TTTGTGTTTTAGATTTCCTGTTTTGAT	556	CTCAAATTAACTCTTCCAATTTCGGGA	272	5.98474	wt_dry||wt_imbibed||wt_salt	0:0:5.223122042267:-2.37701114390432||0:0:-1.1589287776057:0.190387132788596||0:0:0:0	5.22312
ACCATCTCAGTCTGATCTATTAAGCCG	0.360874	36	GTCGGAGCACTCAACCTCTAGTTCTTG	1372	ACCATCGCCAGGCCGTATTCTTGAGGC	911	8.86328	wt_dry||wt_imbibed||wt_salt	0:0:5.14592566137039:-3.99665834030502||0:0:-1.73287048333933:0.716532687128008||0:0:0:0	5.14593
ACATTTACCTGCCAAGGGATTATTATA	0.360854	36	CCGGAGATCCGCGAGGGTTTGGGTTCG	1034	CCGGGTGAGCATGTTTTGTAAATAGGA	581	9.55093	wt_dry||wt_imbibed||wt_salt	0:0:3.13279217207591:-6.70262291239055||0:0:0:0||0:0:-1.36198784587753:1.81043804411704	6.70262
GTTGCCCGGGTTGAGAAGCTTATCACT	0.360825	30	ACTGGAGAGAGAAGAATCGGACTCTCG	327	ACTGGAGGTAAACATTTCTTCTCTCTG	172	5.19085	wt_dry||wt_imbibed||wt_salt	0:0:-1.80040758681897:4.44768041506168||0:0:0:0||0:0:0:0	4.44768
TGTAACCCCAACACCAAACCGAGCCAT	0.360818	36	CATCTGCCAAAAGCTGAGACAGCGAGA	479	CATCTGAGACAGCGAGACTGTGATAAG	296	5.81952	wt_dry||wt_imbibed||wt_salt	0:0:-11.0439295950251:4.17115769401378||0:0:2.75488031696789:-3.41324997173772||0:0:0:0	11.0439
TGATCTTGAGAAGAATCAAAGACCTCT	0.360779	33	ACAATCTCTTCAAGAAATGAATTGTCA	187	ACAATCTCTTGAGAGTTAAGATTCAGA	163	8.04245	wt_dry||wt_imbibed||wt_salt	0:0:0.935572262969429:-1.74200136875628||0:0:-1.52005712662078:1.2601162599289||0:0:0:0	1.742
GAATGTGAAACACCTCGAGGAATGCAC	0.360772	36	TGTTTCCAATGCATTAGGGACATGGGT	985	TGTTTCCAATGCATTGGGAACTTGGGT	923	5.44561	wt_dry||wt_imbibed||wt_salt	0:0:-5.631692835912:3.19712626925627||0:0:0.848198222721091:-1.61310143093682||0:0:0:0	5.63169
GAAGAGGAAGAAGAAGAAGAAGAAGAA	0.360747	36	GATTCTAAAGAAAGAAGTCCATCTTCT	3487	GCTGAAATCGGAAGTGAGTGGCGTTCG	1226	6.88143	wt_dry||wt_imbibed||wt_salt	0:0:11.2922109810965:-61.2014603542698||0:0:-30.1680182639552:42.8773661630449||0:0:0:0	61.2015
TCTCCAGGTTAGGCAAACCCCCAGAAA	0.360613	36	CCTTCCGTATCTGCTAAAGAGACGCTC	1108	CCTTCAACAAGATCATTCAAGTTAAAG	819	8.75366	wt_dry||wt_imbibed||wt_salt	0:0:-4.75500260536671:2.99034106679227||0:0:0:0||0:0:0:0	4.755
CTCTCGAGCACCACAGTTGTTATTGTT	0.360491	36	CTGACTCTGTGAAGCAACGTTATTAGC	5090	CTGACTCTGCAGTTGAAATAAGCTGTA	4911	7.52851	wt_dry||wt_imbibed||wt_salt	0:0:31.2676084240372:-30.5007400167641||0:0:-96.031771217856:33.836748315595||0:0:0:0	96.0318
TGTGAAACACCTCGAGGAATGCACTGT	0.360331	36	TTCCAATGCATTAGGGACATGGGTATT	993	TTCCAATGCATTGGGAACTTGGGTATT	938	6.45514	wt_dry||wt_imbibed||wt_salt	0:0:-14.3466394626533:6.14783068765986||0:0:2.22518367149773:-4.78224056086754||0:0:0:0	14.3466
GAAATGTATTGGTAGAGAACCGAGAAT	0.360135	35	GAACCAGGGCCATGTAGCTCGTAAACC	1132	GAACCACTTGGTCTTAGACACAACTTC	718	8.28078	wt_dry||wt_imbibed||wt_salt	0:0:3.42847370685173:-5.78807940472474||0:0:-5.64249187143749:2.73963485580992||0:0:0:0	5.78808
CGTTCACCACCATCTCAGTCTGATCTA	0.360101	36	TTAAGCCGGTCGGAGCACTCAACCTCT	1386	TTAAGCCGACCATCGCCAGGCCGTATT	902	6.00895	wt_dry||wt_imbibed||wt_salt	0:0:7.81119405982579:-6.64005643186832||0:0:-9.3994300921642:3.45568475210513||0:0:0:0	9.39943
GATGCTGAGGATCCAAGCCAGCTCGCT	0.360101	36	GTGGCTTTGTCTCAGAAAGTCGAGAAA	11401	GTTGCCATCGAGAAGATTGATAAGTCC	6321	5.76317	wt_dry||wt_imbibed||wt_salt	0:0:-6.70004035078183:6.68275554656986||0:0:2.72795996532474:-5.92801449669206||0:0:0:0	6.70004
ACCTCCGCTTCCGTGACATGGCTCATC	0.360096	31	ACATCCTCAGTAATTCTTTTTCTTTTT	223	ACATCCTCAGTCCGAAATGGGGAAGGT	209	6.88186	wt_dry||wt_imbibed	0:0:-5.2876844083367:9.58521727491235||0:0:5.2876844083367:-9.58521727491235	9.58522
GGTTTCAGAGAGATCACCACAACTTCA	0.360058	36	GGTTTTACTTTGTAAGTACAAATAATA	299	GGTTTTACTTTAAAATGGCTTCGTGTG	232	6.32595	wt_dry||wt_imbibed||wt_salt	0:0:3.79368116126885:-2.39633940328808||0:0:0:0||0:0:0:0	3.79368
ATTAGAACAGGCTGATGATCTTAAAAC	0.359977	36	CTTGGATCTAGAAGAAAAAACTCTTAA	348	CTTGGTAAGTTTTTATTAGAACCTTGC	272	7.37835	wt_dry||wt_imbibed||wt_salt	0:0:1.77218596646008:-2.85624335866347||0:0:0:0||0:0:0:0	2.85624
GGATACCTCGGATATTAAGTTGCAGAG	0.359785	30	ACTCCAGATAAGGACACCCGTTAAGCA	214	ACTGCAAGCATCACAAGAATATAAAAC	151	7.14512	wt_dry||wt_salt	0:0:0.605284494631251:-1.24351122254622||0:0:-0.605284494631251:1.24351122254622	1.24351
CTCCGATGTCAATCCCACCATCTTCAG	0.359782	36	GTTCTTCTTCTTCATCTTCCTCGTCTC	1313	CCTCCACAGCCTTACGCGGCGGCGCCT	682	6.52474	wt_dry||wt_imbibed||wt_salt	0:0:4.95106602869441:-4.0387498197804||0:0:-4.75997320747398:1.76985535999879||0:0:0:0	4.95107
CAGCAACAACAACAACAACAACAACAA	0.359763	36	CAGCAACACCAACAGCAGCAGCAGCAA	552	GATCCTTCAATGTATGATCCCATGGCT	279	10.8363	wt_dry||wt_imbibed||wt_salt	0:0:-16.936239027029:9.76387322278722||0:0:8.21974438493267:-23.4960145175612||0:0:0:0	23.496
TTTTGTGTCAAGATTCTGGAGAGAGCT	0.359722	36	TTTAGGTGAGTTTTGTGTATCTCTGAT	422	TTTAGCTTTTGAGATCTTGAAAATTGA	302	8.57993	wt_dry||wt_imbibed||wt_salt	0:0:2.93265646737242:-5.18007452178076||0:0:-6.45716594647553:3.28089133069586||0:0:0:0	6.45717
TCATAATTAACCACACATTTAATGTCC	0.359678	36	TTCACATCAAGTCCCCTTGCTGCTACA	274	TTCACATCTTAACTTGCAGGGATAAGG	264	8.03929	wt_dry||wt_imbibed||wt_salt	0:0:2.03178488869743:-2.52650415698944||0:0:0:0||0:0:0:0	2.5265
CAAGACCGCAGTACACGTGGCTTCTTC	0.359585	29	TAACTGGGATGGATTTGTGAATCGATC	416	TAACTGGGGTAAGAAATTATTTGACCC	322	9.93814	wt_dry||wt_salt	0:0:13.2039508519353:-12.9502060524093||0:0:-13.2039508519353:12.9502060524093	13.204
GTACTTTCCTGGAGTTGGAGTACGTCC	0.359508	36	TCTACGACGTCTTGCCCTAAATGTCTG	344	TCTACGACGTCTTGCCTTCTCAACAGT	269	5.58023	wt_dry||wt_imbibed||wt_salt	0:0:1.62586633483671:-3.61943541110349||0:0:-0.517531793607248:0.537701586669096||0:0:0:0	3.61944
AGCAGCATGCATGGTCTCCAAGCTTAC	0.359481	24	AAGGTGTTTATAGCTGTTGCTATAATC	152	AAGGTAACTAAACTCTCCATAGCATTC	143	7.69128	wt_dry||wt_imbibed	0:0:3.5649709903225:-6.14854421952279||0:0:-3.5649709903225:6.14854421952279	6.14854
TGGAGCTGATAATTCTTTACAGTGTAT	0.359403	36	GAGGCGAAAAAGTCGTTCTATTTCTCC	469	GAGGTAACTGCACATACTTTTGTTTTC	290	6.50194	wt_dry||wt_imbibed||wt_salt	0:0:4.60343548913644:-10.6687026625807||0:0:-1.39062280423623:1.07903125654696||0:0:0:0	10.6687
TTTGAGTGGTTTTGCGTTCCATTTTAT	0.359277	32	TAGGTACGTCAAGCTCGAAACTTTCGA	318	TAGGGTGCTTCCTATAGTTTGAGTAGC	291	9.20902	wt_dry||wt_imbibed||wt_salt	0:0:5.37620598043129:-3.40376683556138||0:0:0:0||0:0:-1.29271875730825:0.29983215842978	5.37621
CTGTTTTGACTTCTTTCGGAAATTCCG	0.35913	36	GTGATTCAACGTGGTAGGATCGTTGTT	643	GTGATTCAACGTGACTTTTGTGTAATA	476	5.66099	wt_dry||wt_imbibed||wt_salt	0:0:1.30518357866366:-1.07573490047241||0:0:0:0||0:0:0:0	1.30518
TCGTTATTGAAATGAACTTGATTTAGC	0.358778	32	TTAGCTCCTATGTCCACAGAAACTCAT	401	TTAGCTGTTTACAGAAGTTAAAAAGAA	272	6.28245	wt_dry||wt_imbibed||wt_salt	0:0:1.20472048036119:-1.29165184096518||0:0:0:0||0:0:0:0	1.29165
CAACGTCTTCGCCAATTCCATTCCTTC	0.358598	36	TTTCAAGAAACGTGCAGAGAGCGATAC	428	TTTCAAGTTCCTCTCTCTCTACTTTGA	220	5.29947	wt_dry||wt_imbibed||wt_salt	0:0:2.06744521008927:-8.05059486352932||0:0:0:0||0:0:-1.15407777317805:1.4720130870887	8.05059
CTGTGTTGTTGCCTCTTCTGGCATTGC	0.358575	26	CTTCAGCGGAGGTTTTGGGACATACCT	148	CTTCAGCGGTAAAGAAACTCATCTCTT	99	6.9924	wt_imbibed||wt_salt	0:0:1.93000740563905:-3.88594328317468||0:0:-1.93000740563905:3.88594328317468	3.88594
ATCTTGTGGACAAACCCAAATGCTGAG	0.358284	36	AATACCAGATGCAAGACATCAATGCTG	422	AATACATGTGCTCTTTCTCCTAATGCA	282	8.32673	wt_dry||wt_imbibed||wt_salt	0:0:3.21462310249882:-3.80396563745821||0:0:-3.32488923111942:1.74009751931397||0:0:0:0	3.80397
CTACTCCTTCTGTGACTTTGCTCTCTC	0.35818	36	ATGTCCGTATAGTTTCTTTTATGGTTT	442	ATCAATTGATTCAGTCACGTAAAGCTT	362	7.29775	wt_dry||wt_imbibed||wt_salt	0:0:2.94745734420308:-5.86188777116629||0:0:-3.5350877634247:1.99369102415863||0:0:0:0	5.86189
TCCAGGTTAGGCAAACCCCCAGAAACC	0.35818	36	TTCCGTATCTGCTAAAGAGACGCTCAA	1146	TTCAACAAGATCATTCAAGTTAAAGAA	844	8.83783	wt_dry||wt_imbibed||wt_salt	0:0:-2.76990844100404:1.87247423241083||0:0:0:0||0:0:0:0	2.76991
TCTTTTCCATACCACTTGCTGCACACT	0.358032	30	TACAGGAACAAACCAAGGAAATGTTTG	171	GTCGTTTCTAGCTTCCTGAGCTTTAGA	118	10.2124	wt_dry||wt_imbibed||wt_salt	0:0:1.43062323712431:-1.14157688614567||0:0:0:0||0:0:0:0	1.43062
ACAACAACGAAAGCTTGACCTCGTTGA	0.358004	35	AAATCTTCGGGTGAGATATTTTTCAAA	369	AAATCTTCGGGGTTTTTCCAATTTCTC	233	5.46381	wt_dry||wt_imbibed||wt_salt	0:0:3.44479619089663:-3.13250125138128||0:0:-0.707278567434348:0.312843455642182||0:0:0:0	3.4448
GTCTATGTGACATATGCGGAGCATTTT	0.357981	36	TGAGCGTCTATGACAGCAGGCTATTTG	605	TGAGCGTCTATGACAGTGATCGTCGGT	585	6.09242	wt_dry||wt_imbibed||wt_salt	0:0:4.33485826746833:-11.2141262292276||0:0:-0.408754162135797:0.389661198802279||0:0:0:0	11.2141
TCTTATAAATGAAGGGTTTTCCAATGA	0.357864	26	TGTCGCACAGGTACAATAATAACCATT	141	TGTCGCACAGTGGGTCATTACCAATCT	109	7.03125	wt_dry||wt_imbibed||wt_salt	0:0:0.931352441648408:-1.78589630622713||0:0:-0.284635576372154:0.271866590868699||0:0:0:0	1.7859
TTTGGTTGGCCGCCCGCTACATAAAGA	0.357804	34	GGGTCCCCTACCAAGGGATGTCCCATG	297	GGGTCCCCTGCACTTTGATCAGCACGT	122	5.62214	wt_dry||wt_imbibed||wt_salt	0:0:-1.14494337744708:2.86726279071786||0:0:0:0||0:0:0:0	2.86726
ATACATGTTATACACCATGGATCAAAT	0.357666	28	ATTTAATCATCATGTGTGGCATCGTTG	460	ATTTAATCATCTGTTACCAAAAAAAAT	365	6.60452	wt_dry||wt_salt	0:0:3.11770807342479:-3.88536692717192||0:0:-3.11770807342479:3.88536692717192	3.88537
ATATGCAGACATGGAAAAGGAGCTTAA	0.35766	36	AGAGGTGATTGCATTGACAGAGGAAGT	1050	AGAGGTGATCAATCCCTATTTTAATCA	580	8.80174	wt_dry||wt_imbibed||wt_salt	0:0:-17.5897445378157:5.92392323582069||0:0:0:0||0:0:10.3304766716706:-6.56593358627586	17.5897
CTGTCAAGGACATTTACCTGCCAAGGG	0.357396	36	ATTATTATACCGGAGATCCGCGAGGGT	1116	ATTATTATACCGGGTGAGCATGTTTTG	607	5.57881	wt_dry||wt_imbibed||wt_salt	0:0:5.29046097609617:-11.5631889028189||0:0:0:0||0:0:-4.9362961104854:6.2193944042157	11.5632
TCAACACCATTCATCCTAGAATTCGAC	0.357143	32	ATTTCTTTTCAAGCGCAGAAGGAAAAA	227	ATTTCATGAAGGTGAAAGTTAGGAACA	200	7.38427	wt_dry||wt_imbibed||wt_salt	0:0:1.28510464222776:-2.93523654384618||0:0:-2.22618985007115:1.40271254276311||0:0:0:0	2.93524
AGGTTGAGAGGGTTGATATGAAAGCTG	0.356942	36	GGTTTGCTTTTGTATACATGGAAGATG	1757	GGTTTGCTTTTGTCTATATGGAAGATG	1315	7.60883	wt_dry||wt_imbibed||wt_salt	0:0:-4.07116526846254:3.61333066754388||0:0:0:0||0:0:25.9738553981756:-44.6626957401	44.6627
AGTTTTAGATAAGCTATTCCAGCTTGA	0.356867	34	TCCCATGATTTGGCAAGCTTATAGGAA	158	TCCCCTGAAGAATCACAAATCAAACAC	158	8.90885	wt_dry||wt_imbibed||wt_salt	0:0:1.28208702032509:-1.74465214658303||0:0:0:0||0:0:0:0	1.74465
AGCTCTCTCTCTCTCTCTCTCTCTCTC	0.356545	36	CTCTGCTGATTCTTCGCTGACTCTTGC	840	TCTCTCTCTCTCTCTCTCTCTCTCTCT	652	13.743	wt_dry||wt_imbibed||wt_salt	0:0:-3.24673404275929:2.90461905035984||0:0:1.06112454704289:-2.34841843798399||0:0:0:0	3.24673
CAAACCCGAGAGTTTTGTTTCATGACC	0.35652	36	TAATACGATTCTGTCGTTTACATTCCT	1561	TGTGGGATTCGTCAAGACGACGGACGT	994	7.50431	wt_dry||wt_imbibed||wt_salt	0:0:-2.53034133841307:5.07209843484104||0:0:0:0||0:0:0:0	5.0721
TCTCTCTTTTCTCCTTTGCCTTCTTCC	0.356274	36	TCTCCGAGAGAAGGTCGACGCTACTTC	1437	TCTCCGAGAGAAGTTGACTTGTGAAAA	1224	5.35636	wt_dry||wt_imbibed||wt_salt	0:0:-4.02126913721774:4.53260322464057||0:0:0.947124221082401:-2.51398506842832||0:0:0:0	4.5326
TCGTCGCATCTTAAACCTCCTAAACAG	0.35614	22	GTATGCTTGTAACTTTTGTTTCTTACC	111	GGTTTATTAGGGTTCTTGATTTCATCA	44	8.88636	wt_imbibed||wt_salt	0:0:1.02851239366191:-0.183441993796749||0:0:-1.02851239366191:0.183441993796749	1.02851
CCTTCAAAGTCTCTAACTGCTAAGATT	0.356124	36	CTTGATGAGACAGGGATTTACAAGAAC	516	CTTGTAAGTTCTCTGTCTTTTCTTCTT	252	6.54791	wt_dry||wt_imbibed||wt_salt	0:0:-1.4114487636155:2.27312646522453||0:0:0:0||0:0:0:0	2.27313
TCAACCATAATTCTCCGGCGAGTCAGA	0.35612	36	TCGACGATTCCGTTAAAACAAGCGTTT	238	TCGACGGTGAGTTCTTCAGACCAAGCT	225	9.31787	wt_dry||wt_imbibed||wt_salt	0:0:3.42414283455599:-3.56235144670654||0:0:0:0||0:0:0:0	3.56235
GCTGCCTTAAGTGATCTTGTCAATGAG	0.356102	36	GTGGTAGCAATTGAGACCTGTGGAGGT	426	TTCAAGATATTCCTAGTGGAGCCTTTT	171	9.35409	wt_dry||wt_imbibed||wt_salt	0:0:-1.32285576523526:1.84374268647782||0:0:0:0||0:0:0:0	1.84374
GATCACCACAACTTCAGGTTTTACTTT	0.355937	32	GTAAGTACAAATAATATGTTTAGCTTC	220	AAAATGGCTTCGTGTGCCATCTCAAAC	196	12.2606	wt_dry||wt_imbibed||wt_salt	0:0:2.62699780879853:-1.81757127817757||0:0:0:0||0:0:0:0	2.627
CATTGAAGCTTTACGTGACTGAATCAA	0.355931	33	TTGCTGTATAGAACTATACGTAAGGAG	364	TTGATGAGAGAGCAAAGTCACAGAAGG	269	7.79507	wt_dry||wt_imbibed||wt_salt	0:0:3.85009507711906:-5.88051967791183||0:0:0:0||0:0:0:0	5.88052
TGATGCTGAGGATCCAAGCCAGCTCGC	0.355891	36	TGTGGCTTTGTCTCAGAAAGTCGAGAA	11397	TGTTGCCATCGAGAAGATTGATAAGTC	6326	5.4054	wt_dry||wt_imbibed||wt_salt	0:0:-14.4341535872229:13.732427261283||0:0:12.9400596530963:-30.3979040133447||0:0:0:0	30.3979
TCGAAACTACGACATAAACTGCGGAAA	0.355864	20	CCATCTGCAGGCATGCGATCGCTTTCT	114	CCTATCCAAAAAAAGGAAAACAGATAT	56	7.52083	wt_dry||wt_salt	0:0:0.866805388412414:-2.52829469199952||0:0:-0.866805388412414:2.52829469199952	2.52829
TCGAACTCTCGAGCACCACAGTTGTTA	0.355862	36	TTGTTCTGACTCTGTGAAGCAACGTTA	5029	TTGTTCTGACTCTGCAGTTGAAATAAG	4918	5.57331	wt_dry||wt_imbibed||wt_salt	0:0:28.5254374482421:-27.94484228461||0:0:-81.5352582983872:28.7310393704684||0:0:0:0	81.5353
TCTATAACTCGATGGGAGTCTCCCAAT	0.355851	35	ACAACAAGGCCTGTCAAACACGATCAA	254	ACAACAAGGCGTTATGGTATGAGTCGA	224	6.18033	wt_dry||wt_imbibed||wt_salt	0:0:-0.218707553209334:0.179112995552374||0:0:1.08195711190486:-1.38568401178129||0:0:0:0	1.38568
TTCATGATGAGTTTCTGTGGACATAGG	0.355605	35	AGCTAAGCTAAATCAAGTTCATTTCAA	555	AGGTATGGCAGTGGTTTTTTTCATGTT	351	7.59443	wt_dry||wt_imbibed||wt_salt	0:0:3.10241962088677:-3.82465487878204||0:0:0:0||0:0:0:0	3.82465
ATATAAAATACTTAGCAAGATGGGTGA	0.355579	36	AGGCACATTTGGTCGGGTTTTGGAATG	410	AGGTTAGCTGTCAAGTGGCATGGTGTG	306	8.60795	wt_dry||wt_imbibed||wt_salt	0:0:3.57000624508239:-9.19422936601819||0:0:-5.7574665520277:4.30674463843072||0:0:0:0	9.19423
ATGAATTAGAACAGGCTGATGATCTTA	0.355568	36	AAACCTTGGATCTAGAAGAAAAAACTC	334	AAACCTTGGTAAGTTTTTATTAGAACC	276	6.35732	wt_dry||wt_imbibed||wt_salt	0:0:2.25341202152786:-3.82869940098882||0:0:0:0||0:0:0:0	3.8287
AACCTTCAAGCTCCCTAACTCCATCTA	0.355556	30	CTATGTCGCCATTATTTGTCTATGTTG	175	CTATGTCGCCTGATCAAAACCAAACAC	138	7.38462	wt_dry||wt_imbibed||wt_salt	0:0:1.00230690381361:-1.83759284555152||0:0:0:0||0:0:0:0	1.83759
GCATATAACAAGTACATATGTAATAAT	0.355405	28	AAGTAGGTAATGTTTCTTCATGTCACT	346	AAGTAGATTCAGGCCACAACATCAGTC	183	7.79907	wt_dry||wt_salt	0:0:18.8231268404926:-7.12248925596867||0:0:-18.8231268404926:7.12248925596867	18.8231
TGTAGAATTCCCAGGAATCAGCATTCC	0.355345	35	ACTGTAAGCTACTGGTTTCTCTAATTA	390	ACTGGTTTAGGATAGATGGAGAAGAAG	144	5.58824	wt_dry||wt_imbibed||wt_salt	0:0:4.6281413519806:-2.58819100192824||0:0:0:0||0:0:0:0	4.62814
ATCGAACTCTCGAGCACCACAGTTGTT	0.355297	36	ATTGTTCTGACTCTGTGAAGCAACGTT	5031	ATTGTTCTGACTCTGCAGTTGAAATAA	4926	5.07212	wt_dry||wt_imbibed||wt_salt	0:0:28.3724430259432:-27.8533240020393||0:0:-81.2455553248722:28.6445686434424||0:0:0:0	81.2456
TGATTAGGGTTTTGTGTCAAGATTCTG	0.35528	36	GAGAGAGCTTTTAGGTGAGTTTTGTGT	445	GAGAGAGCTTTTAGCTTTTGAGATCTT	326	5.1046	wt_dry||wt_imbibed||wt_salt	0:0:3.63268293474554:-7.2360059093482||0:0:-7.65701291537694:4.15076070533642||0:0:0:0	7.65701
TGATTTACGACTTGAAGAGGCTCTTAC	0.355276	35	ATCAAATTGTACTCTTCGAGCATCATA	409	ATCAAACTTAAAACCCAAAAGACAAAA	260	5.5313	wt_dry||wt_imbibed||wt_salt	0:0:3.52720579944644:-11.2015760429468||0:0:-6.21251992803206:6.54017740277488||0:0:0:0	11.2016
GGGGATATAAAATCTGGTCAATTCCGG	0.355244	35	GAGAATAATCTGATAACCTGAATGTCT	422	GAGAATAATCTGGTCTGTTCTATTCGC	298	5.85714	wt_dry||wt_imbibed||wt_salt	0:0:1.26591210712337:-1.84321202615892||0:0:0:0||0:0:0:0	1.84321
CACACATCTTTCATACAGCTTGACCAC	0.355226	36	CTTATTGAAGTCTCCATCCCTCTCAAT	1223	CTATTGGAAAAGACAATCGAATGTAAA	548	8.13544	wt_dry||wt_imbibed||wt_salt	0:0:6.64103018935144:-5.19399413101582||0:0:-11.0125095566717:4.93504809835251||0:0:0:0	11.0125
AGGAGGAGGAAGAAGAAGAAGAAGAAG	0.355212	36	AAGAGAACGGAGATGAGGCTGAGGAGG	2002	AAGTCTGTAATGTTTTCGACGGCGGCG	1330	7.84367	wt_dry||wt_imbibed||wt_salt	0:0:-4.89614039871332:5.71851592474469||0:0:0:0||0:0:0.231791005676517:-0.563295673726802	5.71852
TCCGCTTCCGTGACATGGCTCATCACA	0.355172	31	TCCTCAGTAATTCTTTTTCTTTTTACA	219	TCCTCAGTCCGAAATGGGGAAGGTACT	211	7.57021	wt_dry||wt_imbibed	0:0:-2.04748390548536:3.36883283443543||0:0:2.04748390548536:-3.36883283443543	3.36883
TCTGCAGGGCCGCGTCATCACTGTTGA	0.355047	36	GAAGTTTCTGTGGCAGCAGGTCTGCTG	454	GAAGGCAAGACGTCGTAGAGGACGTAC	413	11.1206	wt_dry||wt_imbibed||wt_salt	0:0:-1.93079386937953:1.25883744780566||0:0:0:0||0:0:0:0	1.93079
GCTTCACTCTACCCATCCTGCATAACT	0.355039	23	AATTTAAGACAAAACAAAACTTTCCAT	163	TATGACCCACTCATATGAACAAAGAGA	74	5.96281	wt_dry||wt_salt	0:0:1.596768501285:-5.53913524961887||0:0:-1.596768501285:5.53913524961887	5.53914
TATGAATTAGAACAGGCTGATGATCTT	0.354967	36	AAAACCTTGGATCTAGAAGAAAAAACT	337	AAAACCTTGGTAAGTTTTTATTAGAAC	276	6.13416	wt_dry||wt_imbibed||wt_salt	0:0:1.99217421388428:-3.30491846796781||0:0:0:0||0:0:0:0	3.30492
TCACTACTACAAGAGTCGGCACCATCT	0.354945	18	TCTGTGCTGAAGAAGAAGCAAACCGGT	109	AGAAAAGAAGTTGGTTTGTCACTCTCA	76	9.93085	wt_imbibed||wt_salt	0:0:2.39466707579408:-1.8758923525932||0:0:-2.39466707579408:1.8758923525932	2.39467
CTAAAGCAAACGGTGCACCAGAGGATG	0.354943	36	GTACATCCGATTGGATGCTCGACAGTG	343	GTACATCCGAGAATCATCACGAAAGAG	341	6.44664	wt_dry||wt_imbibed||wt_salt	0:0:1.85921044868091:-2.7856397378091||0:0:-1.32688784842261:0.854591024582808||0:0:0:0	2.78564
CTCTTTCGTCACCTAGCTCATATTCAG	0.354863	36	AACAACGTGTGACCAATCTTGGGTTTA	2216	AACAACTATTTATAAAAAAAAGTACTA	844	5.1757	wt_dry||wt_imbibed||wt_salt	0:0:5.92425231481164:-15.6590774640869||0:0:-2.62763001626475:3.04187415180567||0:0:0:0	15.6591
AAAGATCATAGTCAATTACACGGTGTG	0.354766	36	ACTTTGGTAAGCTGCAATTTTATTGTT	296	ACTTTGTAAGAAGGCTATGTTGGGTTA	279	6.95426	wt_dry||wt_imbibed||wt_salt	0:0:2.4454202899263:-3.60233780946812||0:0:0:0||0:0:0:0	3.60234
CAAGGTTGAGAGGGTTGATATGAAAGC	0.354685	36	TGGGTTTGCTTTTGTATACATGGAAGA	1819	TGGGTTTGCTTTTGTCTATATGGAAGA	1314	6.80677	wt_dry||wt_imbibed||wt_salt	0:0:-3.87896868178232:3.51893672001306||0:0:0:0||0:0:31.148600789434:-53.9634106047814	53.9634
GCTCATGAGATAGCCACATGATAGAAG	0.354651	34	ACCAAATGTTGTGACCAACGAAGGATT	624	CTCCTGGTGTTACAAAGAATTGAACAA	495	10.1194	wt_dry||wt_imbibed||wt_salt	0:0:2.57779489682656:-10.2987969159905||0:0:-5.91075703378187:8.76100191673881||0:0:0:0	10.2988
TTTACCAGTCCGCTTATCTCTAATGAC	0.354482	36	CTTGGCCATATTGAAGGTGGGGAATCT	822	CTGTCATGGTAAATAAGACTCTTATTT	449	7.4176	wt_dry||wt_imbibed||wt_salt	0:0:0.522603323716499:-0.400599311344855||0:0:-4.10742851622974:2.02998916607536||0:0:0:0	4.10743
TTTGACTTCTTTCGGAAATTCCGGTGA	0.354454	36	TTCAACGTGGTAGGATCGTTGTTAGGA	765	TTCAACGTGACTTTTGTGTAATAAAGC	604	7.08291	wt_dry||wt_imbibed||wt_salt	0:0:1.83944612246012:-1.74703826548614||0:0:0:0||0:0:0:0	1.83945
TTCCATTATCATACAGCTTATTTCAAC	0.354449	36	TGCAGGTAGTCTTCTTCCATCTGTTAA	4226	TGCAGAGTCAGAACAATAACAACTGTG	2526	7.30991	wt_dry||wt_imbibed||wt_salt	0:0:11.8495853750355:-6.55767829858309||0:0:-11.8819001911189:2.47679812663355||0:0:0:0	11.8819
CTGCAGTGAAGTACATGGAATACGCAG	0.354375	36	TCCAAGTAGAGACATACACACTGTCTA	788	TCCAAGTACACGCTCTTTAAAGCAAAC	781	7.9893	wt_dry||wt_imbibed||wt_salt	0:0:1.36582503577471:-2.12903590417424||0:0:0:0||0:0:0:0	2.12904
AAGCAGGTTCTTGTAAATCCCTGTCTC	0.354371	34	ATCAAGAATCTTAGCAGTTAGAGACTT	475	ATCCTTGTATAAAGAGTGACATGAAGA	223	6.53081	wt_dry||wt_imbibed||wt_salt	0:0:-1.38819640149498:1.93170653709349||0:0:0:0||0:0:0:0	1.93171
AGCAGGTTCTTGTAAATCCCTGTCTCA	0.354371	34	TCAAGAATCTTAGCAGTTAGAGACTTT	475	TCCTTGTATAAAGAGTGACATGAAGAT	223	6.53361	wt_dry||wt_imbibed||wt_salt	0:0:-1.77904635481475:2.3932343686432||0:0:0.0404602536112899:-0.0861185619452612||0:0:0:0	2.39323
TGCTCTTTATCATAGTTACTACGACGA	0.354347	22	TCAGGCGTTCTGTATGGTGGTGGAGAG	118	TCAGGCTGCAATTAGAGAGAGAGAGTT	100	6.56	wt_dry||wt_imbibed	0:0:-3.87532314516941:5.0947660562588||0:0:3.87532314516941:-5.0947660562588	5.09477
GAGCACCACAGTTGTTATTGTTCTGAC	0.354299	36	TCTGTGAAGCAACGTTATTAGCCTCCC	4984	TCTGCAGTTGAAATAAGCTGTATGATA	4765	9.9046	wt_dry||wt_imbibed||wt_salt	0:0:26.3854076565335:-25.0723601509088||0:0:-78.3950755232263:27.4823228638291||0:0:0:0	78.3951
AGAGATCTCAGATCTTGCCCCTATTTT	0.354149	29	CTTTAACAACAATTAAATGACAAAAAT	299	CAGTAAAGAAGATTTGAATCAAGTCTC	199	6.81349	wt_dry||wt_imbibed||wt_salt	0:0:1.33801557328218:-1.54144030763471||0:0:-0.76444775691054:0.508065486173209||0:0:0:0	1.54144
TCGGCTCTTCTCCATATCCTCCAGATA	0.354109	36	ATGTAATTCTTTCAGAAGCAATTTAGT	335	ATGTCGAAGGTTTGGTGGTTGAAATCG	174	7.48188	wt_dry||wt_imbibed||wt_salt	0:0:-1.98986259826184:2.29186524288862||0:0:0.773678895712373:-3.52370158504048||0:0:0:0	3.5237
CCCTTCAAAGTCTCTAACTGCTAAGAT	0.353994	36	TCTTGATGAGACAGGGATTTACAAGAA	520	TCTTGTAAGTTCTCTGTCTTTTCTTCT	260	6.16299	wt_dry||wt_imbibed||wt_salt	0:0:-0.99954132607396:1.63909026228756||0:0:0:0||0:0:0:0	1.63909
CACCACAGTTGTTATTGTTCTGACTCT	0.353986	36	GTGAAGCAACGTTATTAGCCTCCCTTA	4968	GCAGTTGAAATAAGCTGTATGATAATG	4765	10.8193	wt_dry||wt_imbibed||wt_salt	0:0:15.4379461990233:-14.4865786901216||0:0:-32.5110009812072:12.089205518893||0:0:0:0	32.511
AGTTACCACGAGGTATACTCGGAAGGG	0.353843	36	AAACACATTCTATGTGGAAAGCTCTTG	402	AAACACATTCCTCTTGTTTAAGAGACG	331	6.47494	wt_dry||wt_imbibed||wt_salt	0:0:1.79756026566127:-2.17702515870547||0:0:-4.8957378872781:2.46296604301228||0:0:0:0	4.89574
ACGGTGAGTAGGATTACTAATCTTATC	0.353771	25	TATTAAACTCTGCGTTATCTGGTGATG	217	TATTAAACTCTGCGTTATCCCAGTTAG	200	6.60396	wt_dry||wt_salt	0:0:9.88121006743552:-10.9486674984244||0:0:-9.88121006743552:10.9486674984244	10.9487
ATGATCAACACAGTTACATCCATAATT	0.353735	36	CCTCATACCAAAAAGCAGGCATAGATG	485	CCTCATACCAAGTATGTAATGTAATCA	348	5.57077	wt_dry||wt_imbibed||wt_salt	0:0:4.10316733094019:-7.32212029715773||0:0:-3.86372160690766:2.35072712733305||0:0:0:0	7.32212
GCTCGAACCCTAAGCTATATGATGCTC	0.35349	36	GAAGAGTACAATTTGATGTAAGAGCCT	309	GAAGAGTACAAGTAAGATTCTTTAATG	235	6.11324	wt_dry||wt_imbibed||wt_salt	0:0:-3.92289952139043:2.03597927422912||0:0:1.17199712807976:-1.6063759195466||0:0:0:0	3.9229
AGAAAAAGCTGAACCTGAATTGGTTGT	0.353478	31	CTGAGAAATGGAATGAGAGAAAAAGTT	260	CTGAGAAATGGTGACTAGACAAGTGCC	189	5.49348	wt_dry||wt_imbibed||wt_salt	0:0:3.69195146627386:-14.6187749532821||0:0:-0.887634724866111:0.933867213164481||0:0:0:0	14.6188
TATTGGTAGAGAACCGAGAATGAACCA	0.353461	35	GGGCCATGTAGCTCGTAAACCTTTCAC	1030	CTTGGTCTTAGACACAACTTCAACAGC	676	10.1921	wt_dry||wt_imbibed||wt_salt	0:0:3.23221711324712:-5.860418694897||0:0:-4.96803290281228:2.42208242915202||0:0:0:0	5.86042
GTCAGCAAGAATGGGATAATAACAGTG	0.353453	36	CTCCGGAGGGTTATGGTACTCAGCATG	480	TAATTGTGGTTTTCTCCTTACATATAT	214	6.30239	wt_dry||wt_imbibed||wt_salt	0:0:2.52718096836555:-13.0118239081888||0:0:-7.26319184483146:7.35914744948977||0:0:0:0	13.0118
CGGCTCTTCTCCATATCCTCCAGATAA	0.353439	36	TGTAATTCTTTCAGAAGCAATTTAGTT	334	TGTCGAAGGTTTGGTGGTTGAAATCGC	176	7.95307	wt_dry||wt_imbibed||wt_salt	0:0:-3.08896465442739:3.26699529393303||0:0:1.09104970150531:-5.7965347434444||0:0:0:0	5.79653
AGCAGTAGTAGTAGTAGTAGACCCGAA	0.3534	29	GAAACCTCGACACGGTGGAAAAAGACA	213	GAAACCTATTGGTAGATACACAACTAC	102	5.20062	wt_dry||wt_imbibed||wt_salt	0:0:6.72771211482886:-2.93749908962288||0:0:0:0||0:0:0:0	6.72771
GCAGTAGTAGTAGTAGTAGACCCGAAG	0.3534	29	AAACCTCGACACGGTGGAAAAAGACAA	213	AAACCTATTGGTAGATACACAACTACG	102	5.52778	wt_dry||wt_imbibed||wt_salt	0:0:3.08359828079621:-1.40003429739683||0:0:0:0||0:0:0:0	3.0836
CGTGATTTGATTTTCTTCTCCAAGTAT	0.353299	34	ATCTTCCATCAATTCGATCTGAAACTC	829	ATCTTCCATTTTGGAGACACAGTGAAA	344	5.03883	wt_dry||wt_imbibed||wt_salt	0:0:0.349366709858612:-3.22069176343215||0:0:-0.817701109754037:3.21404016264346||0:0:0:0	3.22069
ATTCTTGATCTGCACCGATCTCCCAAA	0.353255	36	CTGTATGGTAAAAGCAAAACACAGGAA	1245	GATTTATAAGCTGGCGGTAATAAACGT	490	6.29372	wt_dry||wt_imbibed||wt_salt	0:0:-6.5350602853846:9.05678966666235||0:0:2.62069938046585:-11.4242728332465||0:0:0:0	11.4243
CTTGCTGTCTCATCTTTCTCAATTTCA	0.353233	31	TTCCTCGACAAAATTGGCATCTGGGTT	222	TTCCTCGGTGGGTTAGCGATATCTCCT	137	5.38798	wt_dry||wt_imbibed||wt_salt	0:0:0.45393277173768:-1.22972093007407||0:0:-0.720588373097:1.29790565607507||0:0:0:0	1.29791
CTTTTCTCCTTTGCCTTCTTCCTCTCC	0.353146	36	GAGAGAAGGTCGACGCTACTTCTTCTT	1569	GAGAGAAGTTGACTTGTGAAAAGTCTG	1305	6.10356	wt_dry||wt_imbibed||wt_salt	0:0:-3.96327284221938:4.45677366921237||0:0:1.16794079848702:-3.09208422193675||0:0:0:0	4.45677
TAAAATCTGGTCAATTCCGGGAGAATA	0.353133	36	ATCTGATAACCTGAATGTCTCATGCAT	463	ATCTGGTCTGTTCTATTCGCCCTTTTA	308	8.09743	wt_dry||wt_imbibed||wt_salt	0:0:1.64786720632817:-2.54491439705603||0:0:0:0||0:0:0:0	2.54491
CTCGAGCACCACAGTTGTTATTGTTCT	0.353038	36	GACTCTGTGAAGCAACGTTATTAGCCT	5108	GACTCTGCAGTTGAAATAAGCTGTATG	4870	8.46671	wt_dry||wt_imbibed||wt_salt	0:0:31.8251535193618:-30.3853788786224||0:0:-96.2106289678167:33.4403802080291||0:0:0:0	96.2106
TTAGGGTTTTGTGTCAAGATTCTGGAG	0.352944	36	AGAGCTTTTAGGTGAGTTTTGTGTATC	433	AGAGCTTTTAGCTTTTGAGATCTTGAA	316	6.44167	wt_dry||wt_imbibed||wt_salt	0:0:6.8045130693965:-12.569314813955||0:0:-11.7478197139682:5.63653271482267||0:0:0:0	12.5693
GTAATAATAGCCTGAAGCACTGTCGAG	0.352795	36	CATCCAATCTGAGAGTGACTCAAAAGA	395	CATCCAATCGGATGTACCATCCTCTGG	376	7.12079	wt_dry||wt_imbibed||wt_salt	0:0:-3.9159393304458:1.8991900498018||0:0:0.989274846547068:-1.18309307937663||0:0:0:0	3.91594
GTAGTAGTAGTAGACCCGAAGAAACCT	0.35277	30	CGACACGGTGGAAAAAGACAAGAAACG	213	ATTGGTAGATACACAACTACGTACGTT	99	7.11111	wt_dry||wt_imbibed||wt_salt	0:0:6.45651896235175:-3.18392724224091||0:0:0:0||0:0:0:0	6.45652
GTTTTGGTTTCGACAACAACAAATGCA	0.352694	21	GATCTGACTAAGGCAAACACAGAAAAG	135	GATCTGACCAGAATTATAGGTAGGTTG	72	6.26577	wt_dry||wt_imbibed	0:0:1.86978420966123:-1.36226491160657||0:0:-1.86978420966123:1.36226491160657	1.86978
TTTGGCAAACACATATATGATAATGGA	0.352683	22	CGAATAGGCTGCATCTTGTCTAGAGAG	141	CGAATGTATGGATCATGTAGCAACAGC	85	7.11739	wt_dry||wt_salt	0:0:3.16584329969146:-6.72508492796196||0:0:-3.16584329969146:6.72508492796196	6.72508
GTTGCTCCCACCGTTTTCTCTATAAGA	0.352665	32	CTTGGATCGAGGACGTTTTGGCGAGGT	303	CTTGGTTTGTTCTCTGTCTTCTTCAAC	173	6.33199	wt_dry||wt_imbibed||wt_salt	0:0:1.63503087805305:-4.06549770665688||0:0:0:0||0:0:0:0	4.0655
AGCGCCATGATTCCACTACTACTTAAG	0.352583	36	GATTCGAATTCGATTCGCTAGATCTGC	620	GATTCGAATTCTTCAAAAACCACAAAC	462	6.07464	wt_dry||wt_imbibed||wt_salt	0:0:3.50984953750931:-5.21517363309667||0:0:-0.15484265253879:0.116370791597355||0:0:0:0	5.21517
AACGAACCCAAACCCTCGCGGATCTCT	0.352522	36	GCATTCAAAATGTAGAACAAAAAGATC	638	GCTAGCCTTGCAAGTGTCAGTACAAAG	426	7.97112	wt_dry||wt_imbibed||wt_salt	0:0:-1.61303301069868:1.95013864312452||0:0:0:0||0:0:0:0	1.95014
CTAGGATACCTCGGATATTAAGTTGCA	0.352414	30	GAGACTCCAGATAAGGACACCCGTTAA	217	GAGACTGCAAGCATCACAAGAATATAA	154	5.85	wt_dry||wt_salt	0:0:0.771237121461334:-1.59102713370347||0:0:-0.771237121461334:1.59102713370347	1.59103
TTGCCCGAAATCTGGTCACTCCAATGA	0.352327	35	ACGTCTTCACCGGAAAATCCACAAGTT	357	ACGTATTTTAAAAGAACACTTGACTTT	235	6.93151	wt_dry||wt_imbibed||wt_salt	0:0:3.01705860882419:-4.78311047400851||0:0:-1.74163641827617:0.856781865816038||0:0:0:0	4.78311
AGAGACTTGATTCAAATCTTCTTTACT	0.352311	31	GGTAAAAATATATTCTTCTCAATTCCT	218	GAAAATAGGGGCAAGATCTGAGATCTC	144	7.32927	wt_dry||wt_imbibed||wt_salt	0:0:1.26197166213522:-1.26991136344109||0:0:0:0||0:0:0:0	1.26991
ATCTTGAGAAGAATCAAAGACCTCTAC	0.352304	28	AATCTCTTCAAGAAATGAATTGTCATC	181	AATCTCTTGAGAGTTAAGATTCAGAGG	148	6.60704	wt_dry||wt_imbibed||wt_salt	0:0:0.916112254020305:-2.04656212543208||0:0:-1.91392516985089:1.64936078996769||0:0:0:0	2.04656
CCACACATCTTTCATACAGCTTGACCA	0.352239	36	CCTTATTGAAGTCTCCATCCCTCTCAA	1298	CCTATTGGAAAAGACAATCGAATGTAA	574	7.64407	wt_dry||wt_imbibed||wt_salt	0:0:3.43764147088188:-2.45541161957463||0:0:-6.98419658112485:3.26745155528752||0:0:0:0	6.9842
GTTTCCTTAAGGCGCCAGCTGCTCTTC	0.352212	34	CAACCAGTTAGATATATCAACTCTGCC	686	CAACCTGTTTAAGAAAGGTTAAGTCAT	517	9.97808	wt_dry||wt_imbibed||wt_salt	0:0:3.6809286732997:-2.87740725600143||0:0:0:0||0:0:0:0	3.68093
CGTTGCCCGGGTTGAGAAGCTTATCAC	0.352199	30	TACTGGAGAGAGAAGAATCGGACTCTC	326	TACTGGAGGTAAACATTTCTTCTCTCT	173	5.22068	wt_dry||wt_imbibed||wt_salt	0:0:-2.23455540994411:5.19908436679575||0:0:0:0||0:0:0:0	5.19908
GTGATTTACGACTTGAAGAGGCTCTTA	0.352157	35	CATCAAATTGTACTCTTCGAGCATCAT	409	CATCAAACTTAAAACCCAAAAGACAAA	260	5.54942	wt_dry||wt_imbibed||wt_salt	0:0:2.6828414295849:-8.2497717230061||0:0:-4.68580546853807:5.10945468329792||0:0:0:0	8.24977
GAGTAGGATTACTAATCTTATCTATTA	0.351966	25	AACTCTGCGTTATCTGGTGATGTTTCA	232	AACTCTGCGTTATCCCAGTTAGAAGAA	220	7.71808	wt_dry||wt_salt	0:0:9.68271189938309:-10.0842309987282||0:0:-9.68271189938309:10.0842309987282	10.0842
TTACTTCCATTATCATACAGCTTATTT	0.351841	36	CAACTGCAGGTAGTCTTCTTCCATCTG	4121	CAACTGCAGAGTCAGAACAATAACAAC	2531	6.24902	wt_dry||wt_imbibed||wt_salt	0:0:13.1417996560223:-7.67596384230388||0:0:-19.9072165202297:4.21942458357247||0:0:0:0	19.9072
CAGCACAGTGGGGCAACTAACCCAACA	0.351818	36	TAGCCTTCTTACTACAAAAAGACAAGA	388	TAGCCTTCTTACAAAGTCACACCGTGT	362	5.49747	wt_dry||wt_imbibed||wt_salt	0:0:3.35976874515934:-4.9715895510636||0:0:-2.33235568206943:1.54518283372509||0:0:0:0	4.97159
CATTGAGAGGGATGGAGACTTCAATAA	0.351708	36	GGTGGTCAAGCTGTATGAAAGATGTGT	1086	GTTAAGTAGTATCTGGTGCATCATATG	458	8.17168	wt_dry||wt_imbibed||wt_salt	0:0:-4.55700752730579:5.60729080036708||0:0:1.24454235409041:-4.09732178627456||0:0:0:0	5.60729
TCTCTTTCGTCACCTAGCTCATATTCA	0.351475	36	GAACAACGTGTGACCAATCTTGGGTTT	2184	GAACAACTATTTATAAAAAAAAGTACT	818	5.03551	wt_dry||wt_imbibed||wt_salt	0:0:1.97130176272112:-4.10919929631719||0:0:0:0||0:0:0:0	4.1092
GGGAAATCATAATTAACCACACATTTA	0.351403	36	ATGTCCTTCACATCAAGTCCCCTTGCT	271	ATGTCCTTCACATCTTAACTTGCAGGG	263	5.59286	wt_dry||wt_imbibed||wt_salt	0:0:1.67659748470671:-2.06054797697772||0:0:0:0||0:0:0:0	2.06055
GCATCCTTGAACAATGTTCTTCTCGGC	0.351391	31	TACGATGTTGGGGTAATGAGCGGTGCG	377	TACGGTCGGTTTTACTTATATAATCGG	111	5.17383	wt_dry||wt_imbibed||wt_salt	0:0:-1.86325730338095:6.17139713884911||0:0:0:0||0:0:0:0	6.1714
TCCGATAACTTCAACCATAATTCTCCG	0.351083	34	GCGAGTCAGATCGACGATTCCGTTAAA	184	GCGAGTCAGATCGACGGTGAGTTCTTC	174	5.25885	wt_dry||wt_imbibed||wt_salt	0:0:1.55149896492182:-1.6064614146215||0:0:0:0||0:0:0:0	1.60646
CGGCAAGGTTGAGAGGGTTGATATGAA	0.350946	36	AGCTGGGTTTGCTTTTGTATACATGGA	1797	AGCTGGGTTTGCTTTTGTCTATATGGA	1243	5.69104	wt_dry||wt_imbibed||wt_salt	0:0:-0.811590808605937:0.852709487541879||0:0:0:0||0:0:2.60137926865606:-4.17663625593994	4.17664
TCAAACATCTCCAGGTTAGGCAAACCC	0.350904	36	CCAGAAACCTTCCGTATCTGCTAAAGA	1099	CCAGAAACCTTCAACAAGATCATTCAA	785	5.93209	wt_dry||wt_imbibed||wt_salt	0:0:-1.4956373088735:1.08089989821629||0:0:0:0||0:0:0:0	1.49564
TACCTCGGATATTAAGTTGCAGAGACT	0.350833	30	CCAGATAAGGACACCCGTTAAGCATCT	212	GCAAGCATCACAAGAATATAAAACCCA	151	8.0557	wt_dry||wt_salt	0:0:0.62625750054598:-1.25307648574849||0:0:-0.62625750054598:1.25307648574849	1.25308
AGGAGAGAAGAAGTCCTCATATGCTTG	0.350649	28	TGGAGTCATTGTACACTAAAGATATGG	246	AGGACTCACTGAGCACACCAAGGCAAC	129	5.13506	wt_dry||wt_imbibed||wt_salt	0:0:0.922567090589948:-1.41894101265257||0:0:0:0||0:0:0:0	1.41894
GGATGATCGAAACTACGACATAAACTG	0.350633	18	CGGAAACCATCTGCAGGCATGCGATCG	116	CGGAAACCTATCCAAAAAAAGGAAAAC	60	5.87565	wt_dry||wt_salt	0:0:0.644545393542655:-1.50841132576936||0:0:-0.644545393542655:1.50841132576936	1.50841
CATTCTTGATCTGCACCGATCTCCCAA	0.350607	36	ACTGTATGGTAAAAGCAAAACACAGGA	1233	AGATTTATAAGCTGGCGGTAATAAACG	490	6.0684	wt_dry||wt_imbibed||wt_salt	0:0:-4.63222328755923:6.27326249009937||0:0:1.88211111671987:-7.41373347017692||0:0:0:0	7.41373
GAATCAGACCTTCTCCTTTGTTTCTCA	0.350499	35	GTGATTCCAATTTTTGGCGTATTAGAG	526	GTGATTCTATGGAATAACCAACAAAAA	298	5.11409	wt_dry||wt_imbibed||wt_salt	0:0:0.995036869676522:-1.41529008346073||0:0:0:0||0:0:0:0	1.41529
GACATTGAAGCTTTACGTGACTGAATC	0.350458	33	AATTGCTGTATAGAACTATACGTAAGG	386	AATTGATGAGAGAGCAAAGTCACAGAA	277	7.23789	wt_dry||wt_imbibed||wt_salt	0:0:4.10528287607567:-6.29641157870878||0:0:0:0||0:0:0:0	6.29641
CGCCATGATTCCACTACTACTTAAGGA	0.350429	36	TTCGAATTCGATTCGCTAGATCTGCGG	620	TTCGAATTCTTCAAAAACCACAAACAA	473	7.02313	wt_dry||wt_imbibed||wt_salt	0:0:1.92897704705577:-2.5596126536655||0:0:0:0||0:0:0:0	2.55961
GGAGGAGGAAGAAGAAGAAGAAGAAGA	0.350315	36	AGAGAACGGAGATGAGGCTGAGGAGGA	2027	AGTCTGTAATGTTTTCGACGGCGGCGA	1341	7.65851	wt_dry||wt_imbibed||wt_salt	0:0:-7.18065155551653:7.61329094021281||0:0:0:0||0:0:1.56372606057588:-4.17090715765294	7.61329
TGTATGTGAGGGCCCCTCTGTTGGACT	0.350311	36	TGTAGAGTATTTCTTGTGGATTTCTCC	562	TGTGGTCAAGCTGTATGAAAGATGTGT	256	6.4481	wt_dry||wt_imbibed||wt_salt	0:0:-2.28342923272288:3.64542031956905||0:0:0:0||0:0:0:0	3.64542
ATCTTACTTCCATTATCATACAGCTTA	0.350272	36	TTTCAACTGCAGGTAGTCTTCTTCCAT	4025	TTTCAACTGCAGAGTCAGAACAATAAC	2474	5.12216	wt_dry||wt_imbibed||wt_salt	0:0:9.14754025149018:-5.22647945914286||0:0:-7.60678642877182:1.62460838859547||0:0:0:0	9.14754
AATAACTGAGACCAAAGCATGTGCCTC	0.350227	35	GATTTGGTGTCTTCCTAACATTCTGTC	282	GATTTGGTAACTTTAAGGCTAAGTATT	237	7.52757	wt_dry||wt_imbibed||wt_salt	0:0:1.35543972863353:-2.40387644583711||0:0:0:0||0:0:0:0	2.40388
AACATTCTTGATCTGCACCGATCTCCC	0.350131	36	AAACTGTATGGTAAAAGCAAAACACAG	1327	AAAGATTTATAAGCTGGCGGTAATAAA	521	5.47977	wt_dry||wt_imbibed||wt_salt	0:0:-4.37885888643163:5.85223603291499||0:0:1.41753540982627:-5.74405735280477||0:0:0:0	5.85224
AATCATAATTAACCACACATTTAATGT	0.350052	36	CCTTCACATCAAGTCCCCTTGCTGCTA	274	CCTTCACATCTTAACTTGCAGGGATAA	264	7.06952	wt_dry||wt_imbibed||wt_salt	0:0:4.33845188634033:-5.94427139622488||0:0:0:0||0:0:0:0	5.94427
GTTGCTGTTGTTGTTGTTGTTGTTGTT	0.350049	36	GTCTGGACTACTCTGTGAGGAATTTGT	1216	GTGATGATTAAAATCTTGGAGGAGAAG	458	7.99351	wt_dry||wt_imbibed||wt_salt	0:0:-3.11327746409206:5.15999518207805||0:0:0:0||0:0:0:0	5.16
TCGTCCTTGGTGACTCGCAGCCACAAC	0.349954	35	AATCCATTTATTTCACACTATCACATA	1228	AATCCTAATCCAACAAAGTCAGGTCGG	685	6.14796	wt_dry||wt_imbibed||wt_salt	0:0:3.40180468495257:-1.96663262397091||0:0:0:0||0:0:0:0	3.4018
CAGTGAAGTACATGGAATACGCAGTCC	0.349953	36	AAGTAGAGACATACACACTGTCTAAAG	777	AAGTACACGCTCTTTAAAGCAAACAAC	773	8.48186	wt_dry||wt_imbibed||wt_salt	0:0:1.42551472723909:-2.11612777022469||0:0:0:0||0:0:0:0	2.11613
CCAAAGCATGTGCCTCGATTTGGTAAC	0.349897	30	TTTAAGGCTAAGTATTTCGAACTCTCA	269	TTTAAGGTGTCTTCCTAACATTCTGTC	89	5.22573	wt_dry||wt_imbibed||wt_salt	0:0:-2.70154677108064:4.69196184983118||0:0:0:0||0:0:0.0261833449230675:-0.164403372339739	4.69196
CTCAAAGAAATCTGGGTTAAAGTGTGT	0.349892	36	TTGAAATTGTGGATCGATTCATAGATT	747	TAGTGTTCGTGTGTTCTCTAAAGGTGA	372	6.73394	wt_dry||wt_imbibed||wt_salt	0:0:2.08329441323367:-1.45646887208165||0:0:0:0||0:0:0:0	2.08329
GTCGTCCCAAGACATCGTTGCGGCCGC	0.34989	36	CATTGTATCTGATCATATCTTACCGGT	1046	CATTGTATGTACTTCTGTGTTTTTTTT	498	7.86938	wt_dry||wt_imbibed||wt_salt	0:0:-3.68373913917284:5.41559219137027||0:0:0.464120857089662:-1.31560056879168||0:0:0:0	5.41559
CACTCATTGGGTACGACTGAGAAGATG	0.349781	36	TTGACATGTGACTCTCGTAAGAACACG	361	TTGACATGTGACTCTGTGTTTGATCGT	307	5.12941	wt_dry||wt_imbibed||wt_salt	0:0:2.41698554703411:-3.25994741112286||0:0:-1.55538070738939:0.829064061849224||0:0:0:0	3.25995
GACCGCAGTACACGTGGCTTCTTCTAA	0.349653	29	CTGGGATGGATTTGTGAATCGATCCAA	402	CTGGGGTAAGAAATTATTTGACCCAAT	321	11.3713	wt_dry||wt_salt	0:0:1.69612632704919:-1.56824758063379||0:0:-1.69612632704919:1.56824758063379	1.69613
CGAAAGCTTGACCTCGTTGAAAATCTT	0.349578	35	CGGGTGAGATATTTTTCAAAGCTTTGG	462	CGGGGTTTTTCCAATTTCTCGCCGGCG	260	6.89467	wt_dry||wt_imbibed||wt_salt	0:0:3.26436617734226:-2.29113881447128||0:0:0:0||0:0:0:0	3.26437
TACTAGGATACCTCGGATATTAAGTTG	0.349576	30	CAGAGACTCCAGATAAGGACACCCGTT	213	CAGAGACTGCAAGCATCACAAGAATAT	150	5.81183	wt_dry||wt_salt	0:0:0.569665027620804:-1.23252770499148||0:0:-0.569665027620804:1.23252770499148	1.23253
GTCTTCGCCAATTCCATTCCTTCTTTC	0.349432	36	AAGAAACGTGCAGAGAGCGATACCAGT	381	AAGAAACGTGCAGAGAGCGATATCACT	219	6.44661	wt_dry||wt_imbibed||wt_salt	0:0:1.11413457005033:-3.44604898785413||0:0:-0.37657540860649:0.682205535018807||0:0:0:0	3.44605
TCAACACAGTTACATCCATAATTCCTC	0.349407	36	ATACCAAAAAGCAGGCATAGATGGGGT	507	ATACCAAGTATGTAATGTAATCATCAT	377	7.05048	wt_dry||wt_imbibed||wt_salt	0:0:2.93181478116098:-5.26049915703628||0:0:-1.63516089886473:1.04007821543889||0:0:0:0	5.2605
TCGAGCACCACAGTTGTTATTGTTCTG	0.349374	36	ACTCTGTGAAGCAACGTTATTAGCCTC	5033	ACTCTGCAGTTGAAATAAGCTGTATGA	4817	8.98169	wt_dry||wt_imbibed||wt_salt	0:0:30.9628669170693:-29.6202320001156||0:0:-91.6200368509983:32.2430901564141||0:0:0:0	91.62
TGTTGCTGTTGTTGTTGTTGTTGTTGT	0.349253	36	TGTCTGGACTACTCTGTGAGGAATTTG	1208	TGTGATGATTAAAATCTTGGAGGAGAA	479	7.96689	wt_dry||wt_imbibed||wt_salt	0:0:-2.26402655733781:3.73125212656693||0:0:0:0||0:0:0:0	3.73125
CAGAGAGGAACAATCGCCACGAAAGAA	0.349207	33	GCTTAAGAGTGGGCAACCAAAAAGTCA	204	GCTTAAGAGGCAAGATATTGAATTTTC	199	7.98287	wt_dry||wt_imbibed||wt_salt	0:0:0.671734715476251:-1.49461322610719||0:0:-2.31887775937172:2.22910729805667||0:0:0:0	2.31888
GGTTTTACCAGTCCGCTTATCTCTAAT	0.349148	36	GACCTTGGCCATATTGAAGGTGGGGAA	803	GACCTGTCATGGTAAATAAGACTCTTA	433	6.95636	wt_dry||wt_imbibed||wt_salt	0:0:1.7013168121213:-1.44860971908422||0:0:-10.6253795659104:4.23304302075451||0:0:0:0	10.6254
GTCCCAAGACATCGTTGCGGCCGCCAT	0.349065	36	TGTATCTGATCATATCTTACCGGTTGT	1052	TGTATTTCTGTGTTTTTTTTTTGTTGA	433	8.46477	wt_dry||wt_imbibed||wt_salt	0:0:-4.88998808342712:6.79093402160701||0:0:1.16666168183708:-4.19872174557161||0:0:0:0	6.79093
ATCAACACAGTTACATCCATAATTCCT	0.349058	36	CATACCAAAAAGCAGGCATAGATGGGG	518	CATACCAAGTATGTAATGTAATCATCA	383	6.96166	wt_dry||wt_imbibed||wt_salt	0:0:5.15331637925754:-9.50915933937313||0:0:-4.87118389850114:2.87124797777142||0:0:0:0	9.50916
GTAGTAATCTTGTGGACAAACCCAAAT	0.348956	36	GCTGAGAATACCAGATGCAAGACATCA	492	GCTGAGAATACATGTGCTCTTTCTCCT	321	5.94336	wt_dry||wt_imbibed||wt_salt	0:0:2.51196869095707:-2.96320285083396||0:0:-1.57449443022681:0.890043373762776||0:0:0:0	2.9632
GATCACTCTGTTCTGCAGGGCCGCGTC	0.348951	36	ATCACTGTTGAGAAGTTTCTGTGGCAG	459	ATCACTGTTGAGAAGGCAAGACGTCGT	423	5.65909	wt_dry||wt_imbibed||wt_salt	0:0:-2.17645955776359:1.29387491952716||0:0:0:0||0:0:0:0	2.17646
GCTGATAATTCTTTACAGTGTATGAGG	0.348934	36	CGAAAAAGTCGTTCTATTTCTCCTAGG	470	TAACTGCACATACTTTTGTTTTCTTTA	299	7.77834	wt_dry||wt_imbibed||wt_salt	0:0:2.75497057330059:-5.44018037832793||0:0:-0.199099789484521:0.177898823576688||0:0:0:0	5.44018
CTGGAGTTGGAGTACGTCCTCTACGAC	0.348866	35	GTCTTGCCCTAAATGTCTGAAACTTGA	404	GTCTTGCCTTCTCAACAGTGATGACGC	291	9.13963	wt_dry||wt_imbibed||wt_salt	0:0:1.45320427014537:-2.88261318854492||0:0:0:0||0:0:0:0	2.88261
AGTTGATTTATCTCGATTTTCTTCTGC	0.348748	31	CTGTATATCCCACTATCCAAAATGAAA	221	CTGTATATCCCATTTTGTGCACACAAT	191	5.04464	wt_dry||wt_imbibed||wt_salt	0:0:1.27525158370429:-2.39441357384741||0:0:0:0||0:0:0:0	2.39441
GAACCCTAAGCTATATGATGCTCGAAG	0.348463	35	AGTACAATTTGATGTAAGAGCCTCTTC	299	AGTACAAGTAAGATTCTTTAATGTTGC	226	7.09369	wt_dry||wt_imbibed||wt_salt	0:0:-2.6418085587033:1.51222785782531||0:0:0.395144540170045:-0.434121167665221||0:0:0:0	2.64181
TTAGATAAGCTATTCCAGCTTGATCCC	0.348241	33	ATGATTTGGCAAGCTTATAGGAATCAC	148	CTGAAGAATCACAAATCAAACACATAA	147	10.6932	wt_dry||wt_imbibed||wt_salt	0:0:1.54514612388315:-2.08563158431768||0:0:0:0||0:0:-0.0268573594630914:0.0179543354877608	2.08563
ACGACTGAGAAGATGTTGACATGTGAC	0.348106	36	TCTCGTAAGAACACGTGTTGTTTTGCA	357	TCTGTGTTTGATCGTTATTCTCTTAAA	294	7.31484	wt_dry||wt_imbibed||wt_salt	0:0:2.39539260822124:-3.63068209292732||0:0:-1.89202807215274:0.889614023526387||0:0:0:0	3.63068
GTGAAACACCTCGAGGAATGCACTGTT	0.34794	36	TCCAATGCATTAGGGACATGGGTATTC	1002	TCCAATGCATTGGGAACTTGGGTATTC	980	6.84587	wt_dry||wt_imbibed||wt_salt	0:0:-5.23262250995663:2.98158643948509||0:0:0.94818788663253:-1.66902015727142||0:0:0:0	5.23262
TGGTAAAGGTGTAGGCTTCTCAAATGA	0.347856	27	CCCCCAGTAAAACCATGGTTAAAAGTT	163	CCCCTAGTTGAATGGAAAAAGATAGTA	107	5.68727	wt_dry||wt_imbibed||wt_salt	0:0:3.17914982134606:-19.5376302696043||0:0:0:0||0:0:-0.137418190963807:0.187983504690864	19.5376
ATCTCCAGGTTAGGCAAACCCCCAGAA	0.347836	36	ACCTTCCGTATCTGCTAAAGAGACGCT	1107	ACCTTCAACAAGATCATTCAAGTTAAA	818	8.27821	wt_dry||wt_imbibed||wt_salt	0:0:-4.76709992400705:2.98813797798136||0:0:0:0||0:0:0:0	4.7671
TTCACTTTCTGAAGTAACCACGCTTAC	0.347805	31	ATGAACTTGACAATAAAACACAGAAGC	219	ATGAACATGTTACAACCATCGTAATGG	173	6.27182	wt_dry||wt_imbibed||wt_salt	0:0:1.47990320898501:-1.49238374861899||0:0:0:0||0:0:0:0	1.49238
TTTAGCTGTCTTGCTGGGGAATGGATC	0.347744	32	TCTGGAAGTGTGGGATGTTCCAATGCC	291	TCTGGAAGTGTAAGCTAGTTACTTCTT	204	5.07885	wt_dry||wt_imbibed||wt_salt	0:0:0.831293528699473:-2.27788921181475||0:0:0:0||0:0:0:0	2.27789
CTTTCGTCACCTAGCTCATATTCAGAA	0.347595	36	CAACGTGTGACCAATCTTGGGTTTATC	2182	CAACTATTTATAAAAAAAAGTACTACA	844	5.82641	wt_dry||wt_imbibed||wt_salt	0:0:4.08127254594176:-9.93363400732451||0:0:-1.26234404707563:1.47315820023516||0:0:0:0	9.93363
CAGCGTAGAGTATTATGATCCTAAACC	0.34742	36	AGGTGATTTTGTGGTTGGTGTTGTGGT	825	AGATATGTTGGGAACTATGTTGACGAA	298	5.13294	wt_dry||wt_imbibed||wt_salt	0:0:6.37193977546999:-2.14831803080873||0:0:0:0||0:0:0:0	6.37194
GCCCGAAATCTGGTCACTCCAATGAAC	0.347369	35	GTCTTCACCGGAAAATCCACAAGTTAC	328	GTATTTTAAAAGAACACTTGACTTTAG	205	7.14966	wt_dry||wt_imbibed||wt_salt	0:0:3.27593638923004:-5.16748159577896||0:0:-2.23118558535099:1.02320237552888||0:0:0:0	5.16748
CAGCTCAAAGAAATCTGGGTTAAAGTG	0.347228	36	TGTTTGAAATTGTGGATCGATTCATAG	677	TGTTAGTGTTCGTGTGTTCTCTAAAGG	500	5.87611	wt_dry||wt_imbibed||wt_salt	0:0:1.97455943291916:-1.90276895297301||0:0:0:0||0:0:0:0	1.97456
GTGACATATGCGGAGCATTTTTGAGCG	0.347198	36	TCTATGACAGCAGGCTATTTGGGCCCA	581	TCTATGACAGTGATCGTCGGTTAGCTG	578	9.35183	wt_dry||wt_imbibed||wt_salt	0:0:1.68558155295891:-2.77095834428956||0:0:0:0||0:0:0:0	2.77096
TCTTTCGGAAATTCCGGTGATTCAACG	0.347194	36	TGGTAGGATCGTTGTTAGGATGGTGTT	811	TGACTTTTGTGTAATAAAGCATGGAAT	629	8.42745	wt_dry||wt_imbibed||wt_salt	0:0:4.13684919347928:-4.35339951569582||0:0:-0.0378559912719098:0.0204529838095108||0:0:0:0	4.3534
AAGGACATTTACCTGCCAAGGGATTAT	0.347186	36	TATACCGGAGATCCGCGAGGGTTTGGG	1118	TATACCGGGTGAGCATGTTTTGTAAAT	617	7.55456	wt_dry||wt_imbibed||wt_salt	0:0:3.30545492999904:-7.18678064416238||0:0:0:0||0:0:-1.86428835090507:2.41163682908106	7.18678
GGATTGTTGGGATCGAATGACACGAAT	0.346994	36	CTATTTGAGGTATAACTGTTGCATTTC	329	CTATTTGAGGTAACAAATATACAACAG	317	6.0522	wt_dry||wt_imbibed||wt_salt	0:0:1.68179832838924:-3.03166005343031||0:0:0:0||0:0:0:0	3.03166
ACCATAATTCTCCGGCGAGTCAGATCG	0.346983	36	ACGATTCCGTTAAAACAAGCGTTTTAT	241	ACGGTGAGTTCTTCAGACCAAGCTCGA	231	11.0821	wt_dry||wt_imbibed||wt_salt	0:0:3.20988954996576:-3.33052514906589||0:0:0:0||0:0:0:0	3.33053
TTTTGGTTTCGACAACAACAAATGCAG	0.346866	21	ATCTGACTAAGGCAAACACAGAAAAGA	135	ATCTGACCAGAATTATAGGTAGGTTGC	72	6.59729	wt_dry||wt_imbibed	0:0:3.06686836410548:-2.04973909967025||0:0:-3.06686836410548:2.04973909967025	3.06687
TCTCCTTTGCCTTCTTCCTCTCCGAGA	0.346834	36	GAAGGTCGACGCTACTTCTTCTTCTTC	1562	GAAGTTGACTTGTGAAAAGTCTGCGAG	1322	7.37784	wt_dry||wt_imbibed||wt_salt	0:0:-7.53332781316205:7.26428764393264||0:0:2.91874666998304:-8.61964387073107||0:0:0:0	8.61964
TACAATTACCGAATGGAAGGCTCATAG	0.346795	36	AAGGTAAAACAATCTTAACCTTATATC	640	AAGAAACACACTAGAAACACACACCAA	299	7.30553	wt_dry||wt_imbibed||wt_salt	0:0:6.51944988899334:-6.39662167827886||0:0:-6.20767435715013:1.0098687269083||0:0:0:0	6.51945
CTAACTTTTAACCATGGTTTTACTGGG	0.346765	28	GGTCATTTGAGAAGCCTACACCTTTAC	217	TATTTGCTTGATTATCAAATATATACG	97	6.98457	wt_dry||wt_imbibed	0:0:0.340269448659022:-1.34738182062095||0:0:-0.340269448659022:1.34738182062095	1.34738
GAGCTGATAATTCTTTACAGTGTATGA	0.346761	36	GGCGAAAAAGTCGTTCTATTTCTCCTA	466	GGTAACTGCACATACTTTTGTTTTCTT	293	6.95373	wt_dry||wt_imbibed||wt_salt	0:0:3.37336738923664:-6.63143132884187||0:0:-0.027055499218144:0.0218605781337827||0:0:0:0	6.63143
GACATTTACCTGCCAAGGGATTATTAT	0.346747	36	ACCGGAGATCCGCGAGGGTTTGGGTTC	1052	ACCGGGTGAGCATGTTTTGTAAATAGG	589	9.0699	wt_dry||wt_imbibed||wt_salt	0:0:1.15675140170325:-2.21391860047722||0:0:0:0||0:0:0:0	2.21392
TAGCGCCATGATTCCACTACTACTTAA	0.346735	36	GGATTCGAATTCGATTCGCTAGATCTG	621	GGATTCGAATTCTTCAAAAACCACAAA	462	6.07111	wt_dry||wt_imbibed||wt_salt	0:0:9.31407568962314:-16.3377903934902||0:0:-1.22683882282178:0.83390081559766||0:0:0:0	16.3378
GTTCACCACCATCTCAGTCTGATCTAT	0.346699	36	TAAGCCGGTCGGAGCACTCAACCTCTA	1367	TAAGCCGACCATCGCCAGGCCGTATTC	895	6.43356	wt_dry||wt_imbibed||wt_salt	0:0:8.93095704937888:-7.4880453405939||0:0:-13.7107322928939:5.0815071484625||0:0:0:0	13.7107
CTAGAAGTCTCGACAGATATACAAAAG	0.34661	36	GAACAAAAACACCACTGATTGCCCAGA	841	GAACAAAAACACCTAAAAAGATAAAAA	788	5.43034	wt_dry||wt_imbibed||wt_salt	0:0:2.96996933762158:-3.78117446826889||0:0:0:0||0:0:0:0	3.78117
TGACGATAAATCTCTCTCTTCCTCTAA	0.34661	35	ATCGTTAACTTATACTTGCAGATTCTC	379	ATCGGTTAAAAAATTCATTCCCTTCTT	366	9.38958	wt_dry||wt_imbibed||wt_salt	0:0:-2.49411196515043:2.47023922098173||0:0:0.124082239595846:-0.222564941073267||0:0:0:0	2.49411
CGAGCACCACAGTTGTTATTGTTCTGA	0.346402	36	CTCTGTGAAGCAACGTTATTAGCCTCC	5049	CTCTGCAGTTGAAATAAGCTGTATGAT	4828	9.42175	wt_dry||wt_imbibed||wt_salt	0:0:27.2127745015719:-26.0301186799747||0:0:-80.7312270282459:28.132103164333||0:0:0:0	80.7312
CTCTCTTTTCTCCTTTGCCTTCTTCCT	0.346381	36	CTCCGAGAGAAGGTCGACGCTACTTCT	1449	CTCCGAGAGAAGTTGACTTGTGAAAAG	1237	5.78435	wt_dry||wt_imbibed||wt_salt	0:0:-4.60880275930796:4.98551596946573||0:0:1.18634720217771:-3.22014817186931||0:0:0:0	4.98552
TGAAGCTTTACGTGACTGAATCAATTG	0.34638	33	CTGTATAGAACTATACGTAAGGAGACA	374	ATGAGAGAGCAAAGTCACAGAAGGAGT	280	8.65821	wt_dry||wt_imbibed||wt_salt	0:0:2.56217595654452:-3.40930716566607||0:0:0:0||0:0:0:0	3.40931
AACCCTAAGCTATATGATGCTCGAAGA	0.346359	35	GTACAATTTGATGTAAGAGCCTCTTCA	290	GTACAAGTAAGATTCTTTAATGTTGCC	226	7.65934	wt_dry||wt_imbibed||wt_salt	0:0:-1.77282694774453:1.14831534061373||0:0:0:0||0:0:0:0	1.77283
TACGGCAAGGTTGAGAGGGTTGATATG	0.346142	36	AAAGCTGGGTTTGCTTTTGTATACATG	1752	AAAGCTGGGTTTGCTTTTGTCTATATG	1192	5.14992	wt_dry||wt_imbibed||wt_salt	0:0:-1.0267691599845:1.05814240328828||0:0:0:0||0:0:2.89982583528544:-4.94630695082732	4.94631
TATTTGCACTCCCAGAGATCCTCCAAT	0.345965	25	TTCTGTCAAACCATAAATCAAATAATT	182	TTACATTTCCGCAAACACATGAAATGC	133	9.17241	wt_dry||wt_salt	0:0:17.1516577724977:-10.0453475795896||0:0:-17.1516577724977:10.0453475795896	17.1517
ACGATCCCAACATTCCAAAACCCGACC	0.345898	36	AAATGTGCCTTCACCCATCTTGCTAAG	601	AAATGTGCCTACAACACCAGCAAGTTC	316	5.90994	wt_dry||wt_imbibed||wt_salt	0:0:3.22514310602635:-9.13572880257953||0:0:-4.55505946108096:4.86273645978386||0:0:0:0	9.13573
GTCGAATTTTGTTGAAGTCCAACCAGA	0.345757	35	GAAATTAATTCCAATGGCAATATATTA	409	GAAGTAAAGAATCATATTTTGTAATTA	222	5.48851	wt_dry||wt_imbibed||wt_salt	0:0:3.62459758119304:-7.03636533996914||0:0:-0.803923242730856:0.624984232237997||0:0:0:0	7.03637
AACACCTCGAGGAATGCACTGTTTCCA	0.345728	36	ATGCATTAGGGACATGGGTATTCTCAG	1012	ATGCATTGGGAACTTGGGTATTCTCAG	1003	8.20466	wt_dry||wt_imbibed||wt_salt	0:0:-17.3075734464969:6.90905205070101||0:0:9.75724578216045:-21.8679379094939||0:0:0:0	21.8679
[truncated: 4,741 more rows]

## Sheet: Sorghum drought
anchor	effect_size_bin	number_nonzero_samples	most_freq_target_1	cnt_most_freq_target_1	most_freq_target_2	cnt_most_freq_target_2	avg_hamming_distance_max_target	metadata_group_names	GLM_coefficients	largest_GLM_coefficient
[truncated: 10,567 more rows]

[truncated: 1 more sheets: Maize pollen]
