# Supplementary material for: A Reference‐Free Algorithm Discovers Regulation in the Plant Transcriptome
Source: Plant Direct. 2026 Apr 9;10(4):e70061. doi: 10.1002/pld3.70061 (PMC13066497; doi:10.1002/pld3.70061)
Supplement: Supplementary file 3 — Table S2Metadata‐regulated anchors where one of top two targets does not align to reference genome. [file PLD3-10-e70061-s001.xlsx]

## Sheet: Arabidopsis FLOE1
anchor	SPLASH_effect_size	target_rank	target	target_count	anchor_target_concat	tot_count_per_anc	n_targets_per_anc	n_nonzero_samples	target_entropy	avg_hamming_vs_max_target	target_fraction_counts	STAR_flag	STAR_chr	STAR_coord	STAR_CIGAR	STAR_num_alignments	STAR_num_mismatches	is.aligned_STAR	is_STAR_chimeric	is_STAR_SJ	STAR_gene	pfam_target_name	pfam_name	pfam_accession	pfam_e_value	blast_accession	blast_id	blast_e_value	blast_bitscore	blast_mismatch	blast_title	blast_genus_species	metadata_group_names	GLM_coefficients
AAGAAGAAGAAGAAGAAGAAGAAGAAG	0.228168	1	AAACGGCGCCGTTTATTTATTGTCTAT	4151	AAGAAGAAGAAGAAGAAGAAGAAGAAGAAACGGCGCCGTTTATTTATTGTCTAT	58000	3909	36	7.35483	18.1854	0.071569	16	chr1	867651	54M	1	0	1	0	0	AT1G03470.1,AT1G03470.2	NA	NA	NA	NA	NA	NA	NA	NA	NA	NA	NA	wt_dry||wt_imbibed||wt_salt	0:0:2.7140341375218:-12.2952636022517||0:0:-7.05331966255401:6.65620862363942||0:0:0:0
AAGAAGAAGAAGAAGAAGAAGAAGAAG	0.228168	10	GAGCAGAAGTGAAGAAGCGAAATTTAG	1242	AAGAAGAAGAAGAAGAAGAAGAAGAAGGAGCAGAAGTGAAGAAGCGAAATTTAG	58000	3909	36	7.35483	18.1854	0.0214138	0	chr1	20929639	54M	1	0	1	0	0	AT1G55960.1	NA	NA	NA	NA	NA	NA	NA	NA	NA	NA	NA	wt_dry||wt_imbibed||wt_salt	0:0:2.7140341375218:-12.2952636022517||0:0:-7.05331966255401:6.65620862363942||0:0:0:0
AAGAAGAAGAAGAAGAAGAAGAAGAAG	0.228168	2	AAGAAGAAGAAGAAGAAGAAGAAGAAG	1807	AAGAAGAAGAAGAAGAAGAAGAAGAAGAAGAAGAAGAAGAAGAAGAAGAAGAAG	58000	3909	36	7.35483	18.1854	0.0311552	NA	NA	NA	NA	NA	NA	0	0	0	NA	NA	NA	NA	NA	NA	NA	NA	NA	NA	NA	NA	wt_dry||wt_imbibed||wt_salt	0:0:2.7140341375218:-12.2952636022517||0:0:-7.05331966255401:6.65620862363942||0:0:0:0
AAGAAGAAGAAGAAGAAGAAGAAGAAG	0.228168	3	GAAGCCATTGATATTCATGTTGATGAT	1771	AAGAAGAAGAAGAAGAAGAAGAAGAAGGAAGCCATTGATATTCATGTTGATGAT	58000	3909	36	7.35483	18.1854	0.0305345	0	chr1	19492457	54M	1	0	1	0	0	AT1G52342.1	AAGAAGAAGAAGAAGAAGAAGAAGAAG_3_frame=2	FXR_C1	PF16096.8	1.3	NA	NA	NA	NA	NA	NA	NA	wt_dry||wt_imbibed||wt_salt	0:0:2.7140341375218:-12.2952636022517||0:0:-7.05331966255401:6.65620862363942||0:0:0:0
AAGAAGAAGAAGAAGAAGAAGAAGAAG	0.228168	4	AACGACTCAAAGATCTCATCGATCACT	1417	AAGAAGAAGAAGAAGAAGAAGAAGAAGAACGACTCAAAGATCTCATCGATCACT	58000	3909	36	7.35483	18.1854	0.024431	0	chr1	13450253	54M	1	0	1	0	0	AT1G36050.1,AT1G36050.2	NA	NA	NA	NA	NA	NA	NA	NA	NA	NA	NA	wt_dry||wt_imbibed||wt_salt	0:0:2.7140341375218:-12.2952636022517||0:0:-7.05331966255401:6.65620862363942||0:0:0:0
AAGAAGAAGAAGAAGAAGAAGAAGAAG	0.228168	5	AAGAGCATGGATACTGTGTAGGAGATT	1307	AAGAAGAAGAAGAAGAAGAAGAAGAAGAAGAGCATGGATACTGTGTAGGAGATT	58000	3909	36	7.35483	18.1854	0.0225345	16	chr5	16134293	54M	1	0	1	0	0	AT5G40340.1	NA	NA	NA	NA	NA	NA	NA	NA	NA	NA	NA	wt_dry||wt_imbibed||wt_salt	0:0:2.7140341375218:-12.2952636022517||0:0:-7.05331966255401:6.65620862363942||0:0:0:0
AAGAAGAAGAAGAAGAAGAAGAAGAAG	0.228168	6	AGCATGGATACTGTGTAGGAGATTTTG	1304	AAGAAGAAGAAGAAGAAGAAGAAGAAGAGCATGGATACTGTGTAGGAGATTTTG	58000	3909	36	7.35483	18.1854	0.0224828	16	chr5	16134290	54M	1	0	1	0	0	AT5G40340.1	NA	NA	NA	NA	NA	NA	NA	NA	NA	NA	NA	wt_dry||wt_imbibed||wt_salt	0:0:2.7140341375218:-12.2952636022517||0:0:-7.05331966255401:6.65620862363942||0:0:0:0
AAGAAGAAGAAGAAGAAGAAGAAGAAG	0.228168	7	AAGAAGAGCATGGATACTGTGTAGGAG	1297	AAGAAGAAGAAGAAGAAGAAGAAGAAGAAGAAGAGCATGGATACTGTGTAGGAG	58000	3909	36	7.35483	18.1854	0.0223621	16	chr5	16134296	54M	1	0	1	0	0	AT5G40340.1	AAGAAGAAGAAGAAGAAGAAGAAGAAG_7_frame=2	REV	PF00424.21	9.2	NA	NA	NA	NA	NA	NA	NA	wt_dry||wt_imbibed||wt_salt	0:0:2.7140341375218:-12.2952636022517||0:0:-7.05331966255401:6.65620862363942||0:0:0:0
AAGAAGAAGAAGAAGAAGAAGAAGAAG	0.228168	8	AAGAAGAAGAAGAGCATGGATACTGTG	1262	AAGAAGAAGAAGAAGAAGAAGAAGAAGAAGAAGAAGAAGAGCATGGATACTGTG	58000	3909	36	7.35483	18.1854	0.0217586	16	chr5	16134302	54M	1	0	1	0	0	AT5G40340.1	AAGAAGAAGAAGAAGAAGAAGAAGAAG_8_frame=-3	SR-25	PF10500.12	3.4	NA	NA	NA	NA	NA	NA	NA	wt_dry||wt_imbibed||wt_salt	0:0:2.7140341375218:-12.2952636022517||0:0:-7.05331966255401:6.65620862363942||0:0:0:0
AAGAAGAAGAAGAAGAAGAAGAAGAAG	0.228168	9	AAGAAGAAGAGCATGGATACTGTGTAG	1257	AAGAAGAAGAAGAAGAAGAAGAAGAAGAAGAAGAAGAGCATGGATACTGTGTAG	58000	3909	36	7.35483	18.1854	0.0216724	16	chr5	16134299	54M	1	0	1	0	0	AT5G40340.1	AAGAAGAAGAAGAAGAAGAAGAAGAAG_9_frame=2	REV	PF00424.21	4.6	NA	NA	NA	NA	NA	NA	NA	wt_dry||wt_imbibed||wt_salt	0:0:2.7140341375218:-12.2952636022517||0:0:-7.05331966255401:6.65620862363942||0:0:0:0
AGAGAGAGAGAGAGAGAGAGAGAGAGA	0.391853	1	GAGAGAGAGAGAGAGAGAGAGAGAGAG	108035	AGAGAGAGAGAGAGAGAGAGAGAGAGAGAGAGAGAGAGAGAGAGAGAGAGAGAG	299597	41523	36	7.96004	7.30351	0.360601	NA	NA	NA	NA	NA	NA	0	0	0	NA	AGAGAGAGAGAGAGAGAGAGAGAGAGA_1_frame=1	DUF3915	PF13054.9	0.15	NA	NA	NA	NA	NA	NA	NA	wt_dry||wt_imbibed||wt_salt	0:0:-57.3445106510713:2.53744569219364||0:0:0:0||0:0:0:0
AGAGAGAGAGAGAGAGAGAGAGAGAGA	0.391853	10	GAGAGAGAACGACTATGGACGCTATAA	2042	AGAGAGAGAGAGAGAGAGAGAGAGAGAGAGAGAGAACGACTATGGACGCTATAA	299597	41523	36	7.96004	7.30351	0.00681582	0	chr3	786398	52M2S	1	0	1	0	0	AT3G03340.1	AGAGAGAGAGAGAGAGAGAGAGAGAGA_10_frame=1	DUF3915	PF13054.9	0.02	NA	NA	NA	NA	NA	NA	NA	wt_dry||wt_imbibed||wt_salt	0:0:-57.3445106510713:2.53744569219364||0:0:0:0||0:0:0:0
AGAGAGAGAGAGAGAGAGAGAGAGAGA	0.391853	2	AAGCGGTGGAGTCGTGATAAGGGAGAA	3200	AGAGAGAGAGAGAGAGAGAGAGAGAGAAAGCGGTGGAGTCGTGATAAGGGAGAA	299597	41523	36	7.96004	7.30351	0.010681	0	chr5	18407431	52M2S	1	0	1	0	0	AT5G45428.1,AT5G45430.1,AT5G45430.2	NA	NA	NA	NA	NA	NA	NA	NA	NA	NA	NA	wt_dry||wt_imbibed||wt_salt	0:0:-57.3445106510713:2.53744569219364||0:0:0:0||0:0:0:0
AGAGAGAGAGAGAGAGAGAGAGAGAGA	0.391853	3	TCAGTAACGAGAGAGTCAAAGAGAGGA	3143	AGAGAGAGAGAGAGAGAGAGAGAGAGATCAGTAACGAGAGAGTCAAAGAGAGGA	299597	41523	36	7.96004	7.30351	0.0104908	0	chr3	3069291	53M1S	1	0	1	0	0	AT3G09980.1	AGAGAGAGAGAGAGAGAGAGAGAGAGA_3_frame=2	DUF3915	PF13054.9	0.71	NA	NA	NA	NA	NA	NA	NA	wt_dry||wt_imbibed||wt_salt	0:0:-57.3445106510713:2.53744569219364||0:0:0:0||0:0:0:0
AGAGAGAGAGAGAGAGAGAGAGAGAGA	0.391853	4	GAGAGAGAGAGAGAGAGAGAGAGAGAT	2783	AGAGAGAGAGAGAGAGAGAGAGAGAGAGAGAGAGAGAGAGAGAGAGAGAGAGAT	299597	41523	36	7.96004	7.30351	0.00928915	NA	NA	NA	NA	NA	NA	0	0	0	NA	AGAGAGAGAGAGAGAGAGAGAGAGAGA_4_frame=1	DUF3915	PF13054.9	0.13	NA	NA	NA	NA	NA	NA	NA	wt_dry||wt_imbibed||wt_salt	0:0:-57.3445106510713:2.53744569219364||0:0:0:0||0:0:0:0
AGAGAGAGAGAGAGAGAGAGAGAGAGA	0.391853	5	GGATGTCTGGTGTGGTTGCTCTTGGTC	2699	AGAGAGAGAGAGAGAGAGAGAGAGAGAGGATGTCTGGTGTGGTTGCTCTTGGTC	299597	41523	36	7.96004	7.30351	0.00900877	16	chr4	15694934	54M	1	0	1	0	0	AT4G32530.1,AT4G32530.2	NA	NA	NA	NA	NA	NA	NA	NA	NA	NA	NA	wt_dry||wt_imbibed||wt_salt	0:0:-57.3445106510713:2.53744569219364||0:0:0:0||0:0:0:0
AGAGAGAGAGAGAGAGAGAGAGAGAGA	0.391853	6	GAGGATGTCTGGTGTGGTTGCTCTTGG	2670	AGAGAGAGAGAGAGAGAGAGAGAGAGAGAGGATGTCTGGTGTGGTTGCTCTTGG	299597	41523	36	7.96004	7.30351	0.00891197	16	chr4	15694936	54M	1	0	1	0	0	AT4G32530.1,AT4G32530.2	NA	NA	NA	NA	NA	NA	NA	NA	NA	NA	NA	wt_dry||wt_imbibed||wt_salt	0:0:-57.3445106510713:2.53744569219364||0:0:0:0||0:0:0:0
AGAGAGAGAGAGAGAGAGAGAGAGAGA	0.391853	7	GAGAGGATGTCTGGTGTGGTTGCTCTT	2515	AGAGAGAGAGAGAGAGAGAGAGAGAGAGAGAGGATGTCTGGTGTGGTTGCTCTT	299597	41523	36	7.96004	7.30351	0.00839461	16	chr4	15694938	54M	1	0	1	0	0	AT4G32530.1,AT4G32530.2	NA	NA	NA	NA	NA	NA	NA	NA	NA	NA	NA	wt_dry||wt_imbibed||wt_salt	0:0:-57.3445106510713:2.53744569219364||0:0:0:0||0:0:0:0
AGAGAGAGAGAGAGAGAGAGAGAGAGA	0.391853	8	GATCAGTAACGAGAGAGTCAAAGAGAG	2496	AGAGAGAGAGAGAGAGAGAGAGAGAGAGATCAGTAACGAGAGAGTCAAAGAGAG	299597	41523	36	7.96004	7.30351	0.00833119	0	chr3	3069289	54M	1	0	1	0	0	AT3G09980.1	AGAGAGAGAGAGAGAGAGAGAGAGAGA_8_frame=1	DUF3915	PF13054.9	0.63	NA	NA	NA	NA	NA	NA	NA	wt_dry||wt_imbibed||wt_salt	0:0:-57.3445106510713:2.53744569219364||0:0:0:0||0:0:0:0
AGAGAGAGAGAGAGAGAGAGAGAGAGA	0.391853	9	GAGAGAGAGAGAGAGAACGACTATGGA	2056	AGAGAGAGAGAGAGAGAGAGAGAGAGAGAGAGAGAGAGAGAGAACGACTATGGA	299597	41523	36	7.96004	7.30351	0.00686255	0	chr3	786390	53M1S	1	0	1	0	0	AT3G03340.1	AGAGAGAGAGAGAGAGAGAGAGAGAGA_9_frame=1	DUF3915	PF13054.9	0.027	NA	NA	NA	NA	NA	NA	NA	wt_dry||wt_imbibed||wt_salt	0:0:-57.3445106510713:2.53744569219364||0:0:0:0||0:0:0:0
AGCATATCTGATCACGTCTCTTAAACA	0.303458	1	AGAGGAATGTGTTTCCCTTCCGAGTAT	313	AGCATATCTGATCACGTCTCTTAAACAAGAGGAATGTGTTTCCCTTCCGAGTAT	441	14	33	1.11115	5.07483	0.709751	NA	NA	NA	NA	NA	NA	0	1	0	NA	NA	NA	NA	NA	NA	NA	NA	NA	NA	NA	NA	wt_dry||wt_imbibed||wt_salt	0:0:0.663979357391267:-1.61175361401183||0:0:-0.0727386974141884:0.105788661529904||0:0:0:0
AGCATATCTGATCACGTCTCTTAAACA	0.303458	10	AGAAGAATTGACATTGTACTCTCCAGC	1	AGCATATCTGATCACGTCTCTTAAACAAGAAGAATTGACATTGTACTCTCCAGC	441	14	33	1.11115	5.07483	0.00226757	NA	NA	NA	NA	NA	NA	0	1	0	NA	NA	NA	NA	NA	NA	NA	NA	NA	NA	NA	NA	wt_dry||wt_imbibed||wt_salt	0:0:0.663979357391267:-1.61175361401183||0:0:-0.0727386974141884:0.105788661529904||0:0:0:0
AGCATATCTGATCACGTCTCTTAAACA	0.303458	2	AGAGGGTCTGTTGACATCCTTTTATGT	115	AGCATATCTGATCACGTCTCTTAAACAAGAGGGTCTGTTGACATCCTTTTATGT	441	14	33	1.11115	5.07483	0.260771	0	chr2	15396640	25M1I28M	1	1	1	0	0	AT2G36720.1	NA	NA	NA	NA	NA	NA	NA	NA	NA	NA	NA	wt_dry||wt_imbibed||wt_salt	0:0:0.663979357391267:-1.61175361401183||0:0:-0.0727386974141884:0.105788661529904||0:0:0:0
AGCATATCTGATCACGTCTCTTAAACA	0.303458	3	AGGGGGTCTGTTGACATCCTTTTATGT	2	AGCATATCTGATCACGTCTCTTAAACAAGGGGGTCTGTTGACATCCTTTTATGT	441	14	33	1.11115	5.07483	0.00453515	0	chr2	15396640	25M1I28M	1	2	1	0	0	AT2G36720.1	NA	NA	NA	NA	NA	NA	NA	NA	NA	NA	NA	wt_dry||wt_imbibed||wt_salt	0:0:0.663979357391267:-1.61175361401183||0:0:-0.0727386974141884:0.105788661529904||0:0:0:0
AGCATATCTGATCACGTCTCTTAAACA	0.303458	4	AGAGGGTCTGTTGACATCATTTTATGT	1	AGCATATCTGATCACGTCTCTTAAACAAGAGGGTCTGTTGACATCATTTTATGT	441	14	33	1.11115	5.07483	0.00226757	0	chr2	15396640	25M1I28M	1	2	1	0	0	AT2G36720.1	NA	NA	NA	NA	NA	NA	NA	NA	NA	NA	NA	wt_dry||wt_imbibed||wt_salt	0:0:0.663979357391267:-1.61175361401183||0:0:-0.0727386974141884:0.105788661529904||0:0:0:0
AGCATATCTGATCACGTCTCTTAAACA	0.303458	5	AGAGGGTCTGTTGACAACCTTTTATGT	1	AGCATATCTGATCACGTCTCTTAAACAAGAGGGTCTGTTGACAACCTTTTATGT	441	14	33	1.11115	5.07483	0.00226757	0	chr2	15396640	25M1I28M	1	2	1	0	0	AT2G36720.1	NA	NA	NA	NA	NA	NA	NA	NA	NA	NA	NA	wt_dry||wt_imbibed||wt_salt	0:0:0.663979357391267:-1.61175361401183||0:0:-0.0727386974141884:0.105788661529904||0:0:0:0
AGCATATCTGATCACGTCTCTTAAACA	0.303458	6	AGAGGAATGTGTTTCCCTTCCGAGAGA	1	AGCATATCTGATCACGTCTCTTAAACAAGAGGAATGTGTTTCCCTTCCGAGAGA	441	14	33	1.11115	5.07483	0.00226757	NA	NA	NA	NA	NA	NA	0	0	0	NA	NA	NA	NA	NA	NA	NA	NA	NA	NA	NA	NA	wt_dry||wt_imbibed||wt_salt	0:0:0.663979357391267:-1.61175361401183||0:0:-0.0727386974141884:0.105788661529904||0:0:0:0
AGCATATCTGATCACGTCTCTTAAACA	0.303458	7	AGAGGAATGTGTTTACCTTCCGAGTAT	1	AGCATATCTGATCACGTCTCTTAAACAAGAGGAATGTGTTTACCTTCCGAGTAT	441	14	33	1.11115	5.07483	0.00226757	NA	NA	NA	NA	NA	NA	0	1	0	NA	NA	NA	NA	NA	NA	NA	NA	NA	NA	NA	NA	wt_dry||wt_imbibed||wt_salt	0:0:0.663979357391267:-1.61175361401183||0:0:-0.0727386974141884:0.105788661529904||0:0:0:0
AGCATATCTGATCACGTCTCTTAAACA	0.303458	8	AGAGGGTCTGTTGACATCCTGTTATGT	1	AGCATATCTGATCACGTCTCTTAAACAAGAGGGTCTGTTGACATCCTGTTATGT	441	14	33	1.11115	5.07483	0.00226757	0	chr2	15396640	25M1I28M	1	2	1	0	0	AT2G36720.1	NA	NA	NA	NA	NA	NA	NA	NA	NA	NA	NA	wt_dry||wt_imbibed||wt_salt	0:0:0.663979357391267:-1.61175361401183||0:0:-0.0727386974141884:0.105788661529904||0:0:0:0
AGCATATCTGATCACGTCTCTTAAACA	0.303458	9	AGAGGAATGTGTTTCCCTTCCTATACC	1	AGCATATCTGATCACGTCTCTTAAACAAGAGGAATGTGTTTCCCTTCCTATACC	441	14	33	1.11115	5.07483	0.00226757	NA	NA	NA	NA	NA	NA	0	0	0	NA	NA	NA	NA	NA	NA	NA	NA	NA	NA	NA	NA	wt_dry||wt_imbibed||wt_salt	0:0:0.663979357391267:-1.61175361401183||0:0:-0.0727386974141884:0.105788661529904||0:0:0:0
AGGTATACTCGGAAGGGAAACACATTC	0.315521	1	TATGTGGAAAGCTCTTGGGCAGCTATC	349	AGGTATACTCGGAAGGGAAACACATTCTATGTGGAAAGCTCTTGGGCAGCTATC	759	22	36	1.63464	10.5046	0.459816	16	chr2	15396405	28M321N26M	1	0	1	0	1	AT2G36720.1	AGGTATACTCGGAAGGGAAACACATTC_1_frame=-1	PHD	PF00628.32	9.6e-05	NA	NA	NA	NA	NA	NA	NA	wt_dry||wt_imbibed||wt_salt	0:0:1.44352230962894:-1.99001440263407||0:0:-5.14205395971578:2.79906692798916||0:0:0:0
AGGTATACTCGGAAGGGAAACACATTC	0.315521	10	AATGTGGAAAGCTCTTGGGCAGCTATC	1	AGGTATACTCGGAAGGGAAACACATTCAATGTGGAAAGCTCTTGGGCAGCTATC	759	22	36	1.63464	10.5046	0.00131752	16	chr2	15396405	28M321N26M	1	1	1	0	1	AT2G36720.1	AGGTATACTCGGAAGGGAAACACATTC_10_frame=-1	PHD	PF00628.32	9.6e-05	NA	NA	NA	NA	NA	NA	NA	wt_dry||wt_imbibed||wt_salt	0:0:1.44352230962894:-1.99001440263407||0:0:-5.14205395971578:2.79906692798916||0:0:0:0
AGGTATACTCGGAAGGGAAACACATTC	0.315521	2	CTCTTGTTTAAGAGACGTGATCAGATA	310	AGGTATACTCGGAAGGGAAACACATTCCTCTTGTTTAAGAGACGTGATCAGATA	759	22	36	1.63464	10.5046	0.408432	NA	NA	NA	NA	NA	NA	0	1	0	NA	NA	NA	NA	NA	NA	NA	NA	NA	NA	NA	NA	wt_dry||wt_imbibed||wt_salt	0:0:1.44352230962894:-1.99001440263407||0:0:-5.14205395971578:2.79906692798916||0:0:0:0
AGGTATACTCGGAAGGGAAACACATTC	0.315521	3	TACATAGACCAGACAGATATGTGAGTA	80	AGGTATACTCGGAAGGGAAACACATTCTACATAGACCAGACAGATATGTGAGTA	759	22	36	1.63464	10.5046	0.105402	16	chr2	15396727	1S53M	1	0	1	0	0	AT2G36720.1	NA	NA	NA	NA	NA	NA	NA	NA	NA	NA	NA	wt_dry||wt_imbibed||wt_salt	0:0:1.44352230962894:-1.99001440263407||0:0:-5.14205395971578:2.79906692798916||0:0:0:0
AGGTATACTCGGAAGGGAAACACATTC	0.315521	4	TATGTGGAAAGCTCTTGGGCAGCTCGC	2	AGGTATACTCGGAAGGGAAACACATTCTATGTGGAAAGCTCTTGGGCAGCTCGC	759	22	36	1.63464	10.5046	0.00263505	16	chr2	15396408	3S25M321N26M	1	0	1	0	1	AT2G36720.1	AGGTATACTCGGAAGGGAAACACATTC_4_frame=-1	PHD	PF00628.32	0.00023	NA	NA	NA	NA	NA	NA	NA	wt_dry||wt_imbibed||wt_salt	0:0:1.44352230962894:-1.99001440263407||0:0:-5.14205395971578:2.79906692798916||0:0:0:0
AGGTATACTCGGAAGGGAAACACATTC	0.315521	5	TACATAGACCAGACAGATATGTGAGTC	1	AGGTATACTCGGAAGGGAAACACATTCTACATAGACCAGACAGATATGTGAGTC	759	22	36	1.63464	10.5046	0.00131752	16	chr2	15396727	1S53M	1	0	1	0	0	AT2G36720.1	NA	NA	NA	NA	NA	NA	NA	NA	NA	NA	NA	wt_dry||wt_imbibed||wt_salt	0:0:1.44352230962894:-1.99001440263407||0:0:-5.14205395971578:2.79906692798916||0:0:0:0
AGGTATACTCGGAAGGGAAACACATTC	0.315521	6	CTCTTGTTTAAGAGACGTGATCAGTTA	1	AGGTATACTCGGAAGGGAAACACATTCCTCTTGTTTAAGAGACGTGATCAGTTA	759	22	36	1.63464	10.5046	0.00131752	NA	NA	NA	NA	NA	NA	0	1	0	NA	NA	NA	NA	NA	NA	NA	NA	NA	NA	NA	NA	wt_dry||wt_imbibed||wt_salt	0:0:1.44352230962894:-1.99001440263407||0:0:-5.14205395971578:2.79906692798916||0:0:0:0
AGGTATACTCGGAAGGGAAACACATTC	0.315521	7	TAGATAGACCAGACAGATATGTGAGTA	1	AGGTATACTCGGAAGGGAAACACATTCTAGATAGACCAGACAGATATGTGAGTA	759	22	36	1.63464	10.5046	0.00131752	16	chr2	15396727	1S53M	1	1	1	0	0	AT2G36720.1	NA	NA	NA	NA	NA	NA	NA	NA	NA	NA	NA	wt_dry||wt_imbibed||wt_salt	0:0:1.44352230962894:-1.99001440263407||0:0:-5.14205395971578:2.79906692798916||0:0:0:0
AGGTATACTCGGAAGGGAAACACATTC	0.315521	8	ATCTTGTTTAAGAGACGTGATCAGATA	1	AGGTATACTCGGAAGGGAAACACATTCATCTTGTTTAAGAGACGTGATCAGATA	759	22	36	1.63464	10.5046	0.00131752	NA	NA	NA	NA	NA	NA	0	1	0	NA	NA	NA	NA	NA	NA	NA	NA	NA	NA	NA	NA	wt_dry||wt_imbibed||wt_salt	0:0:1.44352230962894:-1.99001440263407||0:0:-5.14205395971578:2.79906692798916||0:0:0:0
AGGTATACTCGGAAGGGAAACACATTC	0.315521	9	CTCTTGTTTAAGAGACTTGATCAGATA	1	AGGTATACTCGGAAGGGAAACACATTCCTCTTGTTTAAGAGACTTGATCAGATA	759	22	36	1.63464	10.5046	0.00131752	NA	NA	NA	NA	NA	NA	0	0	0	NA	NA	NA	NA	NA	NA	NA	NA	NA	NA	NA	NA	wt_dry||wt_imbibed||wt_salt	0:0:1.44352230962894:-1.99001440263407||0:0:-5.14205395971578:2.79906692798916||0:0:0:0
ATATCTGATCACGTCTCTTAAACAAGA	0.331845	1	GGAATGTGTTTCCCTTCCGAGTATACC	288	ATATCTGATCACGTCTCTTAAACAAGAGGAATGTGTTTCCCTTCCGAGTATACC	408	12	33	1.09235	5.92647	0.705882	NA	NA	NA	NA	NA	NA	0	1	0	NA	NA	NA	NA	NA	NA	NA	NA	NA	NA	NA	NA	wt_dry||wt_imbibed||wt_salt	0:0:1.17861857471602:-3.76935899052828||0:0:-0.291246569428443:0.349612795035237||0:0:0:0
ATATCTGATCACGTCTCTTAAACAAGA	0.331845	10	GGAATGTGTTTCCCTACCGAGTATACC	1	ATATCTGATCACGTCTCTTAAACAAGAGGAATGTGTTTCCCTACCGAGTATACC	408	12	33	1.09235	5.92647	0.00245098	NA	NA	NA	NA	NA	NA	0	0	0	NA	NA	NA	NA	NA	NA	NA	NA	NA	NA	NA	NA	wt_dry||wt_imbibed||wt_salt	0:0:1.17861857471602:-3.76935899052828||0:0:-0.291246569428443:0.349612795035237||0:0:0:0
ATATCTGATCACGTCTCTTAAACAAGA	0.331845	2	GGGTCTGTTGACATCCTTTTATGTTTT	109	ATATCTGATCACGTCTCTTAAACAAGAGGGTCTGTTGACATCCTTTTATGTTTT	408	12	33	1.09235	5.92647	0.267157	0	chr2	15396643	22M1I31M	1	1	1	0	0	AT2G36720.1	NA	NA	NA	NA	NA	NA	NA	NA	NA	NA	NA	wt_dry||wt_imbibed||wt_salt	0:0:1.17861857471602:-3.76935899052828||0:0:-0.291246569428443:0.349612795035237||0:0:0:0
ATATCTGATCACGTCTCTTAAACAAGA	0.331845	3	GGAATGTGTTTCCCTTCCGAGTATATC	2	ATATCTGATCACGTCTCTTAAACAAGAGGAATGTGTTTCCCTTCCGAGTATATC	408	12	33	1.09235	5.92647	0.00490196	NA	NA	NA	NA	NA	NA	0	0	0	NA	NA	NA	NA	NA	NA	NA	NA	NA	NA	NA	NA	wt_dry||wt_imbibed||wt_salt	0:0:1.17861857471602:-3.76935899052828||0:0:-0.291246569428443:0.349612795035237||0:0:0:0
ATATCTGATCACGTCTCTTAAACAAGA	0.331845	4	GGGTCTGTTGACATCATTTTATGTTTT	1	ATATCTGATCACGTCTCTTAAACAAGAGGGTCTGTTGACATCATTTTATGTTTT	408	12	33	1.09235	5.92647	0.00245098	0	chr2	15396643	22M1I31M	1	2	1	0	0	AT2G36720.1	NA	NA	NA	NA	NA	NA	NA	NA	NA	NA	NA	wt_dry||wt_imbibed||wt_salt	0:0:1.17861857471602:-3.76935899052828||0:0:-0.291246569428443:0.349612795035237||0:0:0:0
ATATCTGATCACGTCTCTTAAACAAGA	0.331845	5	GGGTCTGTTGACAACCTTTTATGTTTT	1	ATATCTGATCACGTCTCTTAAACAAGAGGGTCTGTTGACAACCTTTTATGTTTT	408	12	33	1.09235	5.92647	0.00245098	0	chr2	15396643	22M1I31M	1	2	1	0	0	AT2G36720.1	NA	NA	NA	NA	NA	NA	NA	NA	NA	NA	NA	wt_dry||wt_imbibed||wt_salt	0:0:1.17861857471602:-3.76935899052828||0:0:-0.291246569428443:0.349612795035237||0:0:0:0
ATATCTGATCACGTCTCTTAAACAAGA	0.331845	6	GGAATGTGTTTACCTTCCGAGTATAAC	1	ATATCTGATCACGTCTCTTAAACAAGAGGAATGTGTTTACCTTCCGAGTATAAC	408	12	33	1.09235	5.92647	0.00245098	NA	NA	NA	NA	NA	NA	0	0	0	NA	NA	NA	NA	NA	NA	NA	NA	NA	NA	NA	NA	wt_dry||wt_imbibed||wt_salt	0:0:1.17861857471602:-3.76935899052828||0:0:-0.291246569428443:0.349612795035237||0:0:0:0
ATATCTGATCACGTCTCTTAAACAAGA	0.331845	7	GGGTCTGTTGACATCCTGTTATGTTTT	1	ATATCTGATCACGTCTCTTAAACAAGAGGGTCTGTTGACATCCTGTTATGTTTT	408	12	33	1.09235	5.92647	0.00245098	0	chr2	15396643	22M1I31M	1	2	1	0	0	AT2G36720.1	NA	NA	NA	NA	NA	NA	NA	NA	NA	NA	NA	wt_dry||wt_imbibed||wt_salt	0:0:1.17861857471602:-3.76935899052828||0:0:-0.291246569428443:0.349612795035237||0:0:0:0
ATATCTGATCACGTCTCTTAAACAAGA	0.331845	8	GGAATGTGTTTCCCTTCCTATACCTCG	1	ATATCTGATCACGTCTCTTAAACAAGAGGAATGTGTTTCCCTTCCTATACCTCG	408	12	33	1.09235	5.92647	0.00245098	NA	NA	NA	NA	NA	NA	0	0	0	NA	NA	NA	NA	NA	NA	NA	NA	NA	NA	NA	NA	wt_dry||wt_imbibed||wt_salt	0:0:1.17861857471602:-3.76935899052828||0:0:-0.291246569428443:0.349612795035237||0:0:0:0
ATATCTGATCACGTCTCTTAAACAAGA	0.331845	9	AGAATTGACATTGTACTCTCCAGCAAT	1	ATATCTGATCACGTCTCTTAAACAAGAAGAATTGACATTGTACTCTCCAGCAAT	408	12	33	1.09235	5.92647	0.00245098	NA	NA	NA	NA	NA	NA	0	1	0	NA	NA	NA	NA	NA	NA	NA	NA	NA	NA	NA	NA	wt_dry||wt_imbibed||wt_salt	0:0:1.17861857471602:-3.76935899052828||0:0:-0.291246569428443:0.349612795035237||0:0:0:0
ATCTGATCACGTCTCTTAAACAAGAGG	0.272536	1	AATGTGTTTCCCTTCCGAGTATACCTC	285	ATCTGATCACGTCTCTTAAACAAGAGGAATGTGTTTCCCTTCCGAGTATACCTC	407	14	33	1.15623	6.1941	0.700246	NA	NA	NA	NA	NA	NA	0	1	0	NA	NA	NA	NA	NA	NA	NA	NA	NA	NA	NA	NA	wt_dry||wt_imbibed||wt_salt	0:0:0.524562213802598:-1.25605115132854||0:0:0:0||0:0:0:0
ATCTGATCACGTCTCTTAAACAAGAGG	0.272536	10	AATGTGTTTACCTTCCGAGTATAACAA	1	ATCTGATCACGTCTCTTAAACAAGAGGAATGTGTTTACCTTCCGAGTATAACAA	407	14	33	1.15623	6.1941	0.002457	NA	NA	NA	NA	NA	NA	0	0	0	NA	NA	NA	NA	NA	NA	NA	NA	NA	NA	NA	NA	wt_dry||wt_imbibed||wt_salt	0:0:0.524562213802598:-1.25605115132854||0:0:0:0||0:0:0:0
ATCTGATCACGTCTCTTAAACAAGAGG	0.272536	2	GTCTGTTGACATCCTTTTATGTTTTTG	108	ATCTGATCACGTCTCTTAAACAAGAGGGTCTGTTGACATCCTTTTATGTTTTTG	407	14	33	1.15623	6.1941	0.265356	0	chr2	15396645	20M1I33M	1	1	1	0	0	AT2G36720.1	NA	NA	NA	NA	NA	NA	NA	NA	NA	NA	NA	wt_dry||wt_imbibed||wt_salt	0:0:0.524562213802598:-1.25605115132854||0:0:0:0||0:0:0:0
ATCTGATCACGTCTCTTAAACAAGAGG	0.272536	3	AATGTGTTTCCCTTCCGAGTATATCTC	2	ATCTGATCACGTCTCTTAAACAAGAGGAATGTGTTTCCCTTCCGAGTATATCTC	407	14	33	1.15623	6.1941	0.004914	NA	NA	NA	NA	NA	NA	0	1	0	NA	NA	NA	NA	NA	NA	NA	NA	NA	NA	NA	NA	wt_dry||wt_imbibed||wt_salt	0:0:0.524562213802598:-1.25605115132854||0:0:0:0||0:0:0:0
ATCTGATCACGTCTCTTAAACAAGAGG	0.272536	4	AATGTGTTTCCCTTCCGAGTATACCAC	2	ATCTGATCACGTCTCTTAAACAAGAGGAATGTGTTTCCCTTCCGAGTATACCAC	407	14	33	1.15623	6.1941	0.004914	NA	NA	NA	NA	NA	NA	0	1	0	NA	NA	NA	NA	NA	NA	NA	NA	NA	NA	NA	NA	wt_dry||wt_imbibed||wt_salt	0:0:0.524562213802598:-1.25605115132854||0:0:0:0||0:0:0:0
ATCTGATCACGTCTCTTAAACAAGAGG	0.272536	5	AATGTGTTTCCCTTCCGAGTATACCTA	1	ATCTGATCACGTCTCTTAAACAAGAGGAATGTGTTTCCCTTCCGAGTATACCTA	407	14	33	1.15623	6.1941	0.002457	NA	NA	NA	NA	NA	NA	0	1	0	NA	NA	NA	NA	NA	NA	NA	NA	NA	NA	NA	NA	wt_dry||wt_imbibed||wt_salt	0:0:0.524562213802598:-1.25605115132854||0:0:0:0||0:0:0:0
ATCTGATCACGTCTCTTAAACAAGAGG	0.272536	6	AATGTTTCCCTTCCGAGTATACCTCGT	1	ATCTGATCACGTCTCTTAAACAAGAGGAATGTTTCCCTTCCGAGTATACCTCGT	407	14	33	1.15623	6.1941	0.002457	NA	NA	NA	NA	NA	NA	0	0	0	NA	NA	NA	NA	NA	NA	NA	NA	NA	NA	NA	NA	wt_dry||wt_imbibed||wt_salt	0:0:0.524562213802598:-1.25605115132854||0:0:0:0||0:0:0:0
ATCTGATCACGTCTCTTAAACAAGAGG	0.272536	7	GTCTGTTGACAACCTTTTATGTTTTTG	1	ATCTGATCACGTCTCTTAAACAAGAGGGTCTGTTGACAACCTTTTATGTTTTTG	407	14	33	1.15623	6.1941	0.002457	0	chr2	15396645	20M1I33M	1	2	1	0	0	AT2G36720.1	NA	NA	NA	NA	NA	NA	NA	NA	NA	NA	NA	wt_dry||wt_imbibed||wt_salt	0:0:0.524562213802598:-1.25605115132854||0:0:0:0||0:0:0:0
ATCTGATCACGTCTCTTAAACAAGAGG	0.272536	8	AATGTGTTTCCCTACCGAGTATACCTC	1	ATCTGATCACGTCTCTTAAACAAGAGGAATGTGTTTCCCTACCGAGTATACCTC	407	14	33	1.15623	6.1941	0.002457	NA	NA	NA	NA	NA	NA	0	1	0	NA	NA	NA	NA	NA	NA	NA	NA	NA	NA	NA	NA	wt_dry||wt_imbibed||wt_salt	0:0:0.524562213802598:-1.25605115132854||0:0:0:0||0:0:0:0
ATCTGATCACGTCTCTTAAACAAGAGG	0.272536	9	GTCTGTTGACATCATTTTATGTTTTGA	1	ATCTGATCACGTCTCTTAAACAAGAGGGTCTGTTGACATCATTTTATGTTTTGA	407	14	33	1.15623	6.1941	0.002457	0	chr2	15396645	20M1I31M2S	1	2	1	0	0	AT2G36720.1	NA	NA	NA	NA	NA	NA	NA	NA	NA	NA	NA	wt_dry||wt_imbibed||wt_salt	0:0:0.524562213802598:-1.25605115132854||0:0:0:0||0:0:0:0
CATATCTGATCACGTCTCTTAAACAAG	0.341096	1	AGGAATGTGTTTCCCTTCCGAGTATAC	287	CATATCTGATCACGTCTCTTAAACAAGAGGAATGTGTTTCCCTTCCGAGTATAC	417	15	33	1.18697	5.97122	0.688249	NA	NA	NA	NA	NA	NA	0	1	0	NA	NA	NA	NA	NA	NA	NA	NA	NA	NA	NA	NA	wt_dry||wt_imbibed||wt_salt	0:0:1.06740098575428:-3.26293194493641||0:0:-0.352399224733582:0.42538258114232||0:0:0:0
CATATCTGATCACGTCTCTTAAACAAG	0.341096	10	AAGAATTGACATTGTACTCTCCAGCAA	1	CATATCTGATCACGTCTCTTAAACAAGAAGAATTGACATTGTACTCTCCAGCAA	417	15	33	1.18697	5.97122	0.00239808	NA	NA	NA	NA	NA	NA	0	1	0	NA	NA	NA	NA	NA	NA	NA	NA	NA	NA	NA	NA	wt_dry||wt_imbibed||wt_salt	0:0:1.06740098575428:-3.26293194493641||0:0:-0.352399224733582:0.42538258114232||0:0:0:0
CATATCTGATCACGTCTCTTAAACAAG	0.341096	2	AGGGTCTGTTGACATCCTTTTATGTTT	115	CATATCTGATCACGTCTCTTAAACAAGAGGGTCTGTTGACATCCTTTTATGTTT	417	15	33	1.18697	5.97122	0.275779	0	chr2	15396642	23M1I30M	1	1	1	0	0	AT2G36720.1	NA	NA	NA	NA	NA	NA	NA	NA	NA	NA	NA	wt_dry||wt_imbibed||wt_salt	0:0:1.06740098575428:-3.26293194493641||0:0:-0.352399224733582:0.42538258114232||0:0:0:0
CATATCTGATCACGTCTCTTAAACAAG	0.341096	3	GGGGTCTGTTGACATCCTTTTATGTTT	2	CATATCTGATCACGTCTCTTAAACAAGGGGGTCTGTTGACATCCTTTTATGTTT	417	15	33	1.18697	5.97122	0.00479616	0	chr2	15396642	23M1I30M	1	2	1	0	0	AT2G36720.1	NA	NA	NA	NA	NA	NA	NA	NA	NA	NA	NA	wt_dry||wt_imbibed||wt_salt	0:0:1.06740098575428:-3.26293194493641||0:0:-0.352399224733582:0.42538258114232||0:0:0:0
CATATCTGATCACGTCTCTTAAACAAG	0.341096	4	AGGAATGTGTTTCCCTTCCGAGTATAT	2	CATATCTGATCACGTCTCTTAAACAAGAGGAATGTGTTTCCCTTCCGAGTATAT	417	15	33	1.18697	5.97122	0.00479616	NA	NA	NA	NA	NA	NA	0	0	0	NA	NA	NA	NA	NA	NA	NA	NA	NA	NA	NA	NA	wt_dry||wt_imbibed||wt_salt	0:0:1.06740098575428:-3.26293194493641||0:0:-0.352399224733582:0.42538258114232||0:0:0:0
CATATCTGATCACGTCTCTTAAACAAG	0.341096	5	AGGAATGTGTTTCCCTTCCGAGAGATC	1	CATATCTGATCACGTCTCTTAAACAAGAGGAATGTGTTTCCCTTCCGAGAGATC	417	15	33	1.18697	5.97122	0.00239808	NA	NA	NA	NA	NA	NA	0	0	0	NA	NA	NA	NA	NA	NA	NA	NA	NA	NA	NA	NA	wt_dry||wt_imbibed||wt_salt	0:0:1.06740098575428:-3.26293194493641||0:0:-0.352399224733582:0.42538258114232||0:0:0:0
CATATCTGATCACGTCTCTTAAACAAG	0.341096	6	AGGAATGTTTCCCTTCCGAGTATACCT	1	CATATCTGATCACGTCTCTTAAACAAGAGGAATGTTTCCCTTCCGAGTATACCT	417	15	33	1.18697	5.97122	0.00239808	NA	NA	NA	NA	NA	NA	0	0	0	NA	NA	NA	NA	NA	NA	NA	NA	NA	NA	NA	NA	wt_dry||wt_imbibed||wt_salt	0:0:1.06740098575428:-3.26293194493641||0:0:-0.352399224733582:0.42538258114232||0:0:0:0
CATATCTGATCACGTCTCTTAAACAAG	0.341096	7	AGGGTCTGTTGACAACCTTTTATGTTT	1	CATATCTGATCACGTCTCTTAAACAAGAGGGTCTGTTGACAACCTTTTATGTTT	417	15	33	1.18697	5.97122	0.00239808	0	chr2	15396642	23M1I30M	1	2	1	0	0	AT2G36720.1	NA	NA	NA	NA	NA	NA	NA	NA	NA	NA	NA	wt_dry||wt_imbibed||wt_salt	0:0:1.06740098575428:-3.26293194493641||0:0:-0.352399224733582:0.42538258114232||0:0:0:0
CATATCTGATCACGTCTCTTAAACAAG	0.341096	8	AGGAATGTGTTTACCTTCCGAGTATAA	1	CATATCTGATCACGTCTCTTAAACAAGAGGAATGTGTTTACCTTCCGAGTATAA	417	15	33	1.18697	5.97122	0.00239808	NA	NA	NA	NA	NA	NA	0	1	0	NA	NA	NA	NA	NA	NA	NA	NA	NA	NA	NA	NA	wt_dry||wt_imbibed||wt_salt	0:0:1.06740098575428:-3.26293194493641||0:0:-0.352399224733582:0.42538258114232||0:0:0:0
CATATCTGATCACGTCTCTTAAACAAG	0.341096	9	AGGGTCTGTTGACATCATTTTATGTTT	1	CATATCTGATCACGTCTCTTAAACAAGAGGGTCTGTTGACATCATTTTATGTTT	417	15	33	1.18697	5.97122	0.00239808	0	chr2	15396642	23M1I30M	1	2	1	0	0	AT2G36720.1	NA	NA	NA	NA	NA	NA	NA	NA	NA	NA	NA	wt_dry||wt_imbibed||wt_salt	0:0:1.06740098575428:-3.26293194493641||0:0:-0.352399224733582:0.42538258114232||0:0:0:0
GAGAGAGAGAGAGAGAGAGAGAGAGAG	0.39631	1	AGAGAGAGAGAGAGAGAGAGAGAGAGA	108413	GAGAGAGAGAGAGAGAGAGAGAGAGAGAGAGAGAGAGAGAGAGAGAGAGAGAGA	282478	39107	36	7.7673	6.96409	0.383793	NA	NA	NA	NA	NA	NA	0	0	0	NA	GAGAGAGAGAGAGAGAGAGAGAGAGAG_1_frame=1	DUF3915	PF13054.9	0.14	NA	NA	NA	NA	NA	NA	NA	wt_dry||wt_imbibed||wt_salt	0:0:4.56499601516842:-158.101639859481||0:0:-8.00388544623704:103.38843882683||0:0:0:0
GAGAGAGAGAGAGAGAGAGAGAGAGAG	0.39631	10	AGAGAGAGAGAGAGAGAACGACTATGG	2017	GAGAGAGAGAGAGAGAGAGAGAGAGAGAGAGAGAGAGAGAGAGAACGACTATGG	282478	39107	36	7.7673	6.96409	0.00714038	0	chr3	786389	54M	1	0	1	0	0	AT3G03340.1	GAGAGAGAGAGAGAGAGAGAGAGAGAG_10_frame=1	DUF3915	PF13054.9	0.022	NA	NA	NA	NA	NA	NA	NA	wt_dry||wt_imbibed||wt_salt	0:0:4.56499601516842:-158.101639859481||0:0:-8.00388544623704:103.38843882683||0:0:0:0
GAGAGAGAGAGAGAGAGAGAGAGAGAG	0.39631	2	GATGTCTGGTGTGGTTGCTCTTGGTCA	2691	GAGAGAGAGAGAGAGAGAGAGAGAGAGGATGTCTGGTGTGGTTGCTCTTGGTCA	282478	39107	36	7.7673	6.96409	0.00952641	16	chr4	15694934	1S53M	1	0	1	0	0	AT4G32530.1,AT4G32530.2	NA	NA	NA	NA	NA	NA	NA	NA	NA	NA	NA	wt_dry||wt_imbibed||wt_salt	0:0:4.56499601516842:-158.101639859481||0:0:-8.00388544623704:103.38843882683||0:0:0:0
GAGAGAGAGAGAGAGAGAGAGAGAGAG	0.39631	3	AGGATGTCTGGTGTGGTTGCTCTTGGT	2671	GAGAGAGAGAGAGAGAGAGAGAGAGAGAGGATGTCTGGTGTGGTTGCTCTTGGT	282478	39107	36	7.7673	6.96409	0.0094556	16	chr4	15694935	54M	1	0	1	0	0	AT4G32530.1,AT4G32530.2	NA	NA	NA	NA	NA	NA	NA	NA	NA	NA	NA	wt_dry||wt_imbibed||wt_salt	0:0:4.56499601516842:-158.101639859481||0:0:-8.00388544623704:103.38843882683||0:0:0:0
GAGAGAGAGAGAGAGAGAGAGAGAGAG	0.39631	4	AGAGGATGTCTGGTGTGGTTGCTCTTG	2516	GAGAGAGAGAGAGAGAGAGAGAGAGAGAGAGGATGTCTGGTGTGGTTGCTCTTG	282478	39107	36	7.7673	6.96409	0.00890689	16	chr4	15694937	54M	1	0	1	0	0	AT4G32530.1,AT4G32530.2	NA	NA	NA	NA	NA	NA	NA	NA	NA	NA	NA	wt_dry||wt_imbibed||wt_salt	0:0:4.56499601516842:-158.101639859481||0:0:-8.00388544623704:103.38843882683||0:0:0:0
GAGAGAGAGAGAGAGAGAGAGAGAGAG	0.39631	5	ATCAGTAACGAGAGAGTCAAAGAGAGG	2514	GAGAGAGAGAGAGAGAGAGAGAGAGAGATCAGTAACGAGAGAGTCAAAGAGAGG	282478	39107	36	7.7673	6.96409	0.00889981	0	chr3	3069290	54M	1	0	1	0	0	AT3G09980.1	GAGAGAGAGAGAGAGAGAGAGAGAGAG_5_frame=3	DUF3915	PF13054.9	0.71	NA	NA	NA	NA	NA	NA	NA	wt_dry||wt_imbibed||wt_salt	0:0:4.56499601516842:-158.101639859481||0:0:-8.00388544623704:103.38843882683||0:0:0:0
GAGAGAGAGAGAGAGAGAGAGAGAGAG	0.39631	6	AGAGAGAGAGAGAGAACGACTATGGAC	2079	GAGAGAGAGAGAGAGAGAGAGAGAGAGAGAGAGAGAGAGAGAACGACTATGGAC	282478	39107	36	7.7673	6.96409	0.00735987	0	chr3	786391	54M	1	0	1	0	0	AT3G03340.1	GAGAGAGAGAGAGAGAGAGAGAGAGAG_6_frame=2	DUF3915	PF13054.9	0.034	NA	NA	NA	NA	NA	NA	NA	wt_dry||wt_imbibed||wt_salt	0:0:4.56499601516842:-158.101639859481||0:0:-8.00388544623704:103.38843882683||0:0:0:0
GAGAGAGAGAGAGAGAGAGAGAGAGAG	0.39631	7	AGAGAGAGAACGACTATGGACGCTATA	2044	GAGAGAGAGAGAGAGAGAGAGAGAGAGAGAGAGAGAACGACTATGGACGCTATA	282478	39107	36	7.7673	6.96409	0.00723596	0	chr3	786397	53M1S	1	0	1	0	0	AT3G03340.1	GAGAGAGAGAGAGAGAGAGAGAGAGAG_7_frame=2	DUF3915	PF13054.9	0.045	NA	NA	NA	NA	NA	NA	NA	wt_dry||wt_imbibed||wt_salt	0:0:4.56499601516842:-158.101639859481||0:0:-8.00388544623704:103.38843882683||0:0:0:0
GAGAGAGAGAGAGAGAGAGAGAGAGAG	0.39631	8	AGAGAGAGAGAGAACGACTATGGACGC	2038	GAGAGAGAGAGAGAGAGAGAGAGAGAGAGAGAGAGAGAGAACGACTATGGACGC	282478	39107	36	7.7673	6.96409	0.00721472	0	chr3	786393	54M	1	0	1	0	0	AT3G03340.1	GAGAGAGAGAGAGAGAGAGAGAGAGAG_8_frame=3	DUF3915	PF13054.9	0.028	NA	NA	NA	NA	NA	NA	NA	wt_dry||wt_imbibed||wt_salt	0:0:4.56499601516842:-158.101639859481||0:0:-8.00388544623704:103.38843882683||0:0:0:0
GAGAGAGAGAGAGAGAGAGAGAGAGAG	0.39631	9	AGAGAGAGAGAACGACTATGGACGCTA	2027	GAGAGAGAGAGAGAGAGAGAGAGAGAGAGAGAGAGAGAACGACTATGGACGCTA	282478	39107	36	7.7673	6.96409	0.00717578	0	chr3	786395	53M1S	1	0	1	0	0	AT3G03340.1	GAGAGAGAGAGAGAGAGAGAGAGAGAG_9_frame=1	DUF3915	PF13054.9	0.031	NA	NA	NA	NA	NA	NA	NA	wt_dry||wt_imbibed||wt_salt	0:0:4.56499601516842:-158.101639859481||0:0:-8.00388544623704:103.38843882683||0:0:0:0
GCATATCTGATCACGTCTCTTAAACAA	0.325758	1	GAGGAATGTGTTTCCCTTCCGAGTATA	293	GCATATCTGATCACGTCTCTTAAACAAGAGGAATGTGTTTCCCTTCCGAGTATA	423	14	33	1.1432	5.67612	0.692671	NA	NA	NA	NA	NA	NA	0	1	0	NA	NA	NA	NA	NA	NA	NA	NA	NA	NA	NA	NA	wt_dry||wt_imbibed||wt_salt	0:0:0.68391429710038:-1.56314285750075||0:0:-0.118147919957051:0.16027684474762||0:0:0:0
GCATATCTGATCACGTCTCTTAAACAA	0.325758	10	GAAGAATTGACATTGTACTCTCCAGCA	1	GCATATCTGATCACGTCTCTTAAACAAGAAGAATTGACATTGTACTCTCCAGCA	423	14	33	1.1432	5.67612	0.00236407	NA	NA	NA	NA	NA	NA	0	1	0	NA	NA	NA	NA	NA	NA	NA	NA	NA	NA	NA	NA	wt_dry||wt_imbibed||wt_salt	0:0:0.68391429710038:-1.56314285750075||0:0:-0.118147919957051:0.16027684474762||0:0:0:0
GCATATCTGATCACGTCTCTTAAACAA	0.325758	2	GAGGGTCTGTTGACATCCTTTTATGTT	117	GCATATCTGATCACGTCTCTTAAACAAGAGGGTCTGTTGACATCCTTTTATGTT	423	14	33	1.1432	5.67612	0.276596	0	chr2	15396641	24M1I29M	1	1	1	0	0	AT2G36720.1	NA	NA	NA	NA	NA	NA	NA	NA	NA	NA	NA	wt_dry||wt_imbibed||wt_salt	0:0:0.68391429710038:-1.56314285750075||0:0:-0.118147919957051:0.16027684474762||0:0:0:0
GCATATCTGATCACGTCTCTTAAACAA	0.325758	3	GGGGGTCTGTTGACATCCTTTTATGTT	2	GCATATCTGATCACGTCTCTTAAACAAGGGGGTCTGTTGACATCCTTTTATGTT	423	14	33	1.1432	5.67612	0.00472813	0	chr2	15396641	24M1I29M	1	2	1	0	0	AT2G36720.1	NA	NA	NA	NA	NA	NA	NA	NA	NA	NA	NA	wt_dry||wt_imbibed||wt_salt	0:0:0.68391429710038:-1.56314285750075||0:0:-0.118147919957051:0.16027684474762||0:0:0:0
GCATATCTGATCACGTCTCTTAAACAA	0.325758	4	GAGGGTCTGTTGACATCATTTTATGTT	1	GCATATCTGATCACGTCTCTTAAACAAGAGGGTCTGTTGACATCATTTTATGTT	423	14	33	1.1432	5.67612	0.00236407	0	chr2	15396641	24M1I29M	1	2	1	0	0	AT2G36720.1	NA	NA	NA	NA	NA	NA	NA	NA	NA	NA	NA	wt_dry||wt_imbibed||wt_salt	0:0:0.68391429710038:-1.56314285750075||0:0:-0.118147919957051:0.16027684474762||0:0:0:0
GCATATCTGATCACGTCTCTTAAACAA	0.325758	5	GAGGGTCTGTTGACAACCTTTTATGTT	1	GCATATCTGATCACGTCTCTTAAACAAGAGGGTCTGTTGACAACCTTTTATGTT	423	14	33	1.1432	5.67612	0.00236407	0	chr2	15396641	24M1I29M	1	2	1	0	0	AT2G36720.1	NA	NA	NA	NA	NA	NA	NA	NA	NA	NA	NA	wt_dry||wt_imbibed||wt_salt	0:0:0.68391429710038:-1.56314285750075||0:0:-0.118147919957051:0.16027684474762||0:0:0:0
GCATATCTGATCACGTCTCTTAAACAA	0.325758	6	GAGGAATGTGTTTCCCTTCCGAGAGAT	1	GCATATCTGATCACGTCTCTTAAACAAGAGGAATGTGTTTCCCTTCCGAGAGAT	423	14	33	1.1432	5.67612	0.00236407	NA	NA	NA	NA	NA	NA	0	0	0	NA	NA	NA	NA	NA	NA	NA	NA	NA	NA	NA	NA	wt_dry||wt_imbibed||wt_salt	0:0:0.68391429710038:-1.56314285750075||0:0:-0.118147919957051:0.16027684474762||0:0:0:0
GCATATCTGATCACGTCTCTTAAACAA	0.325758	7	GAGGAATGTGTTTACCTTCCGAGTATA	1	GCATATCTGATCACGTCTCTTAAACAAGAGGAATGTGTTTACCTTCCGAGTATA	423	14	33	1.1432	5.67612	0.00236407	NA	NA	NA	NA	NA	NA	0	1	0	NA	NA	NA	NA	NA	NA	NA	NA	NA	NA	NA	NA	wt_dry||wt_imbibed||wt_salt	0:0:0.68391429710038:-1.56314285750075||0:0:-0.118147919957051:0.16027684474762||0:0:0:0
GCATATCTGATCACGTCTCTTAAACAA	0.325758	8	GAGGGTCTGTTGACATCCTGTTATGTT	1	GCATATCTGATCACGTCTCTTAAACAAGAGGGTCTGTTGACATCCTGTTATGTT	423	14	33	1.1432	5.67612	0.00236407	0	chr2	15396641	24M1I29M	1	2	1	0	0	AT2G36720.1	NA	NA	NA	NA	NA	NA	NA	NA	NA	NA	NA	wt_dry||wt_imbibed||wt_salt	0:0:0.68391429710038:-1.56314285750075||0:0:-0.118147919957051:0.16027684474762||0:0:0:0
GCATATCTGATCACGTCTCTTAAACAA	0.325758	9	GAGGAATGTGTTTCCCTTCCTATACCT	1	GCATATCTGATCACGTCTCTTAAACAAGAGGAATGTGTTTCCCTTCCTATACCT	423	14	33	1.1432	5.67612	0.00236407	NA	NA	NA	NA	NA	NA	0	0	0	NA	NA	NA	NA	NA	NA	NA	NA	NA	NA	NA	NA	wt_dry||wt_imbibed||wt_salt	0:0:0.68391429710038:-1.56314285750075||0:0:-0.118147919957051:0.16027684474762||0:0:0:0
TAGAGAGAGAGAGAGAGAGAGAGAGAG	0.389772	1	AGAGAGAGAGAGAGAGAGAGAGAGAGA	2900	TAGAGAGAGAGAGAGAGAGAGAGAGAGAGAGAGAGAGAGAGAGAGAGAGAGAGA	7565	661	36	3.24639	8.01388	0.383344	NA	NA	NA	NA	NA	NA	0	0	0	NA	TAGAGAGAGAGAGAGAGAGAGAGAGAG_1_frame=1	DUF3915	PF13054.9	0.091	NA	NA	NA	NA	NA	NA	NA	wt_dry||wt_imbibed||wt_salt	0:0:-6.27897677194928:7.19709800343519||0:0:0:0||0:0:0:0
TAGAGAGAGAGAGAGAGAGAGAGAGAG	0.389772	10	AGAGAGAGAGAGTCACACATGTAATAA	31	TAGAGAGAGAGAGAGAGAGAGAGAGAGAGAGAGAGAGAGTCACACATGTAATAA	7565	661	36	3.24639	8.01388	0.00409782	16	chr3	20394898	2S49M3S	1	0	1	0	0	AT3G55020.1	TAGAGAGAGAGAGAGAGAGAGAGAGAG_10_frame=1	DUF3915	PF13054.9	0.033	NA	NA	NA	NA	NA	NA	NA	wt_dry||wt_imbibed||wt_salt	0:0:-6.27897677194928:7.19709800343519||0:0:0:0||0:0:0:0
TAGAGAGAGAGAGAGAGAGAGAGAGAG	0.389772	2	AAAGCGGTGGAGTCGTGATAAGGGAGA	2897	TAGAGAGAGAGAGAGAGAGAGAGAGAGAAAGCGGTGGAGTCGTGATAAGGGAGA	7565	661	36	3.24639	8.01388	0.382948	0	chr5	18407430	53M1S	1	0	1	0	0	AT5G45428.1,AT5G45430.1,AT5G45430.2	NA	NA	NA	NA	NA	NA	NA	NA	NA	NA	NA	wt_dry||wt_imbibed||wt_salt	0:0:-6.27897677194928:7.19709800343519||0:0:0:0||0:0:0:0
TAGAGAGAGAGAGAGAGAGAGAGAGAG	0.389772	3	AGAAAGCGGTGGAGTCGTGATAAGGGA	233	TAGAGAGAGAGAGAGAGAGAGAGAGAGAGAAAGCGGTGGAGTCGTGATAAGGGA	7565	661	36	3.24639	8.01388	0.0307997	0	chr5	18407431	3S50M1S	1	0	1	0	0	AT5G45428.1,AT5G45430.1,AT5G45430.2	NA	NA	NA	NA	NA	NA	NA	NA	NA	NA	NA	wt_dry||wt_imbibed||wt_salt	0:0:-6.27897677194928:7.19709800343519||0:0:0:0||0:0:0:0
TAGAGAGAGAGAGAGAGAGAGAGAGAG	0.389772	4	AGAGAGAGAGTCACACATGTAATAAAC	186	TAGAGAGAGAGAGAGAGAGAGAGAGAGAGAGAGAGAGTCACACATGTAATAAAC	7565	661	36	3.24639	8.01388	0.0245869	16	chr3	20394894	54M	1	0	1	0	0	AT3G55020.1	TAGAGAGAGAGAGAGAGAGAGAGAGAG_4_frame=2	DUF3915	PF13054.9	0.055	NA	NA	NA	NA	NA	NA	NA	wt_dry||wt_imbibed||wt_salt	0:0:-6.27897677194928:7.19709800343519||0:0:0:0||0:0:0:0
TAGAGAGAGAGAGAGAGAGAGAGAGAG	0.389772	5	AGAGAGACTTTTTTAAAAAGTACAAAA	69	TAGAGAGAGAGAGAGAGAGAGAGAGAGAGAGAGACTTTTTTAAAAAGTACAAAA	7565	661	36	3.24639	8.01388	0.00912095	16	chr5	979801	4S50M	1	0	1	0	0	AT5G03730.1,AT5G03730.2	NA	NA	NA	NA	NA	NA	NA	NA	NA	NA	NA	wt_dry||wt_imbibed||wt_salt	0:0:-6.27897677194928:7.19709800343519||0:0:0:0||0:0:0:0
TAGAGAGAGAGAGAGAGAGAGAGAGAG	0.389772	6	AGAGAGAGTCACACATGTAATAAACCT	59	TAGAGAGAGAGAGAGAGAGAGAGAGAGAGAGAGAGTCACACATGTAATAAACCT	7565	661	36	3.24639	8.01388	0.00779907	16	chr3	20394892	53M1S	1	0	1	0	0	AT3G55020.1	NA	NA	NA	NA	NA	NA	NA	NA	NA	NA	NA	wt_dry||wt_imbibed||wt_salt	0:0:-6.27897677194928:7.19709800343519||0:0:0:0||0:0:0:0
TAGAGAGAGAGAGAGAGAGAGAGAGAG	0.389772	7	AGAGAGAGAGAGAGGGATAGATACGGC	34	TAGAGAGAGAGAGAGAGAGAGAGAGAGAGAGAGAGAGAGAGGGATAGATACGGC	7565	661	36	3.24639	8.01388	0.00449438	16	chr1	5199087	54M	1	0	1	0	0	AT1G15110.1,AT1G15110.2	TAGAGAGAGAGAGAGAGAGAGAGAGAG_7_frame=1	DUF3915	PF13054.9	0.037	NA	NA	NA	NA	NA	NA	NA	wt_dry||wt_imbibed||wt_salt	0:0:-6.27897677194928:7.19709800343519||0:0:0:0||0:0:0:0
TAGAGAGAGAGAGAGAGAGAGAGAGAG	0.389772	8	AGAGACTTTTTTAAAAAGTACAAAAAA	33	TAGAGAGAGAGAGAGAGAGAGAGAGAGAGAGACTTTTTTAAAAAGTACAAAAAA	7565	661	36	3.24639	8.01388	0.00436219	16	chr5	979801	6S47M1S	1	0	1	0	0	AT5G03730.1,AT5G03730.2	NA	NA	NA	NA	NA	NA	NA	NA	NA	NA	NA	wt_dry||wt_imbibed||wt_salt	0:0:-6.27897677194928:7.19709800343519||0:0:0:0||0:0:0:0
TAGAGAGAGAGAGAGAGAGAGAGAGAG	0.389772	9	AGAGAGAGAGAGAGAGAGAGAGAGAAA	33	TAGAGAGAGAGAGAGAGAGAGAGAGAGAGAGAGAGAGAGAGAGAGAGAGAGAAA	7565	661	36	3.24639	8.01388	0.00436219	NA	NA	NA	NA	NA	NA	0	0	0	NA	TAGAGAGAGAGAGAGAGAGAGAGAGAG_9_frame=1	DUF3915	PF13054.9	0.051	NA	NA	NA	NA	NA	NA	NA	wt_dry||wt_imbibed||wt_salt	0:0:-6.27897677194928:7.19709800343519||0:0:0:0||0:0:0:0
TATCTGATCACGTCTCTTAAACAAGAG	0.307005	1	GAATGTGTTTCCCTTCCGAGTATACCT	288	TATCTGATCACGTCTCTTAAACAAGAGGAATGTGTTTCCCTTCCGAGTATACCT	408	13	33	1.12763	5.84069	0.705882	NA	NA	NA	NA	NA	NA	0	1	0	NA	NA	NA	NA	NA	NA	NA	NA	NA	NA	NA	NA	wt_dry||wt_imbibed||wt_salt	0:0:1.87414228123272:-10.8378133354272||0:0:-0.937485624497956:1.07317706886045||0:0:0:0
TATCTGATCACGTCTCTTAAACAAGAG	0.307005	10	GAATGTGTTTCCCTTCCTATACCTCGT	1	TATCTGATCACGTCTCTTAAACAAGAGGAATGTGTTTCCCTTCCTATACCTCGT	408	13	33	1.12763	5.84069	0.00245098	NA	NA	NA	NA	NA	NA	0	0	0	NA	NA	NA	NA	NA	NA	NA	NA	NA	NA	NA	NA	wt_dry||wt_imbibed||wt_salt	0:0:1.87414228123272:-10.8378133354272||0:0:-0.937485624497956:1.07317706886045||0:0:0:0
TATCTGATCACGTCTCTTAAACAAGAG	0.307005	2	GGTCTGTTGACATCCTTTTATGTTTTT	107	TATCTGATCACGTCTCTTAAACAAGAGGGTCTGTTGACATCCTTTTATGTTTTT	408	13	33	1.12763	5.84069	0.262255	0	chr2	15396644	21M1I32M	1	1	1	0	0	AT2G36720.1	NA	NA	NA	NA	NA	NA	NA	NA	NA	NA	NA	wt_dry||wt_imbibed||wt_salt	0:0:1.87414228123272:-10.8378133354272||0:0:-0.937485624497956:1.07317706886045||0:0:0:0
TATCTGATCACGTCTCTTAAACAAGAG	0.307005	3	GAATGTGTTTCCCTTCCGAGTATATCT	2	TATCTGATCACGTCTCTTAAACAAGAGGAATGTGTTTCCCTTCCGAGTATATCT	408	13	33	1.12763	5.84069	0.00490196	NA	NA	NA	NA	NA	NA	0	1	0	NA	NA	NA	NA	NA	NA	NA	NA	NA	NA	NA	NA	wt_dry||wt_imbibed||wt_salt	0:0:1.87414228123272:-10.8378133354272||0:0:-0.937485624497956:1.07317706886045||0:0:0:0
TATCTGATCACGTCTCTTAAACAAGAG	0.307005	4	GAATGTGTTTCCCTTCCGAGTATACCA	2	TATCTGATCACGTCTCTTAAACAAGAGGAATGTGTTTCCCTTCCGAGTATACCA	408	13	33	1.12763	5.84069	0.00490196	NA	NA	NA	NA	NA	NA	0	1	0	NA	NA	NA	NA	NA	NA	NA	NA	NA	NA	NA	NA	wt_dry||wt_imbibed||wt_salt	0:0:1.87414228123272:-10.8378133354272||0:0:-0.937485624497956:1.07317706886045||0:0:0:0
TATCTGATCACGTCTCTTAAACAAGAG	0.307005	5	GGTCTGTTGACAACCTTTTATGTTTTT	1	TATCTGATCACGTCTCTTAAACAAGAGGGTCTGTTGACAACCTTTTATGTTTTT	408	13	33	1.12763	5.84069	0.00245098	0	chr2	15396644	21M1I32M	1	2	1	0	0	AT2G36720.1	NA	NA	NA	NA	NA	NA	NA	NA	NA	NA	NA	wt_dry||wt_imbibed||wt_salt	0:0:1.87414228123272:-10.8378133354272||0:0:-0.937485624497956:1.07317706886045||0:0:0:0
TATCTGATCACGTCTCTTAAACAAGAG	0.307005	6	GGTCTGTTGACATCATTTTATGTTTTG	1	TATCTGATCACGTCTCTTAAACAAGAGGGTCTGTTGACATCATTTTATGTTTTG	408	13	33	1.12763	5.84069	0.00245098	0	chr2	15396644	21M1I31M1S	1	2	1	0	0	AT2G36720.1	NA	NA	NA	NA	NA	NA	NA	NA	NA	NA	NA	wt_dry||wt_imbibed||wt_salt	0:0:1.87414228123272:-10.8378133354272||0:0:-0.937485624497956:1.07317706886045||0:0:0:0
TATCTGATCACGTCTCTTAAACAAGAG	0.307005	7	GAATGTGTTTCCCTACCGAGTATACCT	1	TATCTGATCACGTCTCTTAAACAAGAGGAATGTGTTTCCCTACCGAGTATACCT	408	13	33	1.12763	5.84069	0.00245098	NA	NA	NA	NA	NA	NA	0	1	0	NA	NA	NA	NA	NA	NA	NA	NA	NA	NA	NA	NA	wt_dry||wt_imbibed||wt_salt	0:0:1.87414228123272:-10.8378133354272||0:0:-0.937485624497956:1.07317706886045||0:0:0:0
TATCTGATCACGTCTCTTAAACAAGAG	0.307005	8	GGTCTGTTGACATCCTGTTATGTTTTT	1	TATCTGATCACGTCTCTTAAACAAGAGGGTCTGTTGACATCCTGTTATGTTTTT	408	13	33	1.12763	5.84069	0.00245098	0	chr2	15396644	21M1I32M	1	2	1	0	0	AT2G36720.1	NA	NA	NA	NA	NA	NA	NA	NA	NA	NA	NA	wt_dry||wt_imbibed||wt_salt	0:0:1.87414228123272:-10.8378133354272||0:0:-0.937485624497956:1.07317706886045||0:0:0:0
TATCTGATCACGTCTCTTAAACAAGAG	0.307005	9	GAATGTGTTTACCTTCCGAGTATAACA	1	TATCTGATCACGTCTCTTAAACAAGAGGAATGTGTTTACCTTCCGAGTATAACA	408	13	33	1.12763	5.84069	0.00245098	NA	NA	NA	NA	NA	NA	0	0	0	NA	NA	NA	NA	NA	NA	NA	NA	NA	NA	NA	NA	wt_dry||wt_imbibed||wt_salt	0:0:1.87414228123272:-10.8378133354272||0:0:-0.937485624497956:1.07317706886045||0:0:0:0

## Sheet: Sorghum drought
Table 1
anchor	SPLASH_effect_size	target_rank	target	target_count	anchor_target_concat	tot_count_per_anc	n_targets_per_anc	n_nonzero_samples	target_entropy	avg_hamming_vs_max_target	target_fraction_counts	STAR_flag	STAR_chr	STAR_coord	STAR_CIGAR	STAR_num_alignments	STAR_num_mismatches	is.aligned_STAR	is_STAR_chimeric	is_STAR_SJ	STAR_gene	blast_accession	blast_id	blast_e_value	blast_bitscore	blast_mismatch	blast_title	metadata_group_names	GLM_coefficients
AAAAAATTTTCGTTCCCAATCTAAACA	0.781828	1	GGCCCTAAGCATAGGCTGTACATGATT	6547	AAAAAATTTTCGTTCCCAATCTAAACAGGCCCTAAGCATAGGCTGTACATGATT	11753	272	198	2.46392	6.86199	0.557049	0	6	48916203	54M	1	0	1	0	0	.,SORBI_3006G123500	NA	NA	NA	NA	NA	NA	BTX642_Leaves_Control||BTX642_Leaves_Postflowering||BTX642_Leaves_Preflowering||BTX642_Roots_Control||BTX642_Roots_Postflowering||BTX642_Roots_Preflowering	0:0:3.12513785354514:-3.17537836560759||0:0:3.07568659182523:-2.750199751208||0:0:3.10327047954207:-2.98704114912442||0:0:-9.41572293024208:2.84355980687307||0:0:-17.2872551886988:2.88734582936203||0:0:-3.07568659182523:2.750199751208
AAAAAATTTTCGTTCCCAATCTAAACA	0.781828	10	GGCCCTTAGGCTTCTTGTTTGGCCATG	65	AAAAAATTTTCGTTCCCAATCTAAACAGGCCCTTAGGCTTCTTGTTTGGCCATG	11753	272	198	2.46392	6.86199	0.0055305	0	3	67760008	32M349196N22M	1	0	1	0	1	NA	NA	NA	NA	NA	NA	NA	BTX642_Leaves_Control||BTX642_Leaves_Postflowering||BTX642_Leaves_Preflowering||BTX642_Roots_Control||BTX642_Roots_Postflowering||BTX642_Roots_Preflowering	0:0:3.12513785354514:-3.17537836560759||0:0:3.07568659182523:-2.750199751208||0:0:3.10327047954207:-2.98704114912442||0:0:-9.41572293024208:2.84355980687307||0:0:-17.2872551886988:2.88734582936203||0:0:-3.07568659182523:2.750199751208
AAAAAATTTTCGTTCCCAATCTAAACA	0.781828	2	GGGCCTAAAGCCAACGAAGCGCAGAGA	1841	AAAAAATTTTCGTTCCCAATCTAAACAGGGCCTAAAGCCAACGAAGCGCAGAGA	11753	272	198	2.46392	6.86199	0.156641	16	1	54998639	18S36M	1	0	0	1	0	NA	NA	NA	NA	NA	NA	NA	BTX642_Leaves_Control||BTX642_Leaves_Postflowering||BTX642_Leaves_Preflowering||BTX642_Roots_Control||BTX642_Roots_Postflowering||BTX642_Roots_Preflowering	0:0:3.12513785354514:-3.17537836560759||0:0:3.07568659182523:-2.750199751208||0:0:3.10327047954207:-2.98704114912442||0:0:-9.41572293024208:2.84355980687307||0:0:-17.2872551886988:2.88734582936203||0:0:-3.07568659182523:2.750199751208
AAAAAATTTTCGTTCCCAATCTAAACA	0.781828	3	GGCCCTTATTTCAAATTCTAGCATAGA	1052	AAAAAATTTTCGTTCCCAATCTAAACAGGCCCTTATTTCAAATTCTAGCATAGA	11753	272	198	2.46392	6.86199	0.0895091	16	3	73077692	1S53M	1	0	1	0	0	.,SORBI_3003G427300	NA	NA	NA	NA	NA	NA	BTX642_Leaves_Control||BTX642_Leaves_Postflowering||BTX642_Leaves_Preflowering||BTX642_Roots_Control||BTX642_Roots_Postflowering||BTX642_Roots_Preflowering	0:0:3.12513785354514:-3.17537836560759||0:0:3.07568659182523:-2.750199751208||0:0:3.10327047954207:-2.98704114912442||0:0:-9.41572293024208:2.84355980687307||0:0:-17.2872551886988:2.88734582936203||0:0:-3.07568659182523:2.750199751208
AAAAAATTTTCGTTCCCAATCTAAACA	0.781828	4	GGCCCTTAAACAGATAGTTTTATACCA	973	AAAAAATTTTCGTTCCCAATCTAAACAGGCCCTTAAACAGATAGTTTTATACCA	11753	272	198	2.46392	6.86199	0.0827874	16	4	44842492	1S53M	1	0	1	0	0	.,SORBI_3004G145500,SORBI_3004G145550	NA	NA	NA	NA	NA	NA	BTX642_Leaves_Control||BTX642_Leaves_Postflowering||BTX642_Leaves_Preflowering||BTX642_Roots_Control||BTX642_Roots_Postflowering||BTX642_Roots_Preflowering	0:0:3.12513785354514:-3.17537836560759||0:0:3.07568659182523:-2.750199751208||0:0:3.10327047954207:-2.98704114912442||0:0:-9.41572293024208:2.84355980687307||0:0:-17.2872551886988:2.88734582936203||0:0:-3.07568659182523:2.750199751208
AAAAAATTTTCGTTCCCAATCTAAACA	0.781828	5	GGCCCTAAACAACACCCAAGGAGTTTG	255	AAAAAATTTTCGTTCCCAATCTAAACAGGCCCTAAACAACACCCAAGGAGTTTG	11753	272	198	2.46392	6.86199	0.0216966	16	7	64457614	54M	1	0	1	0	0	NA	NA	NA	NA	NA	NA	NA	BTX642_Leaves_Control||BTX642_Leaves_Postflowering||BTX642_Leaves_Preflowering||BTX642_Roots_Control||BTX642_Roots_Postflowering||BTX642_Roots_Preflowering	0:0:3.12513785354514:-3.17537836560759||0:0:3.07568659182523:-2.750199751208||0:0:3.10327047954207:-2.98704114912442||0:0:-9.41572293024208:2.84355980687307||0:0:-17.2872551886988:2.88734582936203||0:0:-3.07568659182523:2.750199751208
AAAAAATTTTCGTTCCCAATCTAAACA	0.781828	6	GGCCCTTAGACTTTCCGCCTTTTCGAA	164	AAAAAATTTTCGTTCCCAATCTAAACAGGCCCTTAGACTTTCCGCCTTTTCGAA	11753	272	198	2.46392	6.86199	0.0139539	16	3	16227792	15S39M	2	0	1	0	0	.,SORBI_3003G152800	NA	NA	NA	NA	NA	NA	BTX642_Leaves_Control||BTX642_Leaves_Postflowering||BTX642_Leaves_Preflowering||BTX642_Roots_Control||BTX642_Roots_Postflowering||BTX642_Roots_Preflowering	0:0:3.12513785354514:-3.17537836560759||0:0:3.07568659182523:-2.750199751208||0:0:3.10327047954207:-2.98704114912442||0:0:-9.41572293024208:2.84355980687307||0:0:-17.2872551886988:2.88734582936203||0:0:-3.07568659182523:2.750199751208
AAAAAATTTTCGTTCCCAATCTAAACA	0.781828	7	GGCCCTAATCTTTTCTTTTCATTCCAT	143	AAAAAATTTTCGTTCCCAATCTAAACAGGCCCTAATCTTTTCTTTTCATTCCAT	11753	272	198	2.46392	6.86199	0.0121671	0	1	10473266	54M	1	0	1	0	0	.,SORBI_3001G132900	NA	NA	NA	NA	NA	NA	BTX642_Leaves_Control||BTX642_Leaves_Postflowering||BTX642_Leaves_Preflowering||BTX642_Roots_Control||BTX642_Roots_Postflowering||BTX642_Roots_Preflowering	0:0:3.12513785354514:-3.17537836560759||0:0:3.07568659182523:-2.750199751208||0:0:3.10327047954207:-2.98704114912442||0:0:-9.41572293024208:2.84355980687307||0:0:-17.2872551886988:2.88734582936203||0:0:-3.07568659182523:2.750199751208
AAAAAATTTTCGTTCCCAATCTAAACA	0.781828	8	GGCCCTAAACTGTAATGATATGCTGCA	100	AAAAAATTTTCGTTCCCAATCTAAACAGGCCCTAAACTGTAATGATATGCTGCA	11753	272	198	2.46392	6.86199	0.00850847	0	3	6289038	39M15S	1	0	1	0	0	NA	NA	NA	NA	NA	NA	NA	BTX642_Leaves_Control||BTX642_Leaves_Postflowering||BTX642_Leaves_Preflowering||BTX642_Roots_Control||BTX642_Roots_Postflowering||BTX642_Roots_Preflowering	0:0:3.12513785354514:-3.17537836560759||0:0:3.07568659182523:-2.750199751208||0:0:3.10327047954207:-2.98704114912442||0:0:-9.41572293024208:2.84355980687307||0:0:-17.2872551886988:2.88734582936203||0:0:-3.07568659182523:2.750199751208
AAAAAATTTTCGTTCCCAATCTAAACA	0.781828	9	GGCCCTTACTGTGCGTGTGACTGCGTG	92	AAAAAATTTTCGTTCCCAATCTAAACAGGCCCTTACTGTGCGTGTGACTGCGTG	11753	272	198	2.46392	6.86199	0.00782779	0	2	62925654	54M	1	0	1	0	0	NA	NA	NA	NA	NA	NA	NA	BTX642_Leaves_Control||BTX642_Leaves_Postflowering||BTX642_Leaves_Preflowering||BTX642_Roots_Control||BTX642_Roots_Postflowering||BTX642_Roots_Preflowering	0:0:3.12513785354514:-3.17537836560759||0:0:3.07568659182523:-2.750199751208||0:0:3.10327047954207:-2.98704114912442||0:0:-9.41572293024208:2.84355980687307||0:0:-17.2872551886988:2.88734582936203||0:0:-3.07568659182523:2.750199751208
AAAAAATTTTGCAACTAAACAAGGCCT	0.768334	1	TAATCACTGTACTTACCACCGACGTAG	1056	AAAAAATTTTGCAACTAAACAAGGCCTTAATCACTGTACTTACCACCGACGTAG	1491	37	110	1.14524	6.04829	0.708249	NA	NA	NA	NA	NA	NA	0	1	0	NA	NA	NA	NA	NA	NA	NA	BTX642_Leaves_Control||BTX642_Leaves_Postflowering||BTX642_Leaves_Preflowering||BTX642_Roots_Control||BTX642_Roots_Postflowering||BTX642_Roots_Preflowering	0:0:-1.13390172187032:2.21020750484245||0:0:-1.9075650696202:2.33670911444327||0:0:-1.54180272710508:2.28590953881501||0:0:1.14827441319555:-2.59113360389105||0:0:1.13390172187032:-2.21020750484245||0:0:1.17280268016084:-3.44994953337444
AAAAAATTTTGCAACTAAACAAGGCCT	0.768334	10	AAATGCACCGCCTTGGATTTCCATACC	1	AAAAAATTTTGCAACTAAACAAGGCCTAAATGCACCGCCTTGGATTTCCATACC	1491	37	110	1.14524	6.04829	0.000670691	0	2	70509434	54M	1	1	1	0	0	NA	NA	NA	NA	NA	NA	NA	BTX642_Leaves_Control||BTX642_Leaves_Postflowering||BTX642_Leaves_Preflowering||BTX642_Roots_Control||BTX642_Roots_Postflowering||BTX642_Roots_Preflowering	0:0:-1.13390172187032:2.21020750484245||0:0:-1.9075650696202:2.33670911444327||0:0:-1.54180272710508:2.28590953881501||0:0:1.14827441319555:-2.59113360389105||0:0:1.13390172187032:-2.21020750484245||0:0:1.17280268016084:-3.44994953337444
AAAAAATTTTGCAACTAAACAAGGCCT	0.768334	2	ATATGCACCGCCTTGGATTTCCATACC	393	AAAAAATTTTGCAACTAAACAAGGCCTATATGCACCGCCTTGGATTTCCATACC	1491	37	110	1.14524	6.04829	0.263581	0	2	70509434	54M	1	0	1	0	0	NA	NA	NA	NA	NA	NA	NA	BTX642_Leaves_Control||BTX642_Leaves_Postflowering||BTX642_Leaves_Preflowering||BTX642_Roots_Control||BTX642_Roots_Postflowering||BTX642_Roots_Preflowering	0:0:-1.13390172187032:2.21020750484245||0:0:-1.9075650696202:2.33670911444327||0:0:-1.54180272710508:2.28590953881501||0:0:1.14827441319555:-2.59113360389105||0:0:1.13390172187032:-2.21020750484245||0:0:1.17280268016084:-3.44994953337444
AAAAAATTTTGCAACTAAACAAGGCCT	0.768334	3	TAGCATGTAGCACTAGAAAAAAAGGGT	4	AAAAAATTTTGCAACTAAACAAGGCCTTAGCATGTAGCACTAGAAAAAAAGGGT	1491	37	110	1.14524	6.04829	0.00268276	0	9	48496930	54M	1	0	1	0	0	NA	NA	NA	NA	NA	NA	NA	BTX642_Leaves_Control||BTX642_Leaves_Postflowering||BTX642_Leaves_Preflowering||BTX642_Roots_Control||BTX642_Roots_Postflowering||BTX642_Roots_Preflowering	0:0:-1.13390172187032:2.21020750484245||0:0:-1.9075650696202:2.33670911444327||0:0:-1.54180272710508:2.28590953881501||0:0:1.14827441319555:-2.59113360389105||0:0:1.13390172187032:-2.21020750484245||0:0:1.17280268016084:-3.44994953337444
AAAAAATTTTGCAACTAAACAAGGCCT	0.768334	4	TAATCACTGTATTTACCACCGACGTAG	3	AAAAAATTTTGCAACTAAACAAGGCCTTAATCACTGTATTTACCACCGACGTAG	1491	37	110	1.14524	6.04829	0.00201207	NA	NA	NA	NA	NA	NA	0	0	0	NA	NA	NA	NA	NA	NA	NA	BTX642_Leaves_Control||BTX642_Leaves_Postflowering||BTX642_Leaves_Preflowering||BTX642_Roots_Control||BTX642_Roots_Postflowering||BTX642_Roots_Preflowering	0:0:-1.13390172187032:2.21020750484245||0:0:-1.9075650696202:2.33670911444327||0:0:-1.54180272710508:2.28590953881501||0:0:1.14827441319555:-2.59113360389105||0:0:1.13390172187032:-2.21020750484245||0:0:1.17280268016084:-3.44994953337444
AAAAAATTTTGCAACTAAACAAGGCCT	0.768334	5	TAATCACTGTAATTACCACCGACGTAG	2	AAAAAATTTTGCAACTAAACAAGGCCTTAATCACTGTAATTACCACCGACGTAG	1491	37	110	1.14524	6.04829	0.00134138	NA	NA	NA	NA	NA	NA	0	0	0	NA	NA	NA	NA	NA	NA	NA	BTX642_Leaves_Control||BTX642_Leaves_Postflowering||BTX642_Leaves_Preflowering||BTX642_Roots_Control||BTX642_Roots_Postflowering||BTX642_Roots_Preflowering	0:0:-1.13390172187032:2.21020750484245||0:0:-1.9075650696202:2.33670911444327||0:0:-1.54180272710508:2.28590953881501||0:0:1.14827441319555:-2.59113360389105||0:0:1.13390172187032:-2.21020750484245||0:0:1.17280268016084:-3.44994953337444
AAAAAATTTTGCAACTAAACAAGGCCT	0.768334	6	TAATCACTGAACTTACCACCGACGTAG	2	AAAAAATTTTGCAACTAAACAAGGCCTTAATCACTGAACTTACCACCGACGTAG	1491	37	110	1.14524	6.04829	0.00134138	NA	NA	NA	NA	NA	NA	0	0	0	NA	NA	NA	NA	NA	NA	NA	BTX642_Leaves_Control||BTX642_Leaves_Postflowering||BTX642_Leaves_Preflowering||BTX642_Roots_Control||BTX642_Roots_Postflowering||BTX642_Roots_Preflowering	0:0:-1.13390172187032:2.21020750484245||0:0:-1.9075650696202:2.33670911444327||0:0:-1.54180272710508:2.28590953881501||0:0:1.14827441319555:-2.59113360389105||0:0:1.13390172187032:-2.21020750484245||0:0:1.17280268016084:-3.44994953337444
AAAAAATTTTGCAACTAAACAAGGCCT	0.768334	7	ATATGCACCGCCTTGGATTTCATACCA	1	AAAAAATTTTGCAACTAAACAAGGCCTATATGCACCGCCTTGGATTTCATACCA	1491	37	110	1.14524	6.04829	0.000670691	0	2	70509434	48M6S	1	0	1	0	0	NA	NA	NA	NA	NA	NA	NA	BTX642_Leaves_Control||BTX642_Leaves_Postflowering||BTX642_Leaves_Preflowering||BTX642_Roots_Control||BTX642_Roots_Postflowering||BTX642_Roots_Preflowering	0:0:-1.13390172187032:2.21020750484245||0:0:-1.9075650696202:2.33670911444327||0:0:-1.54180272710508:2.28590953881501||0:0:1.14827441319555:-2.59113360389105||0:0:1.13390172187032:-2.21020750484245||0:0:1.17280268016084:-3.44994953337444
AAAAAATTTTGCAACTAAACAAGGCCT	0.768334	8	ATATGACCCCTTGGATTTCCATACCAA	1	AAAAAATTTTGCAACTAAACAAGGCCTATATGACCCCTTGGATTTCCATACCAA	1491	37	110	1.14524	6.04829	0.000670691	0	2	70509434	32M2D20M2S	1	4	1	0	0	NA	NA	NA	NA	NA	NA	NA	BTX642_Leaves_Control||BTX642_Leaves_Postflowering||BTX642_Leaves_Preflowering||BTX642_Roots_Control||BTX642_Roots_Postflowering||BTX642_Roots_Preflowering	0:0:-1.13390172187032:2.21020750484245||0:0:-1.9075650696202:2.33670911444327||0:0:-1.54180272710508:2.28590953881501||0:0:1.14827441319555:-2.59113360389105||0:0:1.13390172187032:-2.21020750484245||0:0:1.17280268016084:-3.44994953337444
AAAAAATTTTGCAACTAAACAAGGCCT	0.768334	9	ATATGCACCGCCTTGGATTTCCAAACC	1	AAAAAATTTTGCAACTAAACAAGGCCTATATGCACCGCCTTGGATTTCCAAACC	1491	37	110	1.14524	6.04829	0.000670691	0	2	70509434	54M	1	1	1	0	0	NA	NA	NA	NA	NA	NA	NA	BTX642_Leaves_Control||BTX642_Leaves_Postflowering||BTX642_Leaves_Preflowering||BTX642_Roots_Control||BTX642_Roots_Postflowering||BTX642_Roots_Preflowering	0:0:-1.13390172187032:2.21020750484245||0:0:-1.9075650696202:2.33670911444327||0:0:-1.54180272710508:2.28590953881501||0:0:1.14827441319555:-2.59113360389105||0:0:1.13390172187032:-2.21020750484245||0:0:1.17280268016084:-3.44994953337444
AAAAATTTTCGTTCCCAATCTAAACAG	0.775892	1	GCCCTAAGCATAGGCTGTACATGATTT	6738	AAAAATTTTCGTTCCCAATCTAAACAGGCCCTAAGCATAGGCTGTACATGATTT	12041	275	198	2.47567	7.11901	0.559588	0	6	48916204	54M	1	0	1	0	0	.,SORBI_3006G123500	NA	NA	NA	NA	NA	NA	BTX642_Leaves_Control||BTX642_Leaves_Postflowering||BTX642_Leaves_Preflowering||BTX642_Roots_Control||BTX642_Roots_Postflowering||BTX642_Roots_Preflowering	0:0:3.72929303205786:-3.73203638331868||0:0:3.66339632253211:-3.14548539761256||0:0:3.7230514680177:-3.68161813518314||0:0:-13.8146376690944:3.28337701131302||0:0:-26.7955086004176:3.32902150767712||0:0:-3.66339632253211:3.14548539761256
AAAAATTTTCGTTCCCAATCTAAACAG	0.775892	10	GCCCTTAGGCTTCTTGTTTGGCCATGG	66	AAAAATTTTCGTTCCCAATCTAAACAGGCCCTTAGGCTTCTTGTTTGGCCATGG	12041	275	198	2.47567	7.11901	0.00548127	0	3	67760009	31M349196N23M	1	0	1	0	1	NA	NA	NA	NA	NA	NA	NA	BTX642_Leaves_Control||BTX642_Leaves_Postflowering||BTX642_Leaves_Preflowering||BTX642_Roots_Control||BTX642_Roots_Postflowering||BTX642_Roots_Preflowering	0:0:3.72929303205786:-3.73203638331868||0:0:3.66339632253211:-3.14548539761256||0:0:3.7230514680177:-3.68161813518314||0:0:-13.8146376690944:3.28337701131302||0:0:-26.7955086004176:3.32902150767712||0:0:-3.66339632253211:3.14548539761256
AAAAATTTTCGTTCCCAATCTAAACAG	0.775892	2	GGCCTAAAGCCAACGAAGCGCAGAGAG	1836	AAAAATTTTCGTTCCCAATCTAAACAGGGCCTAAAGCCAACGAAGCGCAGAGAG	12041	275	198	2.47567	7.11901	0.152479	16	1	54998639	19S35M	1	0	0	1	0	NA	NA	NA	NA	NA	NA	NA	BTX642_Leaves_Control||BTX642_Leaves_Postflowering||BTX642_Leaves_Preflowering||BTX642_Roots_Control||BTX642_Roots_Postflowering||BTX642_Roots_Preflowering	0:0:3.72929303205786:-3.73203638331868||0:0:3.66339632253211:-3.14548539761256||0:0:3.7230514680177:-3.68161813518314||0:0:-13.8146376690944:3.28337701131302||0:0:-26.7955086004176:3.32902150767712||0:0:-3.66339632253211:3.14548539761256
AAAAATTTTCGTTCCCAATCTAAACAG	0.775892	3	GCCCTTATTTCAAATTCTAGCATAGAT	1078	AAAAATTTTCGTTCCCAATCTAAACAGGCCCTTATTTCAAATTCTAGCATAGAT	12041	275	198	2.47567	7.11901	0.0895274	16	3	73077690	54M	1	0	1	0	0	.,SORBI_3003G427300	NA	NA	NA	NA	NA	NA	BTX642_Leaves_Control||BTX642_Leaves_Postflowering||BTX642_Leaves_Preflowering||BTX642_Roots_Control||BTX642_Roots_Postflowering||BTX642_Roots_Preflowering	0:0:3.72929303205786:-3.73203638331868||0:0:3.66339632253211:-3.14548539761256||0:0:3.7230514680177:-3.68161813518314||0:0:-13.8146376690944:3.28337701131302||0:0:-26.7955086004176:3.32902150767712||0:0:-3.66339632253211:3.14548539761256
AAAAATTTTCGTTCCCAATCTAAACAG	0.775892	4	GCCCTTAAACAGATAGTTTTATACCAG	988	AAAAATTTTCGTTCCCAATCTAAACAGGCCCTTAAACAGATAGTTTTATACCAG	12041	275	198	2.47567	7.11901	0.082053	16	4	44842490	54M	1	0	1	0	0	.,SORBI_3004G145500,SORBI_3004G145550	NA	NA	NA	NA	NA	NA	BTX642_Leaves_Control||BTX642_Leaves_Postflowering||BTX642_Leaves_Preflowering||BTX642_Roots_Control||BTX642_Roots_Postflowering||BTX642_Roots_Preflowering	0:0:3.72929303205786:-3.73203638331868||0:0:3.66339632253211:-3.14548539761256||0:0:3.7230514680177:-3.68161813518314||0:0:-13.8146376690944:3.28337701131302||0:0:-26.7955086004176:3.32902150767712||0:0:-3.66339632253211:3.14548539761256
AAAAATTTTCGTTCCCAATCTAAACAG	0.775892	5	GCCCTAAACAACACCCAAGGAGTTTGA	257	AAAAATTTTCGTTCCCAATCTAAACAGGCCCTAAACAACACCCAAGGAGTTTGA	12041	275	198	2.47567	7.11901	0.0213437	16	7	64457614	1S53M	1	0	1	0	0	NA	NA	NA	NA	NA	NA	NA	BTX642_Leaves_Control||BTX642_Leaves_Postflowering||BTX642_Leaves_Preflowering||BTX642_Roots_Control||BTX642_Roots_Postflowering||BTX642_Roots_Preflowering	0:0:3.72929303205786:-3.73203638331868||0:0:3.66339632253211:-3.14548539761256||0:0:3.7230514680177:-3.68161813518314||0:0:-13.8146376690944:3.28337701131302||0:0:-26.7955086004176:3.32902150767712||0:0:-3.66339632253211:3.14548539761256
AAAAATTTTCGTTCCCAATCTAAACAG	0.775892	6	GCCCTTAGACTTTCCGCCTTTTCGAAG	163	AAAAATTTTCGTTCCCAATCTAAACAGGCCCTTAGACTTTCCGCCTTTTCGAAG	12041	275	198	2.47567	7.11901	0.0135371	16	3	16227792	16S38M	2	0	1	0	0	.,SORBI_3003G152800	NA	NA	NA	NA	NA	NA	BTX642_Leaves_Control||BTX642_Leaves_Postflowering||BTX642_Leaves_Preflowering||BTX642_Roots_Control||BTX642_Roots_Postflowering||BTX642_Roots_Preflowering	0:0:3.72929303205786:-3.73203638331868||0:0:3.66339632253211:-3.14548539761256||0:0:3.7230514680177:-3.68161813518314||0:0:-13.8146376690944:3.28337701131302||0:0:-26.7955086004176:3.32902150767712||0:0:-3.66339632253211:3.14548539761256
AAAAATTTTCGTTCCCAATCTAAACAG	0.775892	7	GCCCTAATCTTTTCTTTTCATTCCATA	142	AAAAATTTTCGTTCCCAATCTAAACAGGCCCTAATCTTTTCTTTTCATTCCATA	12041	275	198	2.47567	7.11901	0.011793	0	1	10473267	53M1S	1	0	1	0	0	.,SORBI_3001G132900	NA	NA	NA	NA	NA	NA	BTX642_Leaves_Control||BTX642_Leaves_Postflowering||BTX642_Leaves_Preflowering||BTX642_Roots_Control||BTX642_Roots_Postflowering||BTX642_Roots_Preflowering	0:0:3.72929303205786:-3.73203638331868||0:0:3.66339632253211:-3.14548539761256||0:0:3.7230514680177:-3.68161813518314||0:0:-13.8146376690944:3.28337701131302||0:0:-26.7955086004176:3.32902150767712||0:0:-3.66339632253211:3.14548539761256
AAAAATTTTCGTTCCCAATCTAAACAG	0.775892	8	GCCCTAAACTGTAATGATATGCTGCAA	100	AAAAATTTTCGTTCCCAATCTAAACAGGCCCTAAACTGTAATGATATGCTGCAA	12041	275	198	2.47567	7.11901	0.00830496	0	3	6289039	38M16S	1	0	1	0	0	NA	NA	NA	NA	NA	NA	NA	BTX642_Leaves_Control||BTX642_Leaves_Postflowering||BTX642_Leaves_Preflowering||BTX642_Roots_Control||BTX642_Roots_Postflowering||BTX642_Roots_Preflowering	0:0:3.72929303205786:-3.73203638331868||0:0:3.66339632253211:-3.14548539761256||0:0:3.7230514680177:-3.68161813518314||0:0:-13.8146376690944:3.28337701131302||0:0:-26.7955086004176:3.32902150767712||0:0:-3.66339632253211:3.14548539761256
AAAAATTTTCGTTCCCAATCTAAACAG	0.775892	9	GCCCTTACTGTGCGTGTGACTGCGTGT	86	AAAAATTTTCGTTCCCAATCTAAACAGGCCCTTACTGTGCGTGTGACTGCGTGT	12041	275	198	2.47567	7.11901	0.00714226	0	2	62925655	54M	1	0	1	0	0	NA	NA	NA	NA	NA	NA	NA	BTX642_Leaves_Control||BTX642_Leaves_Postflowering||BTX642_Leaves_Preflowering||BTX642_Roots_Control||BTX642_Roots_Postflowering||BTX642_Roots_Preflowering	0:0:3.72929303205786:-3.73203638331868||0:0:3.66339632253211:-3.14548539761256||0:0:3.7230514680177:-3.68161813518314||0:0:-13.8146376690944:3.28337701131302||0:0:-26.7955086004176:3.32902150767712||0:0:-3.66339632253211:3.14548539761256
AAAATATGCACTTCATTTTCTCGAAAA	0.324678	1	GCGCCGAATCCCGCCTCGCAAGCTCGG	653	AAAATATGCACTTCATTTTCTCGAAAAGCGCCGAATCCCGCCTCGCAAGCTCGG	1438	62	136	1.8718	5.08067	0.454103	NA	NA	NA	NA	NA	NA	0	0	0	NA	NA	NA	NA	NA	NA	NA	BTX642_Leaves_Control||BTX642_Leaves_Postflowering||BTX642_Leaves_Preflowering||BTX642_Roots_Control||BTX642_Roots_Postflowering||BTX642_Roots_Preflowering	0:0:3.56770834670901:-4.17800965721371||0:0:2.16655247110502:-1.46328928731311||0:0:2.80105279211125:-2.45690049541307||0:0:-3.90085952354065:1.88913148707531||0:0:-2.16655247110502:1.46328928731311||0:0:-3.49043888020856:1.80543529756863
AAAATATGCACTTCATTTTCTCGAAAA	0.324678	10	GCGCCGAATCAATCCTCTCTCTACCCT	3	AAAATATGCACTTCATTTTCTCGAAAAGCGCCGAATCAATCCTCTCTCTACCCT	1438	62	136	1.8718	5.08067	0.00208623	16	4	43956828	54M	1	1	1	0	0	.,SORBI_3004G144500	NA	NA	NA	NA	NA	NA	BTX642_Leaves_Control||BTX642_Leaves_Postflowering||BTX642_Leaves_Preflowering||BTX642_Roots_Control||BTX642_Roots_Postflowering||BTX642_Roots_Preflowering	0:0:3.56770834670901:-4.17800965721371||0:0:2.16655247110502:-1.46328928731311||0:0:2.80105279211125:-2.45690049541307||0:0:-3.90085952354065:1.88913148707531||0:0:-2.16655247110502:1.46328928731311||0:0:-3.49043888020856:1.80543529756863
AAAATATGCACTTCATTTTCTCGAAAA	0.324678	2	GCGCCGAATCCATCCTCTCTCTACCCT	634	AAAATATGCACTTCATTTTCTCGAAAAGCGCCGAATCCATCCTCTCTCTACCCT	1438	62	136	1.8718	5.08067	0.44089	0	5	22504572	52M2S	5	0	1	0	0	NA	NA	NA	NA	NA	NA	NA	BTX642_Leaves_Control||BTX642_Leaves_Postflowering||BTX642_Leaves_Preflowering||BTX642_Roots_Control||BTX642_Roots_Postflowering||BTX642_Roots_Preflowering	0:0:3.56770834670901:-4.17800965721371||0:0:2.16655247110502:-1.46328928731311||0:0:2.80105279211125:-2.45690049541307||0:0:-3.90085952354065:1.88913148707531||0:0:-2.16655247110502:1.46328928731311||0:0:-3.49043888020856:1.80543529756863
AAAATATGCACTTCATTTTCTCGAAAA	0.324678	3	GCGCCGAATCCTGCCTCGCAAGCTCGG	29	AAAATATGCACTTCATTTTCTCGAAAAGCGCCGAATCCTGCCTCGCAAGCTCGG	1438	62	136	1.8718	5.08067	0.0201669	NA	NA	NA	NA	NA	NA	0	0	0	NA	NA	NA	NA	NA	NA	NA	BTX642_Leaves_Control||BTX642_Leaves_Postflowering||BTX642_Leaves_Preflowering||BTX642_Roots_Control||BTX642_Roots_Postflowering||BTX642_Roots_Preflowering	0:0:3.56770834670901:-4.17800965721371||0:0:2.16655247110502:-1.46328928731311||0:0:2.80105279211125:-2.45690049541307||0:0:-3.90085952354065:1.88913148707531||0:0:-2.16655247110502:1.46328928731311||0:0:-3.49043888020856:1.80543529756863
AAAATATGCACTTCATTTTCTCGAAAA	0.324678	4	GCGCCGAATCCCGAGAGAGGAACCCAT	29	AAAATATGCACTTCATTTTCTCGAAAAGCGCCGAATCCCGAGAGAGGAACCCAT	1438	62	136	1.8718	5.08067	0.0201669	0	7	58089705	54M	1	0	1	0	0	.,SORBI_3007G149700	NA	NA	NA	NA	NA	NA	BTX642_Leaves_Control||BTX642_Leaves_Postflowering||BTX642_Leaves_Preflowering||BTX642_Roots_Control||BTX642_Roots_Postflowering||BTX642_Roots_Preflowering	0:0:3.56770834670901:-4.17800965721371||0:0:2.16655247110502:-1.46328928731311||0:0:2.80105279211125:-2.45690049541307||0:0:-3.90085952354065:1.88913148707531||0:0:-2.16655247110502:1.46328928731311||0:0:-3.49043888020856:1.80543529756863
AAAATATGCACTTCATTTTCTCGAAAA	0.324678	5	GCGCCGAATCCCGCCTCGCAAACTCGG	11	AAAATATGCACTTCATTTTCTCGAAAAGCGCCGAATCCCGCCTCGCAAACTCGG	1438	62	136	1.8718	5.08067	0.00764951	0	9	48780070	54M	1	1	1	0	0	NA	NA	NA	NA	NA	NA	NA	BTX642_Leaves_Control||BTX642_Leaves_Postflowering||BTX642_Leaves_Preflowering||BTX642_Roots_Control||BTX642_Roots_Postflowering||BTX642_Roots_Preflowering	0:0:3.56770834670901:-4.17800965721371||0:0:2.16655247110502:-1.46328928731311||0:0:2.80105279211125:-2.45690049541307||0:0:-3.90085952354065:1.88913148707531||0:0:-2.16655247110502:1.46328928731311||0:0:-3.49043888020856:1.80543529756863
AAAATATGCACTTCATTTTCTCGAAAA	0.324678	6	GCGCTGAATCCCGCCTCGCAAGCTCGG	6	AAAATATGCACTTCATTTTCTCGAAAAGCGCTGAATCCCGCCTCGCAAGCTCGG	1438	62	136	1.8718	5.08067	0.00417246	NA	NA	NA	NA	NA	NA	0	0	0	NA	NA	NA	NA	NA	NA	NA	BTX642_Leaves_Control||BTX642_Leaves_Postflowering||BTX642_Leaves_Preflowering||BTX642_Roots_Control||BTX642_Roots_Postflowering||BTX642_Roots_Preflowering	0:0:3.56770834670901:-4.17800965721371||0:0:2.16655247110502:-1.46328928731311||0:0:2.80105279211125:-2.45690049541307||0:0:-3.90085952354065:1.88913148707531||0:0:-2.16655247110502:1.46328928731311||0:0:-3.49043888020856:1.80543529756863
AAAATATGCACTTCATTTTCTCGAAAA	0.324678	7	GCGCCGAATCCCGCCGAGCTTGCAAGT	6	AAAATATGCACTTCATTTTCTCGAAAAGCGCCGAATCCCGCCGAGCTTGCAAGT	1438	62	136	1.8718	5.08067	0.00417246	NA	NA	NA	NA	NA	NA	0	0	0	NA	NA	NA	NA	NA	NA	NA	BTX642_Leaves_Control||BTX642_Leaves_Postflowering||BTX642_Leaves_Preflowering||BTX642_Roots_Control||BTX642_Roots_Postflowering||BTX642_Roots_Preflowering	0:0:3.56770834670901:-4.17800965721371||0:0:2.16655247110502:-1.46328928731311||0:0:2.80105279211125:-2.45690049541307||0:0:-3.90085952354065:1.88913148707531||0:0:-2.16655247110502:1.46328928731311||0:0:-3.49043888020856:1.80543529756863
AAAATATGCACTTCATTTTCTCGAAAA	0.324678	8	GTGCTGAGGAACCCATCCTCTCTCTAC	4	AAAATATGCACTTCATTTTCTCGAAAAGTGCTGAGGAACCCATCCTCTCTCTAC	1438	62	136	1.8718	5.08067	0.00278164	16	1	70691188	54M	1	0	1	0	0	NA	NA	NA	NA	NA	NA	NA	BTX642_Leaves_Control||BTX642_Leaves_Postflowering||BTX642_Leaves_Preflowering||BTX642_Roots_Control||BTX642_Roots_Postflowering||BTX642_Roots_Preflowering	0:0:3.56770834670901:-4.17800965721371||0:0:2.16655247110502:-1.46328928731311||0:0:2.80105279211125:-2.45690049541307||0:0:-3.90085952354065:1.88913148707531||0:0:-2.16655247110502:1.46328928731311||0:0:-3.49043888020856:1.80543529756863
AAAATATGCACTTCATTTTCTCGAAAA	0.324678	9	GCGCCGAATACATCCTCTCTCTACCCT	3	AAAATATGCACTTCATTTTCTCGAAAAGCGCCGAATACATCCTCTCTCTACCCT	1438	62	136	1.8718	5.08067	0.00208623	0	8	46076981	54M	1	3	1	0	0	NA	NA	NA	NA	NA	NA	NA	BTX642_Leaves_Control||BTX642_Leaves_Postflowering||BTX642_Leaves_Preflowering||BTX642_Roots_Control||BTX642_Roots_Postflowering||BTX642_Roots_Preflowering	0:0:3.56770834670901:-4.17800965721371||0:0:2.16655247110502:-1.46328928731311||0:0:2.80105279211125:-2.45690049541307||0:0:-3.90085952354065:1.88913148707531||0:0:-2.16655247110502:1.46328928731311||0:0:-3.49043888020856:1.80543529756863
AAAATTTTCGTTCCCAATCTAAACAGG	0.785272	1	CCCTAAGCATAGGCTGTACATGATTTA	6837	AAAATTTTCGTTCCCAATCTAAACAGGCCCTAAGCATAGGCTGTACATGATTTA	12145	270	198	2.45475	7.39737	0.562948	0	6	48916205	53M1S	1	0	1	0	0	.,SORBI_3006G123500	NA	NA	NA	NA	NA	NA	BTX642_Leaves_Control||BTX642_Leaves_Postflowering||BTX642_Leaves_Preflowering||BTX642_Roots_Control||BTX642_Roots_Postflowering||BTX642_Roots_Preflowering	0:0:3.24576675096718:-3.29442231181187||0:0:3.19256415112035:-2.82404950297975||0:0:3.24706639931122:-3.31046570985515||0:0:-10.6758661972018:2.93009647941992||0:0:-19.4843861638888:2.97311472587626||0:0:-3.19256415112035:2.82404950297975
AAAATTTTCGTTCCCAATCTAAACAGG	0.785272	10	CCCTAAGGGAATTTCTAAAATAGCCTT	68	AAAATTTTCGTTCCCAATCTAAACAGGCCCTAAGGGAATTTCTAAAATAGCCTT	12145	270	198	2.45475	7.39737	0.00559901	0	1	1444967	54M	1	0	1	0	0	.,SORBI_3001G016700	NA	NA	NA	NA	NA	NA	BTX642_Leaves_Control||BTX642_Leaves_Postflowering||BTX642_Leaves_Preflowering||BTX642_Roots_Control||BTX642_Roots_Postflowering||BTX642_Roots_Preflowering	0:0:3.24576675096718:-3.29442231181187||0:0:3.19256415112035:-2.82404950297975||0:0:3.24706639931122:-3.31046570985515||0:0:-10.6758661972018:2.93009647941992||0:0:-19.4843861638888:2.97311472587626||0:0:-3.19256415112035:2.82404950297975
AAAATTTTCGTTCCCAATCTAAACAGG	0.785272	2	GCCTAAAGCCAACGAAGCGCAGAGAGT	1837	AAAATTTTCGTTCCCAATCTAAACAGGGCCTAAAGCCAACGAAGCGCAGAGAGT	12145	270	198	2.45475	7.39737	0.151256	NA	NA	NA	NA	NA	NA	0	0	0	NA	NA	NA	NA	NA	NA	NA	BTX642_Leaves_Control||BTX642_Leaves_Postflowering||BTX642_Leaves_Preflowering||BTX642_Roots_Control||BTX642_Roots_Postflowering||BTX642_Roots_Preflowering	0:0:3.24576675096718:-3.29442231181187||0:0:3.19256415112035:-2.82404950297975||0:0:3.24706639931122:-3.31046570985515||0:0:-10.6758661972018:2.93009647941992||0:0:-19.4843861638888:2.97311472587626||0:0:-3.19256415112035:2.82404950297975
AAAATTTTCGTTCCCAATCTAAACAGG	0.785272	3	CCCTTATTTCAAATTCTAGCATAGATG	1089	AAAATTTTCGTTCCCAATCTAAACAGGCCCTTATTTCAAATTCTAGCATAGATG	12145	270	198	2.45475	7.39737	0.0896665	16	3	73077689	54M	1	0	1	0	0	.,SORBI_3003G427300	NA	NA	NA	NA	NA	NA	BTX642_Leaves_Control||BTX642_Leaves_Postflowering||BTX642_Leaves_Preflowering||BTX642_Roots_Control||BTX642_Roots_Postflowering||BTX642_Roots_Preflowering	0:0:3.24576675096718:-3.29442231181187||0:0:3.19256415112035:-2.82404950297975||0:0:3.24706639931122:-3.31046570985515||0:0:-10.6758661972018:2.93009647941992||0:0:-19.4843861638888:2.97311472587626||0:0:-3.19256415112035:2.82404950297975
AAAATTTTCGTTCCCAATCTAAACAGG	0.785272	4	CCCTTAAACAGATAGTTTTATACCAGA	990	AAAATTTTCGTTCCCAATCTAAACAGGCCCTTAAACAGATAGTTTTATACCAGA	12145	270	198	2.45475	7.39737	0.081515	16	4	44842490	1S53M	1	0	1	0	0	.,SORBI_3004G145500,SORBI_3004G145550	NA	NA	NA	NA	NA	NA	BTX642_Leaves_Control||BTX642_Leaves_Postflowering||BTX642_Leaves_Preflowering||BTX642_Roots_Control||BTX642_Roots_Postflowering||BTX642_Roots_Preflowering	0:0:3.24576675096718:-3.29442231181187||0:0:3.19256415112035:-2.82404950297975||0:0:3.24706639931122:-3.31046570985515||0:0:-10.6758661972018:2.93009647941992||0:0:-19.4843861638888:2.97311472587626||0:0:-3.19256415112035:2.82404950297975
AAAATTTTCGTTCCCAATCTAAACAGG	0.785272	5	CCCTAAACAACACCCAAGGAGTTTGAC	258	AAAATTTTCGTTCCCAATCTAAACAGGCCCTAAACAACACCCAAGGAGTTTGAC	12145	270	198	2.45475	7.39737	0.0212433	16	7	64457612	54M	1	0	1	0	0	NA	NA	NA	NA	NA	NA	NA	BTX642_Leaves_Control||BTX642_Leaves_Postflowering||BTX642_Leaves_Preflowering||BTX642_Roots_Control||BTX642_Roots_Postflowering||BTX642_Roots_Preflowering	0:0:3.24576675096718:-3.29442231181187||0:0:3.19256415112035:-2.82404950297975||0:0:3.24706639931122:-3.31046570985515||0:0:-10.6758661972018:2.93009647941992||0:0:-19.4843861638888:2.97311472587626||0:0:-3.19256415112035:2.82404950297975
AAAATTTTCGTTCCCAATCTAAACAGG	0.785272	6	CCCTTAGACTTTCCGCCTTTTCGAAGG	162	AAAATTTTCGTTCCCAATCTAAACAGGCCCTTAGACTTTCCGCCTTTTCGAAGG	12145	270	198	2.45475	7.39737	0.0133388	16	3	16227792	17S37M	2	0	0	1	0	.,SORBI_3003G152800	NA	NA	NA	NA	NA	NA	BTX642_Leaves_Control||BTX642_Leaves_Postflowering||BTX642_Leaves_Preflowering||BTX642_Roots_Control||BTX642_Roots_Postflowering||BTX642_Roots_Preflowering	0:0:3.24576675096718:-3.29442231181187||0:0:3.19256415112035:-2.82404950297975||0:0:3.24706639931122:-3.31046570985515||0:0:-10.6758661972018:2.93009647941992||0:0:-19.4843861638888:2.97311472587626||0:0:-3.19256415112035:2.82404950297975
AAAATTTTCGTTCCCAATCTAAACAGG	0.785272	7	CCCTAATCTTTTCTTTTCATTCCATAT	143	AAAATTTTCGTTCCCAATCTAAACAGGCCCTAATCTTTTCTTTTCATTCCATAT	12145	270	198	2.45475	7.39737	0.0117744	0	1	10473268	54M	1	0	1	0	0	.,SORBI_3001G132900	NA	NA	NA	NA	NA	NA	BTX642_Leaves_Control||BTX642_Leaves_Postflowering||BTX642_Leaves_Preflowering||BTX642_Roots_Control||BTX642_Roots_Postflowering||BTX642_Roots_Preflowering	0:0:3.24576675096718:-3.29442231181187||0:0:3.19256415112035:-2.82404950297975||0:0:3.24706639931122:-3.31046570985515||0:0:-10.6758661972018:2.93009647941992||0:0:-19.4843861638888:2.97311472587626||0:0:-3.19256415112035:2.82404950297975
AAAATTTTCGTTCCCAATCTAAACAGG	0.785272	8	CCCTAAACTGTAATGATATGCTGCAAT	103	AAAATTTTCGTTCCCAATCTAAACAGGCCCTAAACTGTAATGATATGCTGCAAT	12145	270	198	2.45475	7.39737	0.00848086	0	3	6289040	37M17S	1	0	1	0	0	NA	NA	NA	NA	NA	NA	NA	BTX642_Leaves_Control||BTX642_Leaves_Postflowering||BTX642_Leaves_Preflowering||BTX642_Roots_Control||BTX642_Roots_Postflowering||BTX642_Roots_Preflowering	0:0:3.24576675096718:-3.29442231181187||0:0:3.19256415112035:-2.82404950297975||0:0:3.24706639931122:-3.31046570985515||0:0:-10.6758661972018:2.93009647941992||0:0:-19.4843861638888:2.97311472587626||0:0:-3.19256415112035:2.82404950297975
AAAATTTTCGTTCCCAATCTAAACAGG	0.785272	9	CCCTTACTGTGCGTGTGACTGCGTGTG	81	AAAATTTTCGTTCCCAATCTAAACAGGCCCTTACTGTGCGTGTGACTGCGTGTG	12145	270	198	2.45475	7.39737	0.00666941	0	2	62925656	54M	1	0	1	0	0	NA	NA	NA	NA	NA	NA	NA	BTX642_Leaves_Control||BTX642_Leaves_Postflowering||BTX642_Leaves_Preflowering||BTX642_Roots_Control||BTX642_Roots_Postflowering||BTX642_Roots_Preflowering	0:0:3.24576675096718:-3.29442231181187||0:0:3.19256415112035:-2.82404950297975||0:0:3.24706639931122:-3.31046570985515||0:0:-10.6758661972018:2.93009647941992||0:0:-19.4843861638888:2.97311472587626||0:0:-3.19256415112035:2.82404950297975
AAAATTTTTCGGAACTAAACAAGGCCT	0.210691	1	TTTTCTCACTTCTTACGAGGGCGTAAG	7695	AAAATTTTTCGGAACTAAACAAGGCCTTTTTCTCACTTCTTACGAGGGCGTAAG	15249	312	198	2.72584	10.6124	0.504623	NA	NA	NA	NA	NA	NA	0	1	0	NA	NA	NA	NA	NA	NA	NA	BTX642_Leaves_Control||BTX642_Leaves_Postflowering||BTX642_Leaves_Preflowering||BTX642_Roots_Control||BTX642_Roots_Postflowering||BTX642_Roots_Preflowering	0:0:-12.7122698465299:1.4961064195185||0:0:-7.48774515058791:1.1348130332385||0:0:-4.5034613479705:0.847537955426427||0:0:4.5034613479705:-0.847537955426427||0:0:6.20856157806112:-1.45154125090783||0:0:4.7462442671059:-0.925033211960646
AAAATTTTTCGGAACTAAACAAGGCCT	0.210691	10	AGAAACCTTCCCCTCAGTTCGCTTCAG	93	AAAATTTTTCGGAACTAAACAAGGCCTAGAAACCTTCCCCTCAGTTCGCTTCAG	15249	312	198	2.72584	10.6124	0.00609876	16	4	9793573	54M	1	0	1	0	0	NA	NA	NA	NA	NA	NA	NA	BTX642_Leaves_Control||BTX642_Leaves_Postflowering||BTX642_Leaves_Preflowering||BTX642_Roots_Control||BTX642_Roots_Postflowering||BTX642_Roots_Preflowering	0:0:-12.7122698465299:1.4961064195185||0:0:-7.48774515058791:1.1348130332385||0:0:-4.5034613479705:0.847537955426427||0:0:4.5034613479705:-0.847537955426427||0:0:6.20856157806112:-1.45154125090783||0:0:4.7462442671059:-0.925033211960646
AAAATTTTTCGGAACTAAACAAGGCCT	0.210691	2	AAAGCTAGAGAAAAGAAAACTGCCATG	1751	AAAATTTTTCGGAACTAAACAAGGCCTAAAGCTAGAGAAAAGAAAACTGCCATG	15249	312	198	2.72584	10.6124	0.114827	16	4	62123866	54M	1	0	1	0	0	.,SORBI_3004G278400	NA	NA	NA	NA	NA	NA	BTX642_Leaves_Control||BTX642_Leaves_Postflowering||BTX642_Leaves_Preflowering||BTX642_Roots_Control||BTX642_Roots_Postflowering||BTX642_Roots_Preflowering	0:0:-12.7122698465299:1.4961064195185||0:0:-7.48774515058791:1.1348130332385||0:0:-4.5034613479705:0.847537955426427||0:0:4.5034613479705:-0.847537955426427||0:0:6.20856157806112:-1.45154125090783||0:0:4.7462442671059:-0.925033211960646
AAAATTTTTCGGAACTAAACAAGGCCT	0.210691	3	TAACAAATAAAAAAATGGGCAATCCCA	1689	AAAATTTTTCGGAACTAAACAAGGCCTTAACAAATAAAAAAATGGGCAATCCCA	15249	312	198	2.72584	10.6124	0.110761	0	6	54737223	53M1S	1	0	1	0	0	.,SORBI_3006G194150	NA	NA	NA	NA	NA	NA	BTX642_Leaves_Control||BTX642_Leaves_Postflowering||BTX642_Leaves_Preflowering||BTX642_Roots_Control||BTX642_Roots_Postflowering||BTX642_Roots_Preflowering	0:0:-12.7122698465299:1.4961064195185||0:0:-7.48774515058791:1.1348130332385||0:0:-4.5034613479705:0.847537955426427||0:0:4.5034613479705:-0.847537955426427||0:0:6.20856157806112:-1.45154125090783||0:0:4.7462442671059:-0.925033211960646
AAAATTTTTCGGAACTAAACAAGGCCT	0.210691	4	TGGAAAACTTTGAGCATTGCAAAACAA	1591	AAAATTTTTCGGAACTAAACAAGGCCTTGGAAAACTTTGAGCATTGCAAAACAA	15249	312	198	2.72584	10.6124	0.104335	NA	NA	NA	NA	NA	NA	0	1	0	NA	NA	NA	NA	NA	NA	NA	BTX642_Leaves_Control||BTX642_Leaves_Postflowering||BTX642_Leaves_Preflowering||BTX642_Roots_Control||BTX642_Roots_Postflowering||BTX642_Roots_Preflowering	0:0:-12.7122698465299:1.4961064195185||0:0:-7.48774515058791:1.1348130332385||0:0:-4.5034613479705:0.847537955426427||0:0:4.5034613479705:-0.847537955426427||0:0:6.20856157806112:-1.45154125090783||0:0:4.7462442671059:-0.925033211960646
AAAATTTTTCGGAACTAAACAAGGCCT	0.210691	5	AAGTTTTAGCCCAGCACCAAAAACCTG	719	AAAATTTTTCGGAACTAAACAAGGCCTAAGTTTTAGCCCAGCACCAAAAACCTG	15249	312	198	2.72584	10.6124	0.0471506	0	1	961149	26M241666N28M	1	0	1	0	1	NA	NA	NA	NA	NA	NA	NA	BTX642_Leaves_Control||BTX642_Leaves_Postflowering||BTX642_Leaves_Preflowering||BTX642_Roots_Control||BTX642_Roots_Postflowering||BTX642_Roots_Preflowering	0:0:-12.7122698465299:1.4961064195185||0:0:-7.48774515058791:1.1348130332385||0:0:-4.5034613479705:0.847537955426427||0:0:4.5034613479705:-0.847537955426427||0:0:6.20856157806112:-1.45154125090783||0:0:4.7462442671059:-0.925033211960646
AAAATTTTTCGGAACTAAACAAGGCCT	0.210691	6	ATGTTCCGCTTCACTTGCATATGCTTT	431	AAAATTTTTCGGAACTAAACAAGGCCTATGTTCCGCTTCACTTGCATATGCTTT	15249	312	198	2.72584	10.6124	0.0282641	0	2	3925337	54M	1	0	1	0	0	.,SORBI_3002G040700	NA	NA	NA	NA	NA	NA	BTX642_Leaves_Control||BTX642_Leaves_Postflowering||BTX642_Leaves_Preflowering||BTX642_Roots_Control||BTX642_Roots_Postflowering||BTX642_Roots_Preflowering	0:0:-12.7122698465299:1.4961064195185||0:0:-7.48774515058791:1.1348130332385||0:0:-4.5034613479705:0.847537955426427||0:0:4.5034613479705:-0.847537955426427||0:0:6.20856157806112:-1.45154125090783||0:0:4.7462442671059:-0.925033211960646
AAAATTTTTCGGAACTAAACAAGGCCT	0.210691	7	AAGATTTGAAGGAAGACCATGTCTACT	208	AAAATTTTTCGGAACTAAACAAGGCCTAAGATTTGAAGGAAGACCATGTCTACT	15249	312	198	2.72584	10.6124	0.0136402	0	10	56381283	54M	1	0	1	0	0	.,SORBI_3010G221200	NA	NA	NA	NA	NA	NA	BTX642_Leaves_Control||BTX642_Leaves_Postflowering||BTX642_Leaves_Preflowering||BTX642_Roots_Control||BTX642_Roots_Postflowering||BTX642_Roots_Preflowering	0:0:-12.7122698465299:1.4961064195185||0:0:-7.48774515058791:1.1348130332385||0:0:-4.5034613479705:0.847537955426427||0:0:4.5034613479705:-0.847537955426427||0:0:6.20856157806112:-1.45154125090783||0:0:4.7462442671059:-0.925033211960646
AAAATTTTTCGGAACTAAACAAGGCCT	0.210691	8	AAACGAAGCTATACTCCTTTTACCTGA	161	AAAATTTTTCGGAACTAAACAAGGCCTAAACGAAGCTATACTCCTTTTACCTGA	15249	312	198	2.72584	10.6124	0.0105581	NA	NA	NA	NA	NA	NA	0	1	0	NA	NA	NA	NA	NA	NA	NA	BTX642_Leaves_Control||BTX642_Leaves_Postflowering||BTX642_Leaves_Preflowering||BTX642_Roots_Control||BTX642_Roots_Postflowering||BTX642_Roots_Preflowering	0:0:-12.7122698465299:1.4961064195185||0:0:-7.48774515058791:1.1348130332385||0:0:-4.5034613479705:0.847537955426427||0:0:4.5034613479705:-0.847537955426427||0:0:6.20856157806112:-1.45154125090783||0:0:4.7462442671059:-0.925033211960646
AAAATTTTTCGGAACTAAACAAGGCCT	0.210691	9	AAATACAGAAATCAACATTCAAATTAC	125	AAAATTTTTCGGAACTAAACAAGGCCTAAATACAGAAATCAACATTCAAATTAC	15249	312	198	2.72584	10.6124	0.00819726	0	2	59035351	54M	1	0	1	0	0	.,SORBI_3002G200600	NA	NA	NA	NA	NA	NA	BTX642_Leaves_Control||BTX642_Leaves_Postflowering||BTX642_Leaves_Preflowering||BTX642_Roots_Control||BTX642_Roots_Postflowering||BTX642_Roots_Preflowering	0:0:-12.7122698465299:1.4961064195185||0:0:-7.48774515058791:1.1348130332385||0:0:-4.5034613479705:0.847537955426427||0:0:4.5034613479705:-0.847537955426427||0:0:6.20856157806112:-1.45154125090783||0:0:4.7462442671059:-0.925033211960646
AAAATTTTTGCGAACTAAACAAGGCCT	0.472343	1	CAATGACTTCATGAGGGGAACTGACTG	3171	AAAATTTTTGCGAACTAAACAAGGCCTCAATGACTTCATGAGGGGAACTGACTG	8863	295	197	3.84009	12.7722	0.35778	0	3	9072617	54M	1	1	1	0	0	.,SORBI_3003G102200	NA	NA	NA	NA	NA	NA	BTX642_Leaves_Control||BTX642_Leaves_Postflowering||BTX642_Leaves_Preflowering||BTX642_Roots_Control||BTX642_Roots_Postflowering||BTX642_Roots_Preflowering	0:0:1.16629225333135:-2.24635501802207||0:0:1.28846816329579:-2.83252423607612||0:0:0.864572438401029:-1.18340335373954||0:0:-1.8152396688424:1.69840644924919||0:0:-0.864572438401029:1.18340335373954||0:0:-1.97522435273076:1.76640842216009
AAAATTTTTGCGAACTAAACAAGGCCT	0.472343	10	TAGCATGGCAGCTTTTGGTCACCAACC	120	AAAATTTTTGCGAACTAAACAAGGCCTTAGCATGGCAGCTTTTGGTCACCAACC	8863	295	197	3.84009	12.7722	0.0135394	16	3	55195451	54M	1	1	1	0	0	.,SORBI_3003G216600	NA	NA	NA	NA	NA	NA	BTX642_Leaves_Control||BTX642_Leaves_Postflowering||BTX642_Leaves_Preflowering||BTX642_Roots_Control||BTX642_Roots_Postflowering||BTX642_Roots_Preflowering	0:0:1.16629225333135:-2.24635501802207||0:0:1.28846816329579:-2.83252423607612||0:0:0.864572438401029:-1.18340335373954||0:0:-1.8152396688424:1.69840644924919||0:0:-0.864572438401029:1.18340335373954||0:0:-1.97522435273076:1.76640842216009
AAAATTTTTGCGAACTAAACAAGGCCT	0.472343	2	AAGTTCAAAACCCCGTGTCCGGCAGCA	1785	AAAATTTTTGCGAACTAAACAAGGCCTAAGTTCAAAACCCCGTGTCCGGCAGCA	8863	295	197	3.84009	12.7722	0.201399	NA	NA	NA	NA	NA	NA	0	1	0	NA	NA	NA	NA	NA	NA	NA	BTX642_Leaves_Control||BTX642_Leaves_Postflowering||BTX642_Leaves_Preflowering||BTX642_Roots_Control||BTX642_Roots_Postflowering||BTX642_Roots_Preflowering	0:0:1.16629225333135:-2.24635501802207||0:0:1.28846816329579:-2.83252423607612||0:0:0.864572438401029:-1.18340335373954||0:0:-1.8152396688424:1.69840644924919||0:0:-0.864572438401029:1.18340335373954||0:0:-1.97522435273076:1.76640842216009
AAAATTTTTGCGAACTAAACAAGGCCT	0.472343	3	AAGTTATGGTAGAGATGCAGCTCCTTG	415	AAAATTTTTGCGAACTAAACAAGGCCTAAGTTATGGTAGAGATGCAGCTCCTTG	8863	295	197	3.84009	12.7722	0.0468239	NA	NA	NA	NA	NA	NA	0	0	0	NA	NA	NA	NA	NA	NA	NA	BTX642_Leaves_Control||BTX642_Leaves_Postflowering||BTX642_Leaves_Preflowering||BTX642_Roots_Control||BTX642_Roots_Postflowering||BTX642_Roots_Preflowering	0:0:1.16629225333135:-2.24635501802207||0:0:1.28846816329579:-2.83252423607612||0:0:0.864572438401029:-1.18340335373954||0:0:-1.8152396688424:1.69840644924919||0:0:-0.864572438401029:1.18340335373954||0:0:-1.97522435273076:1.76640842216009
AAAATTTTTGCGAACTAAACAAGGCCT	0.472343	4	TAGAGGCCAGATGGACACATACTGGAG	357	AAAATTTTTGCGAACTAAACAAGGCCTTAGAGGCCAGATGGACACATACTGGAG	8863	295	197	3.84009	12.7722	0.0402798	16	5	61985628	26M365148N28M	1	0	1	0	1	.,SORBI_3005G150900	NA	NA	NA	NA	NA	NA	BTX642_Leaves_Control||BTX642_Leaves_Postflowering||BTX642_Leaves_Preflowering||BTX642_Roots_Control||BTX642_Roots_Postflowering||BTX642_Roots_Preflowering	0:0:1.16629225333135:-2.24635501802207||0:0:1.28846816329579:-2.83252423607612||0:0:0.864572438401029:-1.18340335373954||0:0:-1.8152396688424:1.69840644924919||0:0:-0.864572438401029:1.18340335373954||0:0:-1.97522435273076:1.76640842216009
AAAATTTTTGCGAACTAAACAAGGCCT	0.472343	5	AAGCTAATAAAGTCACCTCAATCGATG	345	AAAATTTTTGCGAACTAAACAAGGCCTAAGCTAATAAAGTCACCTCAATCGATG	8863	295	197	3.84009	12.7722	0.0389259	0	6	44916184	54M	1	0	1	0	0	.,SORBI_3006G080600	NA	NA	NA	NA	NA	NA	BTX642_Leaves_Control||BTX642_Leaves_Postflowering||BTX642_Leaves_Preflowering||BTX642_Roots_Control||BTX642_Roots_Postflowering||BTX642_Roots_Preflowering	0:0:1.16629225333135:-2.24635501802207||0:0:1.28846816329579:-2.83252423607612||0:0:0.864572438401029:-1.18340335373954||0:0:-1.8152396688424:1.69840644924919||0:0:-0.864572438401029:1.18340335373954||0:0:-1.97522435273076:1.76640842216009
AAAATTTTTGCGAACTAAACAAGGCCT	0.472343	6	CAGACAGCATAAATGTGGTCCAACCAT	321	AAAATTTTTGCGAACTAAACAAGGCCTCAGACAGCATAAATGTGGTCCAACCAT	8863	295	197	3.84009	12.7722	0.036218	0	4	13877558	54M	1	1	1	0	0	.,SORBI_3004G123300	NA	NA	NA	NA	NA	NA	BTX642_Leaves_Control||BTX642_Leaves_Postflowering||BTX642_Leaves_Preflowering||BTX642_Roots_Control||BTX642_Roots_Postflowering||BTX642_Roots_Preflowering	0:0:1.16629225333135:-2.24635501802207||0:0:1.28846816329579:-2.83252423607612||0:0:0.864572438401029:-1.18340335373954||0:0:-1.8152396688424:1.69840644924919||0:0:-0.864572438401029:1.18340335373954||0:0:-1.97522435273076:1.76640842216009
AAAATTTTTGCGAACTAAACAAGGCCT	0.472343	7	AACGGTTGAGCATATCCAATCCAAGTT	314	AAAATTTTTGCGAACTAAACAAGGCCTAACGGTTGAGCATATCCAATCCAAGTT	8863	295	197	3.84009	12.7722	0.0354282	0	5	179557	30M943855N24M	1	3	1	0	1	NA	NA	NA	NA	NA	NA	NA	BTX642_Leaves_Control||BTX642_Leaves_Postflowering||BTX642_Leaves_Preflowering||BTX642_Roots_Control||BTX642_Roots_Postflowering||BTX642_Roots_Preflowering	0:0:1.16629225333135:-2.24635501802207||0:0:1.28846816329579:-2.83252423607612||0:0:0.864572438401029:-1.18340335373954||0:0:-1.8152396688424:1.69840644924919||0:0:-0.864572438401029:1.18340335373954||0:0:-1.97522435273076:1.76640842216009
AAAATTTTTGCGAACTAAACAAGGCCT	0.472343	8	AAATCTAGCAAAACACTAATTGTGTGT	194	AAAATTTTTGCGAACTAAACAAGGCCTAAATCTAGCAAAACACTAATTGTGTGT	8863	295	197	3.84009	12.7722	0.0218888	0	1	12931534	54M	1	0	1	0	0	.,SORBI_3001G158900	NA	NA	NA	NA	NA	NA	BTX642_Leaves_Control||BTX642_Leaves_Postflowering||BTX642_Leaves_Preflowering||BTX642_Roots_Control||BTX642_Roots_Postflowering||BTX642_Roots_Preflowering	0:0:1.16629225333135:-2.24635501802207||0:0:1.28846816329579:-2.83252423607612||0:0:0.864572438401029:-1.18340335373954||0:0:-1.8152396688424:1.69840644924919||0:0:-0.864572438401029:1.18340335373954||0:0:-1.97522435273076:1.76640842216009
AAAATTTTTGCGAACTAAACAAGGCCT	0.472343	9	AAGCATGGCCATTAAAACAACAGATAC	131	AAAATTTTTGCGAACTAAACAAGGCCTAAGCATGGCCATTAAAACAACAGATAC	8863	295	197	3.84009	12.7722	0.0147805	0	4	56234810	54M	1	0	1	0	0	.,SORBI_3004G212700	NA	NA	NA	NA	NA	NA	BTX642_Leaves_Control||BTX642_Leaves_Postflowering||BTX642_Leaves_Preflowering||BTX642_Roots_Control||BTX642_Roots_Postflowering||BTX642_Roots_Preflowering	0:0:1.16629225333135:-2.24635501802207||0:0:1.28846816329579:-2.83252423607612||0:0:0.864572438401029:-1.18340335373954||0:0:-1.8152396688424:1.69840644924919||0:0:-0.864572438401029:1.18340335373954||0:0:-1.97522435273076:1.76640842216009
AAACTGTGCAATTAGTTTTTATTTTTG	0.358909	1	TCTATATTTAGTACCCCTAATGTGGCA	2166	AAACTGTGCAATTAGTTTTTATTTTTGTCTATATTTAGTACCCCTAATGTGGCA	6972	230	197	3.63711	7.85815	0.310671	16	1	7541800	1S53M	1	0	1	0	0	.,SORBI_3001G098301	NA	NA	NA	NA	NA	NA	BTX642_Leaves_Control||BTX642_Leaves_Postflowering||BTX642_Leaves_Preflowering||BTX642_Roots_Control||BTX642_Roots_Postflowering||BTX642_Roots_Preflowering	0:0:-2.0760414069282:0.525207701333913||0:0:-4.83774767093799:0.804809585874959||0:0:-3.13127796800966:0.650354047056008||0:0:3.95121131779772:-2.03733185928439||0:0:2.39602448177908:-0.691936736523629||0:0:2.0760414069282:-0.525207701333913
AAACTGTGCAATTAGTTTTTATTTTTG	0.358909	10	TTTATATTTAATACTTCATGTATGTGT	143	AAACTGTGCAATTAGTTTTTATTTTTGTTTATATTTAATACTTCATGTATGTGT	6972	230	197	3.63711	7.85815	0.0205106	0	2	69873620	54M	2	0	1	0	0	.,SORBI_3002G329900	NA	NA	NA	NA	NA	NA	BTX642_Leaves_Control||BTX642_Leaves_Postflowering||BTX642_Leaves_Preflowering||BTX642_Roots_Control||BTX642_Roots_Postflowering||BTX642_Roots_Preflowering	0:0:-2.0760414069282:0.525207701333913||0:0:-4.83774767093799:0.804809585874959||0:0:-3.13127796800966:0.650354047056008||0:0:3.95121131779772:-2.03733185928439||0:0:2.39602448177908:-0.691936736523629||0:0:2.0760414069282:-0.525207701333913
AAACTGTGCAATTAGTTTTTATTTTTG	0.358909	2	TCTATATTTAATACTTCATGCATGTGT	964	AAACTGTGCAATTAGTTTTTATTTTTGTCTATATTTAATACTTCATGCATGTGT	6972	230	197	3.63711	7.85815	0.138267	NA	NA	NA	NA	NA	NA	0	0	0	NA	NA	NA	NA	NA	NA	NA	BTX642_Leaves_Control||BTX642_Leaves_Postflowering||BTX642_Leaves_Preflowering||BTX642_Roots_Control||BTX642_Roots_Postflowering||BTX642_Roots_Preflowering	0:0:-2.0760414069282:0.525207701333913||0:0:-4.83774767093799:0.804809585874959||0:0:-3.13127796800966:0.650354047056008||0:0:3.95121131779772:-2.03733185928439||0:0:2.39602448177908:-0.691936736523629||0:0:2.0760414069282:-0.525207701333913
AAACTGTGCAATTAGTTTTTATTTTTG	0.358909	3	TCTATATTTAATATTTCATGCATGTGT	729	AAACTGTGCAATTAGTTTTTATTTTTGTCTATATTTAATATTTCATGCATGTGT	6972	230	197	3.63711	7.85815	0.104561	0	5	63238270	54M	6	0	1	0	0	.,SORBI_3001G329800	NA	NA	NA	NA	NA	NA	BTX642_Leaves_Control||BTX642_Leaves_Postflowering||BTX642_Leaves_Preflowering||BTX642_Roots_Control||BTX642_Roots_Postflowering||BTX642_Roots_Preflowering	0:0:-2.0760414069282:0.525207701333913||0:0:-4.83774767093799:0.804809585874959||0:0:-3.13127796800966:0.650354047056008||0:0:3.95121131779772:-2.03733185928439||0:0:2.39602448177908:-0.691936736523629||0:0:2.0760414069282:-0.525207701333913
AAACTGTGCAATTAGTTTTTATTTTTG	0.358909	4	TTTATATTTAACGCTTCATGCATGTGT	624	AAACTGTGCAATTAGTTTTTATTTTTGTTTATATTTAACGCTTCATGCATGTGT	6972	230	197	3.63711	7.85815	0.0895009	16	1	6262674	54M	1	0	1	0	0	.,SORBI_3001G081000	NA	NA	NA	NA	NA	NA	BTX642_Leaves_Control||BTX642_Leaves_Postflowering||BTX642_Leaves_Preflowering||BTX642_Roots_Control||BTX642_Roots_Postflowering||BTX642_Roots_Preflowering	0:0:-2.0760414069282:0.525207701333913||0:0:-4.83774767093799:0.804809585874959||0:0:-3.13127796800966:0.650354047056008||0:0:3.95121131779772:-2.03733185928439||0:0:2.39602448177908:-0.691936736523629||0:0:2.0760414069282:-0.525207701333913
AAACTGTGCAATTAGTTTTTATTTTTG	0.358909	5	TCTATATTTAATACTTCATGCATGGGC	532	AAACTGTGCAATTAGTTTTTATTTTTGTCTATATTTAATACTTCATGCATGGGC	6972	230	197	3.63711	7.85815	0.0763052	0	4	63912817	54M	1	0	1	0	0	NA	NA	NA	NA	NA	NA	NA	BTX642_Leaves_Control||BTX642_Leaves_Postflowering||BTX642_Leaves_Preflowering||BTX642_Roots_Control||BTX642_Roots_Postflowering||BTX642_Roots_Preflowering	0:0:-2.0760414069282:0.525207701333913||0:0:-4.83774767093799:0.804809585874959||0:0:-3.13127796800966:0.650354047056008||0:0:3.95121131779772:-2.03733185928439||0:0:2.39602448177908:-0.691936736523629||0:0:2.0760414069282:-0.525207701333913
AAACTGTGCAATTAGTTTTTATTTTTG	0.358909	6	TCTATATTTAGTACTTCATGCATGTGT	414	AAACTGTGCAATTAGTTTTTATTTTTGTCTATATTTAGTACTTCATGCATGTGT	6972	230	197	3.63711	7.85815	0.0593804	NA	NA	NA	NA	NA	NA	0	0	0	NA	NA	NA	NA	NA	NA	NA	BTX642_Leaves_Control||BTX642_Leaves_Postflowering||BTX642_Leaves_Preflowering||BTX642_Roots_Control||BTX642_Roots_Postflowering||BTX642_Roots_Preflowering	0:0:-2.0760414069282:0.525207701333913||0:0:-4.83774767093799:0.804809585874959||0:0:-3.13127796800966:0.650354047056008||0:0:3.95121131779772:-2.03733185928439||0:0:2.39602448177908:-0.691936736523629||0:0:2.0760414069282:-0.525207701333913
AAACTGTGCAATTAGTTTTTATTTTTG	0.358909	7	TCTATATTTAATACTTCATGTATGTGT	312	AAACTGTGCAATTAGTTTTTATTTTTGTCTATATTTAATACTTCATGTATGTGT	6972	230	197	3.63711	7.85815	0.0447504	16	1	71727943	54M	9	0	1	0	0	.,SORBI_3001G273400	NA	NA	NA	NA	NA	NA	BTX642_Leaves_Control||BTX642_Leaves_Postflowering||BTX642_Leaves_Preflowering||BTX642_Roots_Control||BTX642_Roots_Postflowering||BTX642_Roots_Preflowering	0:0:-2.0760414069282:0.525207701333913||0:0:-4.83774767093799:0.804809585874959||0:0:-3.13127796800966:0.650354047056008||0:0:3.95121131779772:-2.03733185928439||0:0:2.39602448177908:-0.691936736523629||0:0:2.0760414069282:-0.525207701333913
AAACTGTGCAATTAGTTTTTATTTTTG	0.358909	8	TCTATATTTAATGTTTCATGCATGTGC	206	AAACTGTGCAATTAGTTTTTATTTTTGTCTATATTTAATGTTTCATGCATGTGC	6972	230	197	3.63711	7.85815	0.0295468	16	1	69195740	54M	1	0	1	0	0	.,SORBI_3001G407800	NA	NA	NA	NA	NA	NA	BTX642_Leaves_Control||BTX642_Leaves_Postflowering||BTX642_Leaves_Preflowering||BTX642_Roots_Control||BTX642_Roots_Postflowering||BTX642_Roots_Preflowering	0:0:-2.0760414069282:0.525207701333913||0:0:-4.83774767093799:0.804809585874959||0:0:-3.13127796800966:0.650354047056008||0:0:3.95121131779772:-2.03733185928439||0:0:2.39602448177908:-0.691936736523629||0:0:2.0760414069282:-0.525207701333913
AAACTGTGCAATTAGTTTTTATTTTTG	0.358909	9	TCTATATTTAATATTTTATGCATGCGT	175	AAACTGTGCAATTAGTTTTTATTTTTGTCTATATTTAATATTTTATGCATGCGT	6972	230	197	3.63711	7.85815	0.0251004	16	5	2245764	54M	1	0	1	0	0	NA	NA	NA	NA	NA	NA	NA	BTX642_Leaves_Control||BTX642_Leaves_Postflowering||BTX642_Leaves_Preflowering||BTX642_Roots_Control||BTX642_Roots_Postflowering||BTX642_Roots_Preflowering	0:0:-2.0760414069282:0.525207701333913||0:0:-4.83774767093799:0.804809585874959||0:0:-3.13127796800966:0.650354047056008||0:0:3.95121131779772:-2.03733185928439||0:0:2.39602448177908:-0.691936736523629||0:0:2.0760414069282:-0.525207701333913
AAAGGTCCTAATATGGCTAGAGGGGGG	0.254295	1	TGAATAGCCTATTTAAAAATTCTACAA	747	AAAGGTCCTAATATGGCTAGAGGGGGGTGAATAGCCTATTTAAAAATTCTACAA	1647	182	153	3.50889	10.5015	0.453552	NA	NA	NA	NA	NA	NA	0	0	0	NA	NA	NA	NA	NA	NA	NA	BTX642_Leaves_Control||BTX642_Leaves_Postflowering||BTX642_Leaves_Preflowering||BTX642_Roots_Control||BTX642_Roots_Postflowering||BTX642_Roots_Preflowering	0:0:-2.93601799825802:0.809426289142277||0:0:-1.60911890218632:0.650177287615722||0:0:-1.60998305152399:0.650307860725083||0:0:1.60937259298719:-0.650438958671485||0:0:2.03389857977336:-1.22668273096138||0:0:1.60911890218632:-0.650177287615722
AAAGGTCCTAATATGGCTAGAGGGGGG	0.254295	10	GGGGGTGAATAGCCTATTTAAAAATTT	9	AAAGGTCCTAATATGGCTAGAGGGGGGGGGGGTGAATAGCCTATTTAAAAATTT	1647	182	153	3.50889	10.5015	0.00546448	0	1	24082343	26M1330N28M	2	0	1	0	1	NA	NA	NA	NA	NA	NA	NA	BTX642_Leaves_Control||BTX642_Leaves_Postflowering||BTX642_Leaves_Preflowering||BTX642_Roots_Control||BTX642_Roots_Postflowering||BTX642_Roots_Preflowering	0:0:-2.93601799825802:0.809426289142277||0:0:-1.60911890218632:0.650177287615722||0:0:-1.60998305152399:0.650307860725083||0:0:1.60937259298719:-0.650438958671485||0:0:2.03389857977336:-1.22668273096138||0:0:1.60911890218632:-0.650177287615722
AAAGGTCCTAATATGGCTAGAGGGGGG	0.254295	2	GGGGGTGAATAGCCTATTTAAAAATTC	221	AAAGGTCCTAATATGGCTAGAGGGGGGGGGGGTGAATAGCCTATTTAAAAATTC	1647	182	153	3.50889	10.5015	0.134183	0	1	23581485	54M	4	0	1	0	0	NA	NA	NA	NA	NA	NA	NA	BTX642_Leaves_Control||BTX642_Leaves_Postflowering||BTX642_Leaves_Preflowering||BTX642_Roots_Control||BTX642_Roots_Postflowering||BTX642_Roots_Preflowering	0:0:-2.93601799825802:0.809426289142277||0:0:-1.60911890218632:0.650177287615722||0:0:-1.60998305152399:0.650307860725083||0:0:1.60937259298719:-0.650438958671485||0:0:2.03389857977336:-1.22668273096138||0:0:1.60911890218632:-0.650177287615722
AAAGGTCCTAATATGGCTAGAGGGGGG	0.254295	3	GTGAATAGCCTATTTAAAGAATTCTAC	121	AAAGGTCCTAATATGGCTAGAGGGGGGGTGAATAGCCTATTTAAAGAATTCTAC	1647	182	153	3.50889	10.5015	0.0734669	16	10	893146	54M	4	0	1	0	0	.,SORBI_3010G010300	NA	NA	NA	NA	NA	NA	BTX642_Leaves_Control||BTX642_Leaves_Postflowering||BTX642_Leaves_Preflowering||BTX642_Roots_Control||BTX642_Roots_Postflowering||BTX642_Roots_Preflowering	0:0:-2.93601799825802:0.809426289142277||0:0:-1.60911890218632:0.650177287615722||0:0:-1.60998305152399:0.650307860725083||0:0:1.60937259298719:-0.650438958671485||0:0:2.03389857977336:-1.22668273096138||0:0:1.60911890218632:-0.650177287615722
AAAGGTCCTAATATGGCTAGAGGGGGG	0.254295	4	GGTGAATAGCCTATTTACAAATTCTAC	106	AAAGGTCCTAATATGGCTAGAGGGGGGGGTGAATAGCCTATTTACAAATTCTAC	1647	182	153	3.50889	10.5015	0.0643594	0	6	43355771	54M	2	1	1	0	0	NA	NA	NA	NA	NA	NA	NA	BTX642_Leaves_Control||BTX642_Leaves_Postflowering||BTX642_Leaves_Preflowering||BTX642_Roots_Control||BTX642_Roots_Postflowering||BTX642_Roots_Preflowering	0:0:-2.93601799825802:0.809426289142277||0:0:-1.60911890218632:0.650177287615722||0:0:-1.60998305152399:0.650307860725083||0:0:1.60937259298719:-0.650438958671485||0:0:2.03389857977336:-1.22668273096138||0:0:1.60911890218632:-0.650177287615722
AAAGGTCCTAATATGGCTAGAGGGGGG	0.254295	5	GGGGGGGAATAGCCTATTTAAAAATTC	89	AAAGGTCCTAATATGGCTAGAGGGGGGGGGGGGGAATAGCCTATTTAAAAATTC	1647	182	153	3.50889	10.5015	0.0540376	16	8	55793572	54M	4	1	1	0	0	NA	NA	NA	NA	NA	NA	NA	BTX642_Leaves_Control||BTX642_Leaves_Postflowering||BTX642_Leaves_Preflowering||BTX642_Roots_Control||BTX642_Roots_Postflowering||BTX642_Roots_Preflowering	0:0:-2.93601799825802:0.809426289142277||0:0:-1.60911890218632:0.650177287615722||0:0:-1.60998305152399:0.650307860725083||0:0:1.60937259298719:-0.650438958671485||0:0:2.03389857977336:-1.22668273096138||0:0:1.60911890218632:-0.650177287615722
AAAGGTCCTAATATGGCTAGAGGGGGG	0.254295	6	GTGAATAGCCTATTTAAAAATTCTACA	63	AAAGGTCCTAATATGGCTAGAGGGGGGGTGAATAGCCTATTTAAAAATTCTACA	1647	182	153	3.50889	10.5015	0.0382514	NA	NA	NA	NA	NA	NA	0	0	0	NA	NA	NA	NA	NA	NA	NA	BTX642_Leaves_Control||BTX642_Leaves_Postflowering||BTX642_Leaves_Preflowering||BTX642_Roots_Control||BTX642_Roots_Postflowering||BTX642_Roots_Preflowering	0:0:-2.93601799825802:0.809426289142277||0:0:-1.60911890218632:0.650177287615722||0:0:-1.60998305152399:0.650307860725083||0:0:1.60937259298719:-0.650438958671485||0:0:2.03389857977336:-1.22668273096138||0:0:1.60911890218632:-0.650177287615722
AAAGGTCCTAATATGGCTAGAGGGGGG	0.254295	7	GGGGTGAATAGCCTATTTAAAAATTCT	29	AAAGGTCCTAATATGGCTAGAGGGGGGGGGGTGAATAGCCTATTTAAAAATTCT	1647	182	153	3.50889	10.5015	0.0176078	0	2	47051957	54M	10	0	1	0	0	NA	NA	NA	NA	NA	NA	NA	BTX642_Leaves_Control||BTX642_Leaves_Postflowering||BTX642_Leaves_Preflowering||BTX642_Roots_Control||BTX642_Roots_Postflowering||BTX642_Roots_Preflowering	0:0:-2.93601799825802:0.809426289142277||0:0:-1.60911890218632:0.650177287615722||0:0:-1.60998305152399:0.650307860725083||0:0:1.60937259298719:-0.650438958671485||0:0:2.03389857977336:-1.22668273096138||0:0:1.60911890218632:-0.650177287615722
AAAGGTCCTAATATGGCTAGAGGGGGG	0.254295	8	GTGAATAGCCTATTTACAAATTCTACA	26	AAAGGTCCTAATATGGCTAGAGGGGGGGTGAATAGCCTATTTACAAATTCTACA	1647	182	153	3.50889	10.5015	0.0157863	NA	NA	NA	NA	NA	NA	0	0	0	NA	NA	NA	NA	NA	NA	NA	BTX642_Leaves_Control||BTX642_Leaves_Postflowering||BTX642_Leaves_Preflowering||BTX642_Roots_Control||BTX642_Roots_Postflowering||BTX642_Roots_Preflowering	0:0:-2.93601799825802:0.809426289142277||0:0:-1.60911890218632:0.650177287615722||0:0:-1.60998305152399:0.650307860725083||0:0:1.60937259298719:-0.650438958671485||0:0:2.03389857977336:-1.22668273096138||0:0:1.60911890218632:-0.650177287615722
AAAGGTCCTAATATGGCTAGAGGGGGG	0.254295	9	GTGAATAGCCTATTTAGAAATTCTACA	12	AAAGGTCCTAATATGGCTAGAGGGGGGGTGAATAGCCTATTTAGAAATTCTACA	1647	182	153	3.50889	10.5015	0.00728597	16	2	14701822	1S53M	4	0	1	0	0	NA	NA	NA	NA	NA	NA	NA	BTX642_Leaves_Control||BTX642_Leaves_Postflowering||BTX642_Leaves_Preflowering||BTX642_Roots_Control||BTX642_Roots_Postflowering||BTX642_Roots_Preflowering	0:0:-2.93601799825802:0.809426289142277||0:0:-1.60911890218632:0.650177287615722||0:0:-1.60998305152399:0.650307860725083||0:0:1.60937259298719:-0.650438958671485||0:0:2.03389857977336:-1.22668273096138||0:0:1.60911890218632:-0.650177287615722
AAATAAGACTTGGAGTCTTATTTTTTC	0.427397	1	TACCTCTTTATTGGGAGTGCCGTAAGC	10446	AAATAAGACTTGGAGTCTTATTTTTTCTACCTCTTTATTGGGAGTGCCGTAAGC	23365	464	198	2.98006	7.65196	0.447079	16	1	6707578	18M83N36M	1	0	1	0	1	.,SORBI_3001G086500	NA	NA	NA	NA	NA	NA	BTX642_Leaves_Control||BTX642_Leaves_Postflowering||BTX642_Leaves_Preflowering||BTX642_Roots_Control||BTX642_Roots_Postflowering||BTX642_Roots_Preflowering	0:0:0.552401305371871:-1.14591407222236||0:0:1.1549491469174:-3.19777101756473||0:0:0.150665098048109:-0.251021474596415||0:0:-0.694491644652022:0.90908762012464||0:0:-0.150665098048109:0.251021474596415||0:0:-1.64604566524425:1.60623581944447
AAATAAGACTTGGAGTCTTATTTTTTC	0.427397	10	TATCTCTTTCTTCAATAAATATGCTGC	174	AAATAAGACTTGGAGTCTTATTTTTTCTATCTCTTTCTTCAATAAATATGCTGC	23365	464	198	2.98006	7.65196	0.00744704	NA	NA	NA	NA	NA	NA	0	0	0	NA	NA	NA	NA	NA	NA	NA	BTX642_Leaves_Control||BTX642_Leaves_Postflowering||BTX642_Leaves_Preflowering||BTX642_Roots_Control||BTX642_Roots_Postflowering||BTX642_Roots_Preflowering	0:0:0.552401305371871:-1.14591407222236||0:0:1.1549491469174:-3.19777101756473||0:0:0.150665098048109:-0.251021474596415||0:0:-0.694491644652022:0.90908762012464||0:0:-0.150665098048109:0.251021474596415||0:0:-1.64604566524425:1.60623581944447
AAATAAGACTTGGAGTCTTATTTTTTC	0.427397	2	TACCTCTTTCTTCAATAAATATACTGC	3785	AAATAAGACTTGGAGTCTTATTTTTTCTACCTCTTTCTTCAATAAATATACTGC	23365	464	198	2.98006	7.65196	0.161994	NA	NA	NA	NA	NA	NA	0	0	0	NA	NA	NA	NA	NA	NA	NA	BTX642_Leaves_Control||BTX642_Leaves_Postflowering||BTX642_Leaves_Preflowering||BTX642_Roots_Control||BTX642_Roots_Postflowering||BTX642_Roots_Preflowering	0:0:0.552401305371871:-1.14591407222236||0:0:1.1549491469174:-3.19777101756473||0:0:0.150665098048109:-0.251021474596415||0:0:-0.694491644652022:0.90908762012464||0:0:-0.150665098048109:0.251021474596415||0:0:-1.64604566524425:1.60623581944447
AAATAAGACTTGGAGTCTTATTTTTTC	0.427397	3	TACCTCTTTCTTCAATAAATACGGTGC	3105	AAATAAGACTTGGAGTCTTATTTTTTCTACCTCTTTCTTCAATAAATACGGTGC	23365	464	198	2.98006	7.65196	0.132891	NA	NA	NA	NA	NA	NA	0	0	0	NA	NA	NA	NA	NA	NA	NA	BTX642_Leaves_Control||BTX642_Leaves_Postflowering||BTX642_Leaves_Preflowering||BTX642_Roots_Control||BTX642_Roots_Postflowering||BTX642_Roots_Preflowering	0:0:0.552401305371871:-1.14591407222236||0:0:1.1549491469174:-3.19777101756473||0:0:0.150665098048109:-0.251021474596415||0:0:-0.694491644652022:0.90908762012464||0:0:-0.150665098048109:0.251021474596415||0:0:-1.64604566524425:1.60623581944447
AAATAAGACTTGGAGTCTTATTTTTTC	0.427397	4	TACTTTTTTCTTTAATAAATAGCAAAT	1127	AAATAAGACTTGGAGTCTTATTTTTTCTACTTTTTTCTTTAATAAATAGCAAAT	23365	464	198	2.98006	7.65196	0.0482345	16	2	67057687	6S48M	6	1	1	0	0	NA	NA	NA	NA	NA	NA	NA	BTX642_Leaves_Control||BTX642_Leaves_Postflowering||BTX642_Leaves_Preflowering||BTX642_Roots_Control||BTX642_Roots_Postflowering||BTX642_Roots_Preflowering	0:0:0.552401305371871:-1.14591407222236||0:0:1.1549491469174:-3.19777101756473||0:0:0.150665098048109:-0.251021474596415||0:0:-0.694491644652022:0.90908762012464||0:0:-0.150665098048109:0.251021474596415||0:0:-1.64604566524425:1.60623581944447
AAATAAGACTTGGAGTCTTATTTTTTC	0.427397	5	TACCTCTTTCTTCAATAAATATGCTGC	1076	AAATAAGACTTGGAGTCTTATTTTTTCTACCTCTTTCTTCAATAAATATGCTGC	23365	464	198	2.98006	7.65196	0.0460518	NA	NA	NA	NA	NA	NA	0	0	0	NA	NA	NA	NA	NA	NA	NA	BTX642_Leaves_Control||BTX642_Leaves_Postflowering||BTX642_Leaves_Preflowering||BTX642_Roots_Control||BTX642_Roots_Postflowering||BTX642_Roots_Preflowering	0:0:0.552401305371871:-1.14591407222236||0:0:1.1549491469174:-3.19777101756473||0:0:0.150665098048109:-0.251021474596415||0:0:-0.694491644652022:0.90908762012464||0:0:-0.150665098048109:0.251021474596415||0:0:-1.64604566524425:1.60623581944447
AAATAAGACTTGGAGTCTTATTTTTTC	0.427397	6	TACCTCTTTCTTCAATAAATATGGTGC	891	AAATAAGACTTGGAGTCTTATTTTTTCTACCTCTTTCTTCAATAAATATGGTGC	23365	464	198	2.98006	7.65196	0.038134	NA	NA	NA	NA	NA	NA	0	0	0	NA	NA	NA	NA	NA	NA	NA	BTX642_Leaves_Control||BTX642_Leaves_Postflowering||BTX642_Leaves_Preflowering||BTX642_Roots_Control||BTX642_Roots_Postflowering||BTX642_Roots_Preflowering	0:0:0.552401305371871:-1.14591407222236||0:0:1.1549491469174:-3.19777101756473||0:0:0.150665098048109:-0.251021474596415||0:0:-0.694491644652022:0.90908762012464||0:0:-0.150665098048109:0.251021474596415||0:0:-1.64604566524425:1.60623581944447
AAATAAGACTTGGAGTCTTATTTTTTC	0.427397	7	TACCTCTTTCTTCAATAAATACAGTGC	884	AAATAAGACTTGGAGTCTTATTTTTTCTACCTCTTTCTTCAATAAATACAGTGC	23365	464	198	2.98006	7.65196	0.0378344	0	9	6759741	30M182N24M	4	0	1	0	1	NA	NA	NA	NA	NA	NA	NA	BTX642_Leaves_Control||BTX642_Leaves_Postflowering||BTX642_Leaves_Preflowering||BTX642_Roots_Control||BTX642_Roots_Postflowering||BTX642_Roots_Preflowering	0:0:0.552401305371871:-1.14591407222236||0:0:1.1549491469174:-3.19777101756473||0:0:0.150665098048109:-0.251021474596415||0:0:-0.694491644652022:0.90908762012464||0:0:-0.150665098048109:0.251021474596415||0:0:-1.64604566524425:1.60623581944447
AAATAAGACTTGGAGTCTTATTTTTTC	0.427397	8	TACCTCTTTCTTCAATAAATAAGCTGC	249	AAATAAGACTTGGAGTCTTATTTTTTCTACCTCTTTCTTCAATAAATAAGCTGC	23365	464	198	2.98006	7.65196	0.010657	16	4	8062413	54M	7	0	1	0	0	NA	NA	NA	NA	NA	NA	NA	BTX642_Leaves_Control||BTX642_Leaves_Postflowering||BTX642_Leaves_Preflowering||BTX642_Roots_Control||BTX642_Roots_Postflowering||BTX642_Roots_Preflowering	0:0:0.552401305371871:-1.14591407222236||0:0:1.1549491469174:-3.19777101756473||0:0:0.150665098048109:-0.251021474596415||0:0:-0.694491644652022:0.90908762012464||0:0:-0.150665098048109:0.251021474596415||0:0:-1.64604566524425:1.60623581944447
AAATAAGACTTGGAGTCTTATTTTTTC	0.427397	9	TACCTCTTTCTTCAATAAATATGCTGT	211	AAATAAGACTTGGAGTCTTATTTTTTCTACCTCTTTCTTCAATAAATATGCTGT	23365	464	198	2.98006	7.65196	0.0090306	NA	NA	NA	NA	NA	NA	0	0	0	NA	NA	NA	NA	NA	NA	NA	BTX642_Leaves_Control||BTX642_Leaves_Postflowering||BTX642_Leaves_Preflowering||BTX642_Roots_Control||BTX642_Roots_Postflowering||BTX642_Roots_Preflowering	0:0:0.552401305371871:-1.14591407222236||0:0:1.1549491469174:-3.19777101756473||0:0:0.150665098048109:-0.251021474596415||0:0:-0.694491644652022:0.90908762012464||0:0:-0.150665098048109:0.251021474596415||0:0:-1.64604566524425:1.60623581944447
AAATATAGACGAAAACAAAAACTAATT	0.307257	1	GCACAGTTTGTCTGTAAAGATGAATCT	2931	AAATATAGACGAAAACAAAAACTAATTGCACAGTTTGTCTGTAAAGATGAATCT	15578	483	197	5.3386	8.91796	0.18815	0	3	9071046	54M	1	0	1	0	0	.,SORBI_3003G102200	NA	NA	NA	NA	NA	NA	BTX642_Leaves_Control||BTX642_Leaves_Postflowering||BTX642_Leaves_Preflowering||BTX642_Roots_Control||BTX642_Roots_Postflowering||BTX642_Roots_Preflowering	0:0:0.602428356372183:-0.802054274904654||0:0:0.750763942628409:-1.13957034394401||0:0:0.53148486087274:-0.660178811676639||0:0:-0.680470416087898:0.777482029871923||0:0:-0.53148486087274:0.660178811676639||0:0:-0.906657203997104:0.938219250928126
AAATATAGACGAAAACAAAAACTAATT	0.307257	10	GCACAGTTTGCCTATAAACCGCGACAC	374	AAATATAGACGAAAACAAAAACTAATTGCACAGTTTGCCTATAAACCGCGACAC	15578	483	197	5.3386	8.91796	0.0240082	0	2	57739131	54M	1	0	1	0	0	.,SORBI_3002G190900	NA	NA	NA	NA	NA	NA	BTX642_Leaves_Control||BTX642_Leaves_Postflowering||BTX642_Leaves_Preflowering||BTX642_Roots_Control||BTX642_Roots_Postflowering||BTX642_Roots_Preflowering	0:0:0.602428356372183:-0.802054274904654||0:0:0.750763942628409:-1.13957034394401||0:0:0.53148486087274:-0.660178811676639||0:0:-0.680470416087898:0.777482029871923||0:0:-0.53148486087274:0.660178811676639||0:0:-0.906657203997104:0.938219250928126
AAATATAGACGAAAACAAAAACTAATT	0.307257	2	ACACAGTTTAGCTGTAAATCACGAGAC	1666	AAATATAGACGAAAACAAAAACTAATTACACAGTTTAGCTGTAAATCACGAGAC	15578	483	197	5.3386	8.91796	0.106946	NA	NA	NA	NA	NA	NA	0	0	0	NA	NA	NA	NA	NA	NA	NA	BTX642_Leaves_Control||BTX642_Leaves_Postflowering||BTX642_Leaves_Preflowering||BTX642_Roots_Control||BTX642_Roots_Postflowering||BTX642_Roots_Preflowering	0:0:0.602428356372183:-0.802054274904654||0:0:0.750763942628409:-1.13957034394401||0:0:0.53148486087274:-0.660178811676639||0:0:-0.680470416087898:0.777482029871923||0:0:-0.53148486087274:0.660178811676639||0:0:-0.906657203997104:0.938219250928126
AAATATAGACGAAAACAAAAACTAATT	0.307257	3	GCATAGTTTGCCTGTAAATCGTGAGAT	901	AAATATAGACGAAAACAAAAACTAATTGCATAGTTTGCCTGTAAATCGTGAGAT	15578	483	197	5.3386	8.91796	0.057838	0	1	66899797	54M	1	0	1	0	0	.,SORBI_3001G381200	NA	NA	NA	NA	NA	NA	BTX642_Leaves_Control||BTX642_Leaves_Postflowering||BTX642_Leaves_Preflowering||BTX642_Roots_Control||BTX642_Roots_Postflowering||BTX642_Roots_Preflowering	0:0:0.602428356372183:-0.802054274904654||0:0:0.750763942628409:-1.13957034394401||0:0:0.53148486087274:-0.660178811676639||0:0:-0.680470416087898:0.777482029871923||0:0:-0.53148486087274:0.660178811676639||0:0:-0.906657203997104:0.938219250928126
AAATATAGACGAAAACAAAAACTAATT	0.307257	4	ACGCAGTTTACCTGTAAATCACGAGAC	780	AAATATAGACGAAAACAAAAACTAATTACGCAGTTTACCTGTAAATCACGAGAC	15578	483	197	5.3386	8.91796	0.0500706	0	2	58017334	54M	5	0	1	0	0	NA	NA	NA	NA	NA	NA	NA	BTX642_Leaves_Control||BTX642_Leaves_Postflowering||BTX642_Leaves_Preflowering||BTX642_Roots_Control||BTX642_Roots_Postflowering||BTX642_Roots_Preflowering	0:0:0.602428356372183:-0.802054274904654||0:0:0.750763942628409:-1.13957034394401||0:0:0.53148486087274:-0.660178811676639||0:0:-0.680470416087898:0.777482029871923||0:0:-0.53148486087274:0.660178811676639||0:0:-0.906657203997104:0.938219250928126
AAATATAGACGAAAACAAAAACTAATT	0.307257	5	ACACAGTTTACCTGTAAATCGCGAGAC	660	AAATATAGACGAAAACAAAAACTAATTACACAGTTTACCTGTAAATCGCGAGAC	15578	483	197	5.3386	8.91796	0.0423674	NA	NA	NA	NA	NA	NA	0	0	0	NA	NA	NA	NA	NA	NA	NA	BTX642_Leaves_Control||BTX642_Leaves_Postflowering||BTX642_Leaves_Preflowering||BTX642_Roots_Control||BTX642_Roots_Postflowering||BTX642_Roots_Preflowering	0:0:0.602428356372183:-0.802054274904654||0:0:0.750763942628409:-1.13957034394401||0:0:0.53148486087274:-0.660178811676639||0:0:-0.680470416087898:0.777482029871923||0:0:-0.53148486087274:0.660178811676639||0:0:-0.906657203997104:0.938219250928126
AAATATAGACGAAAACAAAAACTAATT	0.307257	6	ACACAGTTTAGCTGTAAATCACAAGAC	474	AAATATAGACGAAAACAAAAACTAATTACACAGTTTAGCTGTAAATCACAAGAC	15578	483	197	5.3386	8.91796	0.0304275	NA	NA	NA	NA	NA	NA	0	0	0	NA	NA	NA	NA	NA	NA	NA	BTX642_Leaves_Control||BTX642_Leaves_Postflowering||BTX642_Leaves_Preflowering||BTX642_Roots_Control||BTX642_Roots_Postflowering||BTX642_Roots_Preflowering	0:0:0.602428356372183:-0.802054274904654||0:0:0.750763942628409:-1.13957034394401||0:0:0.53148486087274:-0.660178811676639||0:0:-0.680470416087898:0.777482029871923||0:0:-0.53148486087274:0.660178811676639||0:0:-0.906657203997104:0.938219250928126
AAATATAGACGAAAACAAAAACTAATT	0.307257	7	ACACAGTTTACCTATAATTTGCGAGAC	454	AAATATAGACGAAAACAAAAACTAATTACACAGTTTACCTATAATTTGCGAGAC	15578	483	197	5.3386	8.91796	0.0291437	16	3	62829386	54M	1	0	1	0	0	.,SORBI_3003G296200	NA	NA	NA	NA	NA	NA	BTX642_Leaves_Control||BTX642_Leaves_Postflowering||BTX642_Leaves_Preflowering||BTX642_Roots_Control||BTX642_Roots_Postflowering||BTX642_Roots_Preflowering	0:0:0.602428356372183:-0.802054274904654||0:0:0.750763942628409:-1.13957034394401||0:0:0.53148486087274:-0.660178811676639||0:0:-0.680470416087898:0.777482029871923||0:0:-0.53148486087274:0.660178811676639||0:0:-0.906657203997104:0.938219250928126
AAATATAGACGAAAACAAAAACTAATT	0.307257	8	ACACAATTTAGCTGTAAATCACGAGAC	425	AAATATAGACGAAAACAAAAACTAATTACACAATTTAGCTGTAAATCACGAGAC	15578	483	197	5.3386	8.91796	0.0272821	16	8	58321181	54M	9	0	1	0	0	NA	NA	NA	NA	NA	NA	NA	BTX642_Leaves_Control||BTX642_Leaves_Postflowering||BTX642_Leaves_Preflowering||BTX642_Roots_Control||BTX642_Roots_Postflowering||BTX642_Roots_Preflowering	0:0:0.602428356372183:-0.802054274904654||0:0:0.750763942628409:-1.13957034394401||0:0:0.53148486087274:-0.660178811676639||0:0:-0.680470416087898:0.777482029871923||0:0:-0.53148486087274:0.660178811676639||0:0:-0.906657203997104:0.938219250928126
AAATATAGACGAAAACAAAAACTAATT	0.307257	9	ATACAGTTTGGTCGGAATTGACGAGAC	401	AAATATAGACGAAAACAAAAACTAATTATACAGTTTGGTCGGAATTGACGAGAC	15578	483	197	5.3386	8.91796	0.0257414	16	3	66571345	54M	1	0	1	0	0	.,SORBI_3003G344200	NA	NA	NA	NA	NA	NA	BTX642_Leaves_Control||BTX642_Leaves_Postflowering||BTX642_Leaves_Preflowering||BTX642_Roots_Control||BTX642_Roots_Postflowering||BTX642_Roots_Preflowering	0:0:0.602428356372183:-0.802054274904654||0:0:0.750763942628409:-1.13957034394401||0:0:0.53148486087274:-0.660178811676639||0:0:-0.680470416087898:0.777482029871923||0:0:-0.53148486087274:0.660178811676639||0:0:-0.906657203997104:0.938219250928126
AAATATAGATGAAAATAAAAACTAATT	0.430883	1	GTACAGTTTGGTCGAAATTGACGAGAC	2249	AAATATAGATGAAAATAAAAACTAATTGTACAGTTTGGTCGAAATTGACGAGAC	9552	369	197	4.91541	5.14583	0.235448	NA	NA	NA	NA	NA	NA	0	0	0	NA	NA	NA	NA	NA	NA	NA	BTX642_Leaves_Control||BTX642_Leaves_Postflowering||BTX642_Leaves_Preflowering||BTX642_Roots_Control||BTX642_Roots_Postflowering||BTX642_Roots_Preflowering	0:0:-0.997860415525921:0.63141626826909||0:0:-1.74234861178383:0.796702754304863||0:0:-1.18746177770565:0.679616716357564||0:0:1.4342123943219:-1.58686537446728||0:0:0.997860415525921:-0.63141626826909||0:0:1.54142538956141:-1.97024178099135
AAATATAGATGAAAATAAAAACTAATT	0.430883	10	GCACAGTTTAACTGTAAATCACGAGAC	259	AAATATAGATGAAAATAAAAACTAATTGCACAGTTTAACTGTAAATCACGAGAC	9552	369	197	4.91541	5.14583	0.0271147	NA	NA	NA	NA	NA	NA	0	0	0	NA	NA	NA	NA	NA	NA	NA	BTX642_Leaves_Control||BTX642_Leaves_Postflowering||BTX642_Leaves_Preflowering||BTX642_Roots_Control||BTX642_Roots_Postflowering||BTX642_Roots_Preflowering	0:0:-0.997860415525921:0.63141626826909||0:0:-1.74234861178383:0.796702754304863||0:0:-1.18746177770565:0.679616716357564||0:0:1.4342123943219:-1.58686537446728||0:0:0.997860415525921:-0.63141626826909||0:0:1.54142538956141:-1.97024178099135
AAATATAGATGAAAATAAAAACTAATT	0.430883	2	ACACAGTTTATCTGTAAATCACGAGAT	941	AAATATAGATGAAAATAAAAACTAATTACACAGTTTATCTGTAAATCACGAGAT	9552	369	197	4.91541	5.14583	0.0985134	16	2	68339992	54M	6	0	1	0	0	NA	NA	NA	NA	NA	NA	NA	BTX642_Leaves_Control||BTX642_Leaves_Postflowering||BTX642_Leaves_Preflowering||BTX642_Roots_Control||BTX642_Roots_Postflowering||BTX642_Roots_Preflowering	0:0:-0.997860415525921:0.63141626826909||0:0:-1.74234861178383:0.796702754304863||0:0:-1.18746177770565:0.679616716357564||0:0:1.4342123943219:-1.58686537446728||0:0:0.997860415525921:-0.63141626826909||0:0:1.54142538956141:-1.97024178099135
AAATATAGATGAAAATAAAAACTAATT	0.430883	3	GCACAGTTTGGTCGAAATTGACGAGAC	624	AAATATAGATGAAAATAAAAACTAATTGCACAGTTTGGTCGAAATTGACGAGAC	9552	369	197	4.91541	5.14583	0.0653266	NA	NA	NA	NA	NA	NA	0	0	0	NA	NA	NA	NA	NA	NA	NA	BTX642_Leaves_Control||BTX642_Leaves_Postflowering||BTX642_Leaves_Preflowering||BTX642_Roots_Control||BTX642_Roots_Postflowering||BTX642_Roots_Preflowering	0:0:-0.997860415525921:0.63141626826909||0:0:-1.74234861178383:0.796702754304863||0:0:-1.18746177770565:0.679616716357564||0:0:1.4342123943219:-1.58686537446728||0:0:0.997860415525921:-0.63141626826909||0:0:1.54142538956141:-1.97024178099135
AAATATAGATGAAAATAAAAACTAATT	0.430883	4	GCACAGTTTGGTCGGAATTGACGAGAC	490	AAATATAGATGAAAATAAAAACTAATTGCACAGTTTGGTCGGAATTGACGAGAC	9552	369	197	4.91541	5.14583	0.0512982	NA	NA	NA	NA	NA	NA	0	0	0	NA	NA	NA	NA	NA	NA	NA	BTX642_Leaves_Control||BTX642_Leaves_Postflowering||BTX642_Leaves_Preflowering||BTX642_Roots_Control||BTX642_Roots_Postflowering||BTX642_Roots_Preflowering	0:0:-0.997860415525921:0.63141626826909||0:0:-1.74234861178383:0.796702754304863||0:0:-1.18746177770565:0.679616716357564||0:0:1.4342123943219:-1.58686537446728||0:0:0.997860415525921:-0.63141626826909||0:0:1.54142538956141:-1.97024178099135
AAATATAGATGAAAATAAAAACTAATT	0.430883	5	ACACAGTTCTACACAGTTTGTCTGTAA	385	AAATATAGATGAAAATAAAAACTAATTACACAGTTCTACACAGTTTGTCTGTAA	9552	369	197	4.91541	5.14583	0.0403057	256	6	47202373	39M281194N13M2S	2	3	1	0	1	NA	NA	NA	NA	NA	NA	NA	BTX642_Leaves_Control||BTX642_Leaves_Postflowering||BTX642_Leaves_Preflowering||BTX642_Roots_Control||BTX642_Roots_Postflowering||BTX642_Roots_Preflowering	0:0:-0.997860415525921:0.63141626826909||0:0:-1.74234861178383:0.796702754304863||0:0:-1.18746177770565:0.679616716357564||0:0:1.4342123943219:-1.58686537446728||0:0:0.997860415525921:-0.63141626826909||0:0:1.54142538956141:-1.97024178099135
AAATATAGATGAAAATAAAAACTAATT	0.430883	6	GCACAATTTAACTGTAAATCGTGAGAC	358	AAATATAGATGAAAATAAAAACTAATTGCACAATTTAACTGTAAATCGTGAGAC	9552	369	197	4.91541	5.14583	0.0374791	16	5	57747758	54M	1	1	1	0	0	NA	NA	NA	NA	NA	NA	NA	BTX642_Leaves_Control||BTX642_Leaves_Postflowering||BTX642_Leaves_Preflowering||BTX642_Roots_Control||BTX642_Roots_Postflowering||BTX642_Roots_Preflowering	0:0:-0.997860415525921:0.63141626826909||0:0:-1.74234861178383:0.796702754304863||0:0:-1.18746177770565:0.679616716357564||0:0:1.4342123943219:-1.58686537446728||0:0:0.997860415525921:-0.63141626826909||0:0:1.54142538956141:-1.97024178099135
AAATATAGATGAAAATAAAAACTAATT	0.430883	7	ACACAGTTTGGTCGGAATTGACGAGAC	287	AAATATAGATGAAAATAAAAACTAATTACACAGTTTGGTCGGAATTGACGAGAC	9552	369	197	4.91541	5.14583	0.0300461	NA	NA	NA	NA	NA	NA	0	0	0	NA	NA	NA	NA	NA	NA	NA	BTX642_Leaves_Control||BTX642_Leaves_Postflowering||BTX642_Leaves_Preflowering||BTX642_Roots_Control||BTX642_Roots_Postflowering||BTX642_Roots_Preflowering	0:0:-0.997860415525921:0.63141626826909||0:0:-1.74234861178383:0.796702754304863||0:0:-1.18746177770565:0.679616716357564||0:0:1.4342123943219:-1.58686537446728||0:0:0.997860415525921:-0.63141626826909||0:0:1.54142538956141:-1.97024178099135
AAATATAGATGAAAATAAAAACTAATT	0.430883	8	GCACAGTTTCGTCGAAATTGACGAGAC	282	AAATATAGATGAAAATAAAAACTAATTGCACAGTTTCGTCGAAATTGACGAGAC	9552	369	197	4.91541	5.14583	0.0295226	0	1	67019010	54M	1	0	1	0	0	NA	NA	NA	NA	NA	NA	NA	BTX642_Leaves_Control||BTX642_Leaves_Postflowering||BTX642_Leaves_Preflowering||BTX642_Roots_Control||BTX642_Roots_Postflowering||BTX642_Roots_Preflowering	0:0:-0.997860415525921:0.63141626826909||0:0:-1.74234861178383:0.796702754304863||0:0:-1.18746177770565:0.679616716357564||0:0:1.4342123943219:-1.58686537446728||0:0:0.997860415525921:-0.63141626826909||0:0:1.54142538956141:-1.97024178099135
AAATATAGATGAAAATAAAAACTAATT	0.430883	9	ACACAGTTTACCTGTAAATCGCGATAT	278	AAATATAGATGAAAATAAAAACTAATTACACAGTTTACCTGTAAATCGCGATAT	9552	369	197	4.91541	5.14583	0.0291039	0	2	20075439	54M	1	0	1	0	0	NA	NA	NA	NA	NA	NA	NA	BTX642_Leaves_Control||BTX642_Leaves_Postflowering||BTX642_Leaves_Preflowering||BTX642_Roots_Control||BTX642_Roots_Postflowering||BTX642_Roots_Preflowering	0:0:-0.997860415525921:0.63141626826909||0:0:-1.74234861178383:0.796702754304863||0:0:-1.18746177770565:0.679616716357564||0:0:1.4342123943219:-1.58686537446728||0:0:0.997860415525921:-0.63141626826909||0:0:1.54142538956141:-1.97024178099135
AAATATGCACTTCATTTTCTCGAAAAG	0.365308	1	CGCCGAATCCCGCCTCGCAAGCTCGGC	649	AAATATGCACTTCATTTTCTCGAAAAGCGCCGAATCCCGCCTCGCAAGCTCGGC	1432	61	136	1.86119	5.56494	0.453212	NA	NA	NA	NA	NA	NA	0	0	0	NA	NA	NA	NA	NA	NA	NA	BTX642_Leaves_Control||BTX642_Leaves_Postflowering||BTX642_Leaves_Preflowering||BTX642_Roots_Control||BTX642_Roots_Postflowering||BTX642_Roots_Preflowering	0:0:2.70450587559632:-3.11391454111135||0:0:1.62008746093546:-1.11629825462355||0:0:2.05099750750857:-1.75893643663176||0:0:-3.00138504637831:1.49540882342422||0:0:-1.62008746093546:1.11629825462355||0:0:-2.67624093930106:1.42031725121142
AAATATGCACTTCATTTTCTCGAAAAG	0.365308	10	CGCCGAATCCATACTCTCTCTACCCTT	3	AAATATGCACTTCATTTTCTCGAAAAGCGCCGAATCCATACTCTCTCTACCCTT	1432	61	136	1.86119	5.56494	0.00209497	16	5	50746402	54M	5	2	1	0	0	NA	NA	NA	NA	NA	NA	NA	BTX642_Leaves_Control||BTX642_Leaves_Postflowering||BTX642_Leaves_Preflowering||BTX642_Roots_Control||BTX642_Roots_Postflowering||BTX642_Roots_Preflowering	0:0:2.70450587559632:-3.11391454111135||0:0:1.62008746093546:-1.11629825462355||0:0:2.05099750750857:-1.75893643663176||0:0:-3.00138504637831:1.49540882342422||0:0:-1.62008746093546:1.11629825462355||0:0:-2.67624093930106:1.42031725121142
AAATATGCACTTCATTTTCTCGAAAAG	0.365308	2	CGCCGAATCCATCCTCTCTCTACCCTT	634	AAATATGCACTTCATTTTCTCGAAAAGCGCCGAATCCATCCTCTCTCTACCCTT	1432	61	136	1.86119	5.56494	0.442737	0	5	22504573	54M	5	1	1	0	0	NA	NA	NA	NA	NA	NA	NA	BTX642_Leaves_Control||BTX642_Leaves_Postflowering||BTX642_Leaves_Preflowering||BTX642_Roots_Control||BTX642_Roots_Postflowering||BTX642_Roots_Preflowering	0:0:2.70450587559632:-3.11391454111135||0:0:1.62008746093546:-1.11629825462355||0:0:2.05099750750857:-1.75893643663176||0:0:-3.00138504637831:1.49540882342422||0:0:-1.62008746093546:1.11629825462355||0:0:-2.67624093930106:1.42031725121142
AAATATGCACTTCATTTTCTCGAAAAG	0.365308	3	CGCCGAATCCCGAGAGAGGAACCCATC	29	AAATATGCACTTCATTTTCTCGAAAAGCGCCGAATCCCGAGAGAGGAACCCATC	1432	61	136	1.86119	5.56494	0.0202514	0	7	58089706	54M	1	0	1	0	0	.,SORBI_3007G149700	NA	NA	NA	NA	NA	NA	BTX642_Leaves_Control||BTX642_Leaves_Postflowering||BTX642_Leaves_Preflowering||BTX642_Roots_Control||BTX642_Roots_Postflowering||BTX642_Roots_Preflowering	0:0:2.70450587559632:-3.11391454111135||0:0:1.62008746093546:-1.11629825462355||0:0:2.05099750750857:-1.75893643663176||0:0:-3.00138504637831:1.49540882342422||0:0:-1.62008746093546:1.11629825462355||0:0:-2.67624093930106:1.42031725121142
AAATATGCACTTCATTTTCTCGAAAAG	0.365308	4	CGCCGAATCCTGCCTCGCAAGCTCGGC	29	AAATATGCACTTCATTTTCTCGAAAAGCGCCGAATCCTGCCTCGCAAGCTCGGC	1432	61	136	1.86119	5.56494	0.0202514	NA	NA	NA	NA	NA	NA	0	0	0	NA	NA	NA	NA	NA	NA	NA	BTX642_Leaves_Control||BTX642_Leaves_Postflowering||BTX642_Leaves_Preflowering||BTX642_Roots_Control||BTX642_Roots_Postflowering||BTX642_Roots_Preflowering	0:0:2.70450587559632:-3.11391454111135||0:0:1.62008746093546:-1.11629825462355||0:0:2.05099750750857:-1.75893643663176||0:0:-3.00138504637831:1.49540882342422||0:0:-1.62008746093546:1.11629825462355||0:0:-2.67624093930106:1.42031725121142
AAATATGCACTTCATTTTCTCGAAAAG	0.365308	5	CGCCGAATCCCGCCTCGCAAACTCGGC	11	AAATATGCACTTCATTTTCTCGAAAAGCGCCGAATCCCGCCTCGCAAACTCGGC	1432	61	136	1.86119	5.56494	0.00768156	0	9	48780071	54M	1	1	1	0	0	NA	NA	NA	NA	NA	NA	NA	BTX642_Leaves_Control||BTX642_Leaves_Postflowering||BTX642_Leaves_Preflowering||BTX642_Roots_Control||BTX642_Roots_Postflowering||BTX642_Roots_Preflowering	0:0:2.70450587559632:-3.11391454111135||0:0:1.62008746093546:-1.11629825462355||0:0:2.05099750750857:-1.75893643663176||0:0:-3.00138504637831:1.49540882342422||0:0:-1.62008746093546:1.11629825462355||0:0:-2.67624093930106:1.42031725121142
AAATATGCACTTCATTTTCTCGAAAAG	0.365308	6	CGCCGAATCCCGCCGAGCTTGCAAGTG	6	AAATATGCACTTCATTTTCTCGAAAAGCGCCGAATCCCGCCGAGCTTGCAAGTG	1432	61	136	1.86119	5.56494	0.00418994	0	1	1655165	54M	1	1	1	0	0	NA	NA	NA	NA	NA	NA	NA	BTX642_Leaves_Control||BTX642_Leaves_Postflowering||BTX642_Leaves_Preflowering||BTX642_Roots_Control||BTX642_Roots_Postflowering||BTX642_Roots_Preflowering	0:0:2.70450587559632:-3.11391454111135||0:0:1.62008746093546:-1.11629825462355||0:0:2.05099750750857:-1.75893643663176||0:0:-3.00138504637831:1.49540882342422||0:0:-1.62008746093546:1.11629825462355||0:0:-2.67624093930106:1.42031725121142
AAATATGCACTTCATTTTCTCGAAAAG	0.365308	7	CGCTGAATCCCGCCTCGCAAGCTCGGC	6	AAATATGCACTTCATTTTCTCGAAAAGCGCTGAATCCCGCCTCGCAAGCTCGGC	1432	61	136	1.86119	5.56494	0.00418994	NA	NA	NA	NA	NA	NA	0	0	0	NA	NA	NA	NA	NA	NA	NA	BTX642_Leaves_Control||BTX642_Leaves_Postflowering||BTX642_Leaves_Preflowering||BTX642_Roots_Control||BTX642_Roots_Postflowering||BTX642_Roots_Preflowering	0:0:2.70450587559632:-3.11391454111135||0:0:1.62008746093546:-1.11629825462355||0:0:2.05099750750857:-1.75893643663176||0:0:-3.00138504637831:1.49540882342422||0:0:-1.62008746093546:1.11629825462355||0:0:-2.67624093930106:1.42031725121142
AAATATGCACTTCATTTTCTCGAAAAG	0.365308	8	TGCTGAGGAACCCATCCTCTCTCTACC	4	AAATATGCACTTCATTTTCTCGAAAAGTGCTGAGGAACCCATCCTCTCTCTACC	1432	61	136	1.86119	5.56494	0.0027933	16	1	70691187	54M	1	0	1	0	0	NA	NA	NA	NA	NA	NA	NA	BTX642_Leaves_Control||BTX642_Leaves_Postflowering||BTX642_Leaves_Preflowering||BTX642_Roots_Control||BTX642_Roots_Postflowering||BTX642_Roots_Preflowering	0:0:2.70450587559632:-3.11391454111135||0:0:1.62008746093546:-1.11629825462355||0:0:2.05099750750857:-1.75893643663176||0:0:-3.00138504637831:1.49540882342422||0:0:-1.62008746093546:1.11629825462355||0:0:-2.67624093930106:1.42031725121142
AAATATGCACTTCATTTTCTCGAAAAG	0.365308	9	CGCCGAATCAATCCTCTCTCTACCCTT	3	AAATATGCACTTCATTTTCTCGAAAAGCGCCGAATCAATCCTCTCTCTACCCTT	1432	61	136	1.86119	5.56494	0.00209497	16	4	43956827	54M	1	1	1	0	0	.,SORBI_3004G144500	NA	NA	NA	NA	NA	NA	BTX642_Leaves_Control||BTX642_Leaves_Postflowering||BTX642_Leaves_Preflowering||BTX642_Roots_Control||BTX642_Roots_Postflowering||BTX642_Roots_Preflowering	0:0:2.70450587559632:-3.11391454111135||0:0:1.62008746093546:-1.11629825462355||0:0:2.05099750750857:-1.75893643663176||0:0:-3.00138504637831:1.49540882342422||0:0:-1.62008746093546:1.11629825462355||0:0:-2.67624093930106:1.42031725121142
AAATATTTTGGAACTAAACAAGGCCTT	0.273112	1	ACTGAAAACTTTTGGAGAGAGACTTGA	1216	AAATATTTTGGAACTAAACAAGGCCTTACTGAAAACTTTTGGAGAGAGACTTGA	1905	67	158	1.92723	6.95328	0.63832	16	1	56387731	1S53M	1	0	1	0	0	.,SORBI_3001G287800	NA	NA	NA	NA	NA	NA	BTX642_Leaves_Control||BTX642_Leaves_Postflowering||BTX642_Leaves_Preflowering||BTX642_Roots_Control||BTX642_Roots_Postflowering||BTX642_Roots_Preflowering	0:0:-1.1557358834531:10.2781956517393||0:0:-1.36181768235049:10.5951806137519||0:0:-1.49034685481543:10.7789093140633||0:0:1.1557358834531:-10.2781956517393||0:0:1.15582325403332:-10.2786541698867||0:0:1.15590052259557:-10.279058733037
AAATATTTTGGAACTAAACAAGGCCTT	0.273112	10	GATGGAACTTAGCAAAGTTTGTTACGG	4	AAATATTTTGGAACTAAACAAGGCCTTGATGGAACTTAGCAAAGTTTGTTACGG	1905	67	158	1.92723	6.95328	0.00209974	0	1	1776769	54M	1	0	1	0	0	NA	NA	NA	NA	NA	NA	NA	BTX642_Leaves_Control||BTX642_Leaves_Postflowering||BTX642_Leaves_Preflowering||BTX642_Roots_Control||BTX642_Roots_Postflowering||BTX642_Roots_Preflowering	0:0:-1.1557358834531:10.2781956517393||0:0:-1.36181768235049:10.5951806137519||0:0:-1.49034685481543:10.7789093140633||0:0:1.1557358834531:-10.2781956517393||0:0:1.15582325403332:-10.2786541698867||0:0:1.15590052259557:-10.279058733037
AAATATTTTGGAACTAAACAAGGCCTT	0.273112	2	GATCATTGCGTTGTTATTACATCCATG	360	AAATATTTTGGAACTAAACAAGGCCTTGATCATTGCGTTGTTATTACATCCATG	1905	67	158	1.92723	6.95328	0.188976	NA	NA	NA	NA	NA	NA	0	0	0	NA	NA	NA	NA	NA	NA	NA	BTX642_Leaves_Control||BTX642_Leaves_Postflowering||BTX642_Leaves_Preflowering||BTX642_Roots_Control||BTX642_Roots_Postflowering||BTX642_Roots_Preflowering	0:0:-1.1557358834531:10.2781956517393||0:0:-1.36181768235049:10.5951806137519||0:0:-1.49034685481543:10.7789093140633||0:0:1.1557358834531:-10.2781956517393||0:0:1.15582325403332:-10.2786541698867||0:0:1.15590052259557:-10.279058733037
AAATATTTTGGAACTAAACAAGGCCTT	0.273112	3	AGCTTTTCTAGTCGATCAGATTCAAAT	137	AAATATTTTGGAACTAAACAAGGCCTTAGCTTTTCTAGTCGATCAGATTCAAAT	1905	67	158	1.92723	6.95328	0.071916	16	6	53297492	54M	1	0	1	0	0	NA	NA	NA	NA	NA	NA	NA	BTX642_Leaves_Control||BTX642_Leaves_Postflowering||BTX642_Leaves_Preflowering||BTX642_Roots_Control||BTX642_Roots_Postflowering||BTX642_Roots_Preflowering	0:0:-1.1557358834531:10.2781956517393||0:0:-1.36181768235049:10.5951806137519||0:0:-1.49034685481543:10.7789093140633||0:0:1.1557358834531:-10.2781956517393||0:0:1.15582325403332:-10.2786541698867||0:0:1.15590052259557:-10.279058733037
AAATATTTTGGAACTAAACAAGGCCTT	0.273112	4	TATCAGTTCGACTGCTCAATAGTCAAG	53	AAATATTTTGGAACTAAACAAGGCCTTTATCAGTTCGACTGCTCAATAGTCAAG	1905	67	158	1.92723	6.95328	0.0278215	NA	NA	NA	NA	NA	NA	0	1	0	NA	NA	NA	NA	NA	NA	NA	BTX642_Leaves_Control||BTX642_Leaves_Postflowering||BTX642_Leaves_Preflowering||BTX642_Roots_Control||BTX642_Roots_Postflowering||BTX642_Roots_Preflowering	0:0:-1.1557358834531:10.2781956517393||0:0:-1.36181768235049:10.5951806137519||0:0:-1.49034685481543:10.7789093140633||0:0:1.1557358834531:-10.2781956517393||0:0:1.15582325403332:-10.2786541698867||0:0:1.15590052259557:-10.279058733037
AAATATTTTGGAACTAAACAAGGCCTT	0.273112	5	ACTCCCGTCCCGAGCCAACATCATTTA	20	AAATATTTTGGAACTAAACAAGGCCTTACTCCCGTCCCGAGCCAACATCATTTA	1905	67	158	1.92723	6.95328	0.0104987	16	3	235158	1S28M161829N25M	1	0	1	0	1	.,SORBI_3003G002100	NA	NA	NA	NA	NA	NA	BTX642_Leaves_Control||BTX642_Leaves_Postflowering||BTX642_Leaves_Preflowering||BTX642_Roots_Control||BTX642_Roots_Postflowering||BTX642_Roots_Preflowering	0:0:-1.1557358834531:10.2781956517393||0:0:-1.36181768235049:10.5951806137519||0:0:-1.49034685481543:10.7789093140633||0:0:1.1557358834531:-10.2781956517393||0:0:1.15582325403332:-10.2786541698867||0:0:1.15590052259557:-10.279058733037
AAATATTTTGGAACTAAACAAGGCCTT	0.273112	6	GTTTGAAAAGTCATGACTGAAAATATT	18	AAATATTTTGGAACTAAACAAGGCCTTGTTTGAAAAGTCATGACTGAAAATATT	1905	67	158	1.92723	6.95328	0.00944882	16	2	61694260	54M	1	1	1	0	0	.,SORBI_3002G225100	NA	NA	NA	NA	NA	NA	BTX642_Leaves_Control||BTX642_Leaves_Postflowering||BTX642_Leaves_Preflowering||BTX642_Roots_Control||BTX642_Roots_Postflowering||BTX642_Roots_Preflowering	0:0:-1.1557358834531:10.2781956517393||0:0:-1.36181768235049:10.5951806137519||0:0:-1.49034685481543:10.7789093140633||0:0:1.1557358834531:-10.2781956517393||0:0:1.15582325403332:-10.2786541698867||0:0:1.15590052259557:-10.279058733037
AAATATTTTGGAACTAAACAAGGCCTT	0.273112	7	AGTAGTGGAGTGAGCTAATGTGAACTT	15	AAATATTTTGGAACTAAACAAGGCCTTAGTAGTGGAGTGAGCTAATGTGAACTT	1905	67	158	1.92723	6.95328	0.00787402	NA	NA	NA	NA	NA	NA	0	1	0	NA	NA	NA	NA	NA	NA	NA	BTX642_Leaves_Control||BTX642_Leaves_Postflowering||BTX642_Leaves_Preflowering||BTX642_Roots_Control||BTX642_Roots_Postflowering||BTX642_Roots_Preflowering	0:0:-1.1557358834531:10.2781956517393||0:0:-1.36181768235049:10.5951806137519||0:0:-1.49034685481543:10.7789093140633||0:0:1.1557358834531:-10.2781956517393||0:0:1.15582325403332:-10.2786541698867||0:0:1.15590052259557:-10.279058733037
AAATATTTTGGAACTAAACAAGGCCTT	0.273112	8	AGCTGCAATGCGCGCACGCGCATAAAA	9	AAATATTTTGGAACTAAACAAGGCCTTAGCTGCAATGCGCGCACGCGCATAAAA	1905	67	158	1.92723	6.95328	0.00472441	16	2	7067086	4S50M	1	0	1	0	0	NA	NA	NA	NA	NA	NA	NA	BTX642_Leaves_Control||BTX642_Leaves_Postflowering||BTX642_Leaves_Preflowering||BTX642_Roots_Control||BTX642_Roots_Postflowering||BTX642_Roots_Preflowering	0:0:-1.1557358834531:10.2781956517393||0:0:-1.36181768235049:10.5951806137519||0:0:-1.49034685481543:10.7789093140633||0:0:1.1557358834531:-10.2781956517393||0:0:1.15582325403332:-10.2786541698867||0:0:1.15590052259557:-10.279058733037
AAATATTTTGGAACTAAACAAGGCCTT	0.273112	9	GAGCGCATCGTCAAGGCCGAGGCTTCC	4	AAATATTTTGGAACTAAACAAGGCCTTGAGCGCATCGTCAAGGCCGAGGCTTCC	1905	67	158	1.92723	6.95328	0.00209974	NA	NA	NA	NA	NA	NA	0	1	0	NA	NA	NA	NA	NA	NA	NA	BTX642_Leaves_Control||BTX642_Leaves_Postflowering||BTX642_Leaves_Preflowering||BTX642_Roots_Control||BTX642_Roots_Postflowering||BTX642_Roots_Preflowering	0:0:-1.1557358834531:10.2781956517393||0:0:-1.36181768235049:10.5951806137519||0:0:-1.49034685481543:10.7789093140633||0:0:1.1557358834531:-10.2781956517393||0:0:1.15582325403332:-10.2786541698867||0:0:1.15590052259557:-10.279058733037
AAATCGCGAGACGAATCTTTTAAGCCT	0.355016	1	AGTTACTCTATGATTAGACAATGTTTA	726	AAATCGCGAGACGAATCTTTTAAGCCTAGTTACTCTATGATTAGACAATGTTTA	3339	124	190	3.89936	6.94879	0.21743	256	4	44687386	25M7314N28M1S	6	0	1	0	1	NA	NA	NA	NA	NA	NA	NA	BTX642_Leaves_Control||BTX642_Leaves_Postflowering||BTX642_Leaves_Preflowering||BTX642_Roots_Control||BTX642_Roots_Postflowering||BTX642_Roots_Preflowering	0:0:3.03565798577588:-0.840879409259046||0:0:3.61024592103459:-2.03391812741206||0:0:3.28406466070651:-1.24935777895339||0:0:-3.40143978574806:0.851447439223328||0:0:-5.49060583074121:0.8894640800506||0:0:-3.03565798577588:0.840879409259046
AAATCGCGAGACGAATCTTTTAAGCCT	0.355016	10	AATTAGTCCATGATTAGCCTTAAGTGC	70	AAATCGCGAGACGAATCTTTTAAGCCTAATTAGTCCATGATTAGCCTTAAGTGC	3339	124	190	3.89936	6.94879	0.0209644	0	2	77516834	54M	5	0	1	0	0	.,SORBI_3001G308600	NA	NA	NA	NA	NA	NA	BTX642_Leaves_Control||BTX642_Leaves_Postflowering||BTX642_Leaves_Preflowering||BTX642_Roots_Control||BTX642_Roots_Postflowering||BTX642_Roots_Preflowering	0:0:3.03565798577588:-0.840879409259046||0:0:3.61024592103459:-2.03391812741206||0:0:3.28406466070651:-1.24935777895339||0:0:-3.40143978574806:0.851447439223328||0:0:-5.49060583074121:0.8894640800506||0:0:-3.03565798577588:0.840879409259046
AAATCGCGAGACGAATCTTTTAAGCCT	0.355016	2	AGTTAGTCTATGATTAGCCTTAAGTGC	546	AAATCGCGAGACGAATCTTTTAAGCCTAGTTAGTCTATGATTAGCCTTAAGTGC	3339	124	190	3.89936	6.94879	0.163522	NA	NA	NA	NA	NA	NA	0	0	0	NA	NA	NA	NA	NA	NA	NA	BTX642_Leaves_Control||BTX642_Leaves_Postflowering||BTX642_Leaves_Preflowering||BTX642_Roots_Control||BTX642_Roots_Postflowering||BTX642_Roots_Preflowering	0:0:3.03565798577588:-0.840879409259046||0:0:3.61024592103459:-2.03391812741206||0:0:3.28406466070651:-1.24935777895339||0:0:-3.40143978574806:0.851447439223328||0:0:-5.49060583074121:0.8894640800506||0:0:-3.03565798577588:0.840879409259046
AAATCGCGAGACGAATCTTTTAAGCCT	0.355016	3	AATGTCAAATAAAAACAAAAATACTAA	347	AAATCGCGAGACGAATCTTTTAAGCCTAATGTCAAATAAAAACAAAAATACTAA	3339	124	190	3.89936	6.94879	0.103923	16	1	80370100	2S52M	1	0	1	0	0	.,SORBI_3001G540800	NA	NA	NA	NA	NA	NA	BTX642_Leaves_Control||BTX642_Leaves_Postflowering||BTX642_Leaves_Preflowering||BTX642_Roots_Control||BTX642_Roots_Postflowering||BTX642_Roots_Preflowering	0:0:3.03565798577588:-0.840879409259046||0:0:3.61024592103459:-2.03391812741206||0:0:3.28406466070651:-1.24935777895339||0:0:-3.40143978574806:0.851447439223328||0:0:-5.49060583074121:0.8894640800506||0:0:-3.03565798577588:0.840879409259046
AAATCGCGAGACGAATCTTTTAAGCCT	0.355016	4	AGTTACTTCATGATTAGCCTTAAGTGC	291	AAATCGCGAGACGAATCTTTTAAGCCTAGTTACTTCATGATTAGCCTTAAGTGC	3339	124	190	3.89936	6.94879	0.0871518	NA	NA	NA	NA	NA	NA	0	0	0	NA	NA	NA	NA	NA	NA	NA	BTX642_Leaves_Control||BTX642_Leaves_Postflowering||BTX642_Leaves_Preflowering||BTX642_Roots_Control||BTX642_Roots_Postflowering||BTX642_Roots_Preflowering	0:0:3.03565798577588:-0.840879409259046||0:0:3.61024592103459:-2.03391812741206||0:0:3.28406466070651:-1.24935777895339||0:0:-3.40143978574806:0.851447439223328||0:0:-5.49060583074121:0.8894640800506||0:0:-3.03565798577588:0.840879409259046
AAATCGCGAGACGAATCTTTTAAGCCT	0.355016	5	AGTTACTCCATGATTAGCCTTAAGTGC	287	AAATCGCGAGACGAATCTTTTAAGCCTAGTTACTCCATGATTAGCCTTAAGTGC	3339	124	190	3.89936	6.94879	0.0859539	NA	NA	NA	NA	NA	NA	0	0	0	NA	NA	NA	NA	NA	NA	NA	BTX642_Leaves_Control||BTX642_Leaves_Postflowering||BTX642_Leaves_Preflowering||BTX642_Roots_Control||BTX642_Roots_Postflowering||BTX642_Roots_Preflowering	0:0:3.03565798577588:-0.840879409259046||0:0:3.61024592103459:-2.03391812741206||0:0:3.28406466070651:-1.24935777895339||0:0:-3.40143978574806:0.851447439223328||0:0:-5.49060583074121:0.8894640800506||0:0:-3.03565798577588:0.840879409259046
AAATCGCGAGACGAATCTTTTAAGCCT	0.355016	6	AGTTACTCCATGATTGGACAATGTTTG	248	AAATCGCGAGACGAATCTTTTAAGCCTAGTTACTCCATGATTGGACAATGTTTG	3339	124	190	3.89936	6.94879	0.0742737	NA	NA	NA	NA	NA	NA	0	0	0	NA	NA	NA	NA	NA	NA	NA	BTX642_Leaves_Control||BTX642_Leaves_Postflowering||BTX642_Leaves_Preflowering||BTX642_Roots_Control||BTX642_Roots_Postflowering||BTX642_Roots_Preflowering	0:0:3.03565798577588:-0.840879409259046||0:0:3.61024592103459:-2.03391812741206||0:0:3.28406466070651:-1.24935777895339||0:0:-3.40143978574806:0.851447439223328||0:0:-5.49060583074121:0.8894640800506||0:0:-3.03565798577588:0.840879409259046
AAATCGCGAGACGAATCTTTTAAGCCT	0.355016	7	AATTATTCTATAATTAGACAAAGTTTG	163	AAATCGCGAGACGAATCTTTTAAGCCTAATTATTCTATAATTAGACAAAGTTTG	3339	124	190	3.89936	6.94879	0.048817	16	10	60676290	54M	1	0	1	0	0	NA	NA	NA	NA	NA	NA	NA	BTX642_Leaves_Control||BTX642_Leaves_Postflowering||BTX642_Leaves_Preflowering||BTX642_Roots_Control||BTX642_Roots_Postflowering||BTX642_Roots_Preflowering	0:0:3.03565798577588:-0.840879409259046||0:0:3.61024592103459:-2.03391812741206||0:0:3.28406466070651:-1.24935777895339||0:0:-3.40143978574806:0.851447439223328||0:0:-5.49060583074121:0.8894640800506||0:0:-3.03565798577588:0.840879409259046
AAATCGCGAGACGAATCTTTTAAGCCT	0.355016	8	AGTTACTCCATGATTGGACCATGTTTA	83	AAATCGCGAGACGAATCTTTTAAGCCTAGTTACTCCATGATTGGACCATGTTTA	3339	124	190	3.89936	6.94879	0.0248577	16	3	60099496	1S53M	1	0	1	0	0	.,SORBI_3003G263400,SORBI_3003G263450	NA	NA	NA	NA	NA	NA	BTX642_Leaves_Control||BTX642_Leaves_Postflowering||BTX642_Leaves_Preflowering||BTX642_Roots_Control||BTX642_Roots_Postflowering||BTX642_Roots_Preflowering	0:0:3.03565798577588:-0.840879409259046||0:0:3.61024592103459:-2.03391812741206||0:0:3.28406466070651:-1.24935777895339||0:0:-3.40143978574806:0.851447439223328||0:0:-5.49060583074121:0.8894640800506||0:0:-3.03565798577588:0.840879409259046
AAATCGCGAGACGAATCTTTTAAGCCT	0.355016	9	AGTTAGTCCATGATTAGCCTTAAGTGC	70	AAATCGCGAGACGAATCTTTTAAGCCTAGTTAGTCCATGATTAGCCTTAAGTGC	3339	124	190	3.89936	6.94879	0.0209644	NA	NA	NA	NA	NA	NA	0	0	0	NA	NA	NA	NA	NA	NA	NA	BTX642_Leaves_Control||BTX642_Leaves_Postflowering||BTX642_Leaves_Preflowering||BTX642_Roots_Control||BTX642_Roots_Postflowering||BTX642_Roots_Preflowering	0:0:3.03565798577588:-0.840879409259046||0:0:3.61024592103459:-2.03391812741206||0:0:3.28406466070651:-1.24935777895339||0:0:-3.40143978574806:0.851447439223328||0:0:-5.49060583074121:0.8894640800506||0:0:-3.03565798577588:0.840879409259046
AAATCTTTTGAGCCTAGTTAGTCCATG	0.233103	1	ATTGGACAACATTTGTCAAATACGAAC	663	AAATCTTTTGAGCCTAGTTAGTCCATGATTGGACAACATTTGTCAAATACGAAC	3127	114	190	3.28798	5.63224	0.212024	0	4	59196051	54M	1	0	1	0	0	.,SORBI_3004G244400	NA	NA	NA	NA	NA	NA	BTX642_Leaves_Control||BTX642_Leaves_Postflowering||BTX642_Leaves_Preflowering||BTX642_Roots_Control||BTX642_Roots_Postflowering||BTX642_Roots_Preflowering	0:0:0.440747051794949:-0.468214547646726||0:0:0.815476271383582:-1.03346865852711||0:0:0.344575430153557:-0.345466244844257||0:0:-0.344575430153557:0.345466244844257||0:0:-0.766465847288766:0.650647582516964||0:0:-1.64141818494281:1.10823928821505
AAATCTTTTGAGCCTAGTTAGTCCATG	0.233103	10	ATTGGATAATATTTTTCAAATACAAAC	12	AAATCTTTTGAGCCTAGTTAGTCCATGATTGGATAATATTTTTCAAATACAAAC	3127	114	190	3.28798	5.63224	0.00383754	16	4	52590443	54M	2	0	1	0	0	.,SORBI_3004G173200	NA	NA	NA	NA	NA	NA	BTX642_Leaves_Control||BTX642_Leaves_Postflowering||BTX642_Leaves_Preflowering||BTX642_Roots_Control||BTX642_Roots_Postflowering||BTX642_Roots_Preflowering	0:0:0.440747051794949:-0.468214547646726||0:0:0.815476271383582:-1.03346865852711||0:0:0.344575430153557:-0.345466244844257||0:0:-0.344575430153557:0.345466244844257||0:0:-0.766465847288766:0.650647582516964||0:0:-1.64141818494281:1.10823928821505
AAATCTTTTGAGCCTAGTTAGTCCATG	0.233103	2	ATTGGACAATATTTGTCAAATACAAAC	618	AAATCTTTTGAGCCTAGTTAGTCCATGATTGGACAATATTTGTCAAATACAAAC	3127	114	190	3.28798	5.63224	0.197634	NA	NA	NA	NA	NA	NA	0	0	0	NA	NA	NA	NA	NA	NA	NA	BTX642_Leaves_Control||BTX642_Leaves_Postflowering||BTX642_Leaves_Preflowering||BTX642_Roots_Control||BTX642_Roots_Postflowering||BTX642_Roots_Preflowering	0:0:0.440747051794949:-0.468214547646726||0:0:0.815476271383582:-1.03346865852711||0:0:0.344575430153557:-0.345466244844257||0:0:-0.344575430153557:0.345466244844257||0:0:-0.766465847288766:0.650647582516964||0:0:-1.64141818494281:1.10823928821505
AAATCTTTTGAGCCTAGTTAGTCCATG	0.233103	3	GTTGGACAATAATTACCACAAACAAAC	599	AAATCTTTTGAGCCTAGTTAGTCCATGGTTGGACAATAATTACCACAAACAAAC	3127	114	190	3.28798	5.63224	0.191557	NA	NA	NA	NA	NA	NA	0	0	0	NA	NA	NA	NA	NA	NA	NA	BTX642_Leaves_Control||BTX642_Leaves_Postflowering||BTX642_Leaves_Preflowering||BTX642_Roots_Control||BTX642_Roots_Postflowering||BTX642_Roots_Preflowering	0:0:0.440747051794949:-0.468214547646726||0:0:0.815476271383582:-1.03346865852711||0:0:0.344575430153557:-0.345466244844257||0:0:-0.344575430153557:0.345466244844257||0:0:-0.766465847288766:0.650647582516964||0:0:-1.64141818494281:1.10823928821505
AAATCTTTTGAGCCTAGTTAGTCCATG	0.233103	4	ATTGAACAATATTTATCAAATACAAAT	437	AAATCTTTTGAGCCTAGTTAGTCCATGATTGAACAATATTTATCAAATACAAAT	3127	114	190	3.28798	5.63224	0.139751	0	7	12295734	54M	1	0	1	0	0	.,SORBI_3007G088400	NA	NA	NA	NA	NA	NA	BTX642_Leaves_Control||BTX642_Leaves_Postflowering||BTX642_Leaves_Preflowering||BTX642_Roots_Control||BTX642_Roots_Postflowering||BTX642_Roots_Preflowering	0:0:0.440747051794949:-0.468214547646726||0:0:0.815476271383582:-1.03346865852711||0:0:0.344575430153557:-0.345466244844257||0:0:-0.344575430153557:0.345466244844257||0:0:-0.766465847288766:0.650647582516964||0:0:-1.64141818494281:1.10823928821505
AAATCTTTTGAGCCTAGTTAGTCCATG	0.233103	5	ATTATACACTAATTGCTATAATTACAC	213	AAATCTTTTGAGCCTAGTTAGTCCATGATTATACACTAATTGCTATAATTACAC	3127	114	190	3.28798	5.63224	0.0681164	0	1	68002159	54M	1	0	1	0	0	.,SORBI_3001G393700	NA	NA	NA	NA	NA	NA	BTX642_Leaves_Control||BTX642_Leaves_Postflowering||BTX642_Leaves_Preflowering||BTX642_Roots_Control||BTX642_Roots_Postflowering||BTX642_Roots_Preflowering	0:0:0.440747051794949:-0.468214547646726||0:0:0.815476271383582:-1.03346865852711||0:0:0.344575430153557:-0.345466244844257||0:0:-0.344575430153557:0.345466244844257||0:0:-0.766465847288766:0.650647582516964||0:0:-1.64141818494281:1.10823928821505
AAATCTTTTGAGCCTAGTTAGTCCATG	0.233103	6	GCCTTGTTTAGTTCCAAAATTTTTTGC	187	AAATCTTTTGAGCCTAGTTAGTCCATGGCCTTGTTTAGTTCCAAAATTTTTTGC	3127	114	190	3.28798	5.63224	0.0598017	16	9	3498242	54M	1	0	1	0	0	.,SORBI_3009G036900	NA	NA	NA	NA	NA	NA	BTX642_Leaves_Control||BTX642_Leaves_Postflowering||BTX642_Leaves_Preflowering||BTX642_Roots_Control||BTX642_Roots_Postflowering||BTX642_Roots_Preflowering	0:0:0.440747051794949:-0.468214547646726||0:0:0.815476271383582:-1.03346865852711||0:0:0.344575430153557:-0.345466244844257||0:0:-0.344575430153557:0.345466244844257||0:0:-0.766465847288766:0.650647582516964||0:0:-1.64141818494281:1.10823928821505
AAATCTTTTGAGCCTAGTTAGTCCATG	0.233103	7	GTTAGACAATAATTACCACAAACAAAC	143	AAATCTTTTGAGCCTAGTTAGTCCATGGTTAGACAATAATTACCACAAACAAAC	3127	114	190	3.28798	5.63224	0.0457307	16	3	63050678	54M	1	0	1	0	0	NA	NA	NA	NA	NA	NA	NA	BTX642_Leaves_Control||BTX642_Leaves_Postflowering||BTX642_Leaves_Preflowering||BTX642_Roots_Control||BTX642_Roots_Postflowering||BTX642_Roots_Preflowering	0:0:0.440747051794949:-0.468214547646726||0:0:0.815476271383582:-1.03346865852711||0:0:0.344575430153557:-0.345466244844257||0:0:-0.344575430153557:0.345466244844257||0:0:-0.766465847288766:0.650647582516964||0:0:-1.64141818494281:1.10823928821505
AAATCTTTTGAGCCTAGTTAGTCCATG	0.233103	8	ATTGGATAATATTTGTCAAATACAAAC	34	AAATCTTTTGAGCCTAGTTAGTCCATGATTGGATAATATTTGTCAAATACAAAC	3127	114	190	3.28798	5.63224	0.010873	NA	NA	NA	NA	NA	NA	0	0	0	NA	NA	NA	NA	NA	NA	NA	BTX642_Leaves_Control||BTX642_Leaves_Postflowering||BTX642_Leaves_Preflowering||BTX642_Roots_Control||BTX642_Roots_Postflowering||BTX642_Roots_Preflowering	0:0:0.440747051794949:-0.468214547646726||0:0:0.815476271383582:-1.03346865852711||0:0:0.344575430153557:-0.345466244844257||0:0:-0.344575430153557:0.345466244844257||0:0:-0.766465847288766:0.650647582516964||0:0:-1.64141818494281:1.10823928821505
AAATCTTTTGAGCCTAGTTAGTCCATG	0.233103	9	ATTGGACAATATTTATCAAATACAAAC	27	AAATCTTTTGAGCCTAGTTAGTCCATGATTGGACAATATTTATCAAATACAAAC	3127	114	190	3.28798	5.63224	0.00863447	NA	NA	NA	NA	NA	NA	0	0	0	NA	NA	NA	NA	NA	NA	NA	BTX642_Leaves_Control||BTX642_Leaves_Postflowering||BTX642_Leaves_Preflowering||BTX642_Roots_Control||BTX642_Roots_Postflowering||BTX642_Roots_Preflowering	0:0:0.440747051794949:-0.468214547646726||0:0:0.815476271383582:-1.03346865852711||0:0:0.344575430153557:-0.345466244844257||0:0:-0.344575430153557:0.345466244844257||0:0:-0.766465847288766:0.650647582516964||0:0:-1.64141818494281:1.10823928821505
AAATTTCCCACCGGCGCAATAGAAAAT	0.33554	1	AAACACTTATTTTTCTCAAAAGCGCTA	402	AAATTTCCCACCGGCGCAATAGAAAATAAACACTTATTTTTCTCAAAAGCGCTA	995	35	106	2.08436	5.81005	0.40402	0	1	55537256	53M1S	1	0	1	0	0	NA	NA	NA	NA	NA	NA	NA	BTX642_Leaves_Control||BTX642_Leaves_Postflowering||BTX642_Leaves_Preflowering||BTX642_Roots_Control||BTX642_Roots_Postflowering||BTX642_Roots_Preflowering	0:0:-1.02853841097698:1.07936611825082||0:0:-2.79400834182468:1.66554264923247||0:0:-1.51104860463012:1.28246563257506||0:0:1.42681258654033:-2.45521123344514||0:0:1.02853841097698:-1.07936611825082||0:0:1.18189147889968:-1.50481166160729
AAATTTCCCACCGGCGCAATAGAAAAT	0.33554	10	ATAAACTTATTTTTCTCAAAAGCGCCG	1	AAATTTCCCACCGGCGCAATAGAAAATATAAACTTATTTTTCTCAAAAGCGCCG	995	35	106	2.08436	5.81005	0.00100503	16	10	48873048	54M	1	0	1	0	0	NA	NA	NA	NA	NA	NA	NA	BTX642_Leaves_Control||BTX642_Leaves_Postflowering||BTX642_Leaves_Preflowering||BTX642_Roots_Control||BTX642_Roots_Postflowering||BTX642_Roots_Preflowering	0:0:-1.02853841097698:1.07936611825082||0:0:-2.79400834182468:1.66554264923247||0:0:-1.51104860463012:1.28246563257506||0:0:1.42681258654033:-2.45521123344514||0:0:1.02853841097698:-1.07936611825082||0:0:1.18189147889968:-1.50481166160729
AAATTTCCCACCGGCGCAATAGAAAAT	0.33554	2	ATGCACTTCATTTTCTCGAAAAGCGCC	369	AAATTTCCCACCGGCGCAATAGAAAATATGCACTTCATTTTCTCGAAAAGCGCC	995	35	106	2.08436	5.81005	0.370854	NA	NA	NA	NA	NA	NA	0	0	0	NA	NA	NA	NA	NA	NA	NA	BTX642_Leaves_Control||BTX642_Leaves_Postflowering||BTX642_Leaves_Preflowering||BTX642_Roots_Control||BTX642_Roots_Postflowering||BTX642_Roots_Preflowering	0:0:-1.02853841097698:1.07936611825082||0:0:-2.79400834182468:1.66554264923247||0:0:-1.51104860463012:1.28246563257506||0:0:1.42681258654033:-2.45521123344514||0:0:1.02853841097698:-1.07936611825082||0:0:1.18189147889968:-1.50481166160729
AAATTTCCCACCGGCGCAATAGAAAAT	0.33554	3	ATGCACTTCATTTTCTCGAAGAGAGGA	112	AAATTTCCCACCGGCGCAATAGAAAATATGCACTTCATTTTCTCGAAGAGAGGA	995	35	106	2.08436	5.81005	0.112563	16	2	17611485	1S53M	1	0	1	0	0	.,SORBI_3002G127550	NA	NA	NA	NA	NA	NA	BTX642_Leaves_Control||BTX642_Leaves_Postflowering||BTX642_Leaves_Preflowering||BTX642_Roots_Control||BTX642_Roots_Postflowering||BTX642_Roots_Preflowering	0:0:-1.02853841097698:1.07936611825082||0:0:-2.79400834182468:1.66554264923247||0:0:-1.51104860463012:1.28246563257506||0:0:1.42681258654033:-2.45521123344514||0:0:1.02853841097698:-1.07936611825082||0:0:1.18189147889968:-1.50481166160729
AAATTTCCCACCGGCGCAATAGAAAAT	0.33554	4	ATACACTTATTTTTCTCAAAAGCGCCG	67	AAATTTCCCACCGGCGCAATAGAAAATATACACTTATTTTTCTCAAAAGCGCCG	995	35	106	2.08436	5.81005	0.0673367	NA	NA	NA	NA	NA	NA	0	0	0	NA	NA	NA	NA	NA	NA	NA	BTX642_Leaves_Control||BTX642_Leaves_Postflowering||BTX642_Leaves_Preflowering||BTX642_Roots_Control||BTX642_Roots_Postflowering||BTX642_Roots_Preflowering	0:0:-1.02853841097698:1.07936611825082||0:0:-2.79400834182468:1.66554264923247||0:0:-1.51104860463012:1.28246563257506||0:0:1.42681258654033:-2.45521123344514||0:0:1.02853841097698:-1.07936611825082||0:0:1.18189147889968:-1.50481166160729
AAATTTCCCACCGGCGCAATAGAAAAT	0.33554	5	ATACACTTAATTTTCTCAAAAGCGCCG	8	AAATTTCCCACCGGCGCAATAGAAAATATACACTTAATTTTCTCAAAAGCGCCG	995	35	106	2.08436	5.81005	0.0080402	NA	NA	NA	NA	NA	NA	0	0	0	NA	NA	NA	NA	NA	NA	NA	BTX642_Leaves_Control||BTX642_Leaves_Postflowering||BTX642_Leaves_Preflowering||BTX642_Roots_Control||BTX642_Roots_Postflowering||BTX642_Roots_Preflowering	0:0:-1.02853841097698:1.07936611825082||0:0:-2.79400834182468:1.66554264923247||0:0:-1.51104860463012:1.28246563257506||0:0:1.42681258654033:-2.45521123344514||0:0:1.02853841097698:-1.07936611825082||0:0:1.18189147889968:-1.50481166160729
AAATTTCCCACCGGCGCAATAGAAAAT	0.33554	6	ATGCACTTAATTTTCTCAAAAGCGCCG	5	AAATTTCCCACCGGCGCAATAGAAAATATGCACTTAATTTTCTCAAAAGCGCCG	995	35	106	2.08436	5.81005	0.00502513	NA	NA	NA	NA	NA	NA	0	0	0	NA	NA	NA	NA	NA	NA	NA	BTX642_Leaves_Control||BTX642_Leaves_Postflowering||BTX642_Leaves_Preflowering||BTX642_Roots_Control||BTX642_Roots_Postflowering||BTX642_Roots_Preflowering	0:0:-1.02853841097698:1.07936611825082||0:0:-2.79400834182468:1.66554264923247||0:0:-1.51104860463012:1.28246563257506||0:0:1.42681258654033:-2.45521123344514||0:0:1.02853841097698:-1.07936611825082||0:0:1.18189147889968:-1.50481166160729
AAATTTCCCACCGGCGCAATAGAAAAT	0.33554	7	ATGCACTTCATTTTCTCGATCCTTCAA	2	AAATTTCCCACCGGCGCAATAGAAAATATGCACTTCATTTTCTCGATCCTTCAA	995	35	106	2.08436	5.81005	0.00201005	16	6	43716588	8S46M	1	0	1	0	0	NA	NA	NA	NA	NA	NA	NA	BTX642_Leaves_Control||BTX642_Leaves_Postflowering||BTX642_Leaves_Preflowering||BTX642_Roots_Control||BTX642_Roots_Postflowering||BTX642_Roots_Preflowering	0:0:-1.02853841097698:1.07936611825082||0:0:-2.79400834182468:1.66554264923247||0:0:-1.51104860463012:1.28246563257506||0:0:1.42681258654033:-2.45521123344514||0:0:1.02853841097698:-1.07936611825082||0:0:1.18189147889968:-1.50481166160729
AAATTTCCCACCGGCGCAATAGAAAAT	0.33554	8	AAACACTTATTTTTCTCAAACGCGCTA	2	AAATTTCCCACCGGCGCAATAGAAAATAAACACTTATTTTTCTCAAACGCGCTA	995	35	106	2.08436	5.81005	0.00201005	256	4	19532550	52M2S	4	1	1	0	0	NA	NA	NA	NA	NA	NA	NA	BTX642_Leaves_Control||BTX642_Leaves_Postflowering||BTX642_Leaves_Preflowering||BTX642_Roots_Control||BTX642_Roots_Postflowering||BTX642_Roots_Preflowering	0:0:-1.02853841097698:1.07936611825082||0:0:-2.79400834182468:1.66554264923247||0:0:-1.51104860463012:1.28246563257506||0:0:1.42681258654033:-2.45521123344514||0:0:1.02853841097698:-1.07936611825082||0:0:1.18189147889968:-1.50481166160729
AAATTTCCCACCGGCGCAATAGAAAAT	0.33554	9	ATGCACTTAATTTTCTCAAAAGCCATG	2	AAATTTCCCACCGGCGCAATAGAAAATATGCACTTAATTTTCTCAAAAGCCATG	995	35	106	2.08436	5.81005	0.00201005	16	9	35011765	54M	1	0	1	0	0	NA	NA	NA	NA	NA	NA	NA	BTX642_Leaves_Control||BTX642_Leaves_Postflowering||BTX642_Leaves_Preflowering||BTX642_Roots_Control||BTX642_Roots_Postflowering||BTX642_Roots_Preflowering	0:0:-1.02853841097698:1.07936611825082||0:0:-2.79400834182468:1.66554264923247||0:0:-1.51104860463012:1.28246563257506||0:0:1.42681258654033:-2.45521123344514||0:0:1.02853841097698:-1.07936611825082||0:0:1.18189147889968:-1.50481166160729
AAATTTGACTATATTTGCACAAATTTT	0.261222	1	TTGAATAAGACGAGTGGTCAAACTTGG	899	AAATTTGACTATATTTGCACAAATTTTTTGAATAAGACGAGTGGTCAAACTTGG	3929	156	195	3.162	7.31382	0.228811	NA	NA	NA	NA	NA	NA	0	0	0	NA	NA	NA	NA	NA	NA	NA	BTX642_Leaves_Control||BTX642_Leaves_Postflowering||BTX642_Leaves_Preflowering||BTX642_Roots_Control||BTX642_Roots_Postflowering||BTX642_Roots_Preflowering	0:0:-0.530740560309112:0.589829016052015||0:0:-0.176764352520461:0.22383408185881||0:0:-0.869799457245523:0.881968250980964||0:0:0.176764352520461:-0.22383408185881||0:0:0.796613808441696:-1.3070815024591||0:0:0.332404220217532:-0.454475750705093
AAATTTGACTATATTTGCACAAATTTT	0.261222	10	TTAAACAAGACAAGCGGTCAAACTTGA	12	AAATTTGACTATATTTGCACAAATTTTTTAAACAAGACAAGCGGTCAAACTTGA	3929	156	195	3.162	7.31382	0.00305421	16	4	62318870	1S53M	1	2	1	0	0	NA	NA	NA	NA	NA	NA	NA	BTX642_Leaves_Control||BTX642_Leaves_Postflowering||BTX642_Leaves_Preflowering||BTX642_Roots_Control||BTX642_Roots_Postflowering||BTX642_Roots_Preflowering	0:0:-0.530740560309112:0.589829016052015||0:0:-0.176764352520461:0.22383408185881||0:0:-0.869799457245523:0.881968250980964||0:0:0.176764352520461:-0.22383408185881||0:0:0.796613808441696:-1.3070815024591||0:0:0.332404220217532:-0.454475750705093
AAATTTGACTATATTTGCACAAATTTT	0.261222	2	TTGAATAAGACGAGTGGTCAAATTTAG	811	AAATTTGACTATATTTGCACAAATTTTTTGAATAAGACGAGTGGTCAAATTTAG	3929	156	195	3.162	7.31382	0.206414	0	5	59806164	52M2S	2	0	1	0	0	NA	NA	NA	NA	NA	NA	NA	BTX642_Leaves_Control||BTX642_Leaves_Postflowering||BTX642_Leaves_Preflowering||BTX642_Roots_Control||BTX642_Roots_Postflowering||BTX642_Roots_Preflowering	0:0:-0.530740560309112:0.589829016052015||0:0:-0.176764352520461:0.22383408185881||0:0:-0.869799457245523:0.881968250980964||0:0:0.176764352520461:-0.22383408185881||0:0:0.796613808441696:-1.3070815024591||0:0:0.332404220217532:-0.454475750705093
AAATTTGACTATATTTGCACAAATTTT	0.261222	3	TTTGAATAAGACAAGTGGTCAAACTTG	791	AAATTTGACTATATTTGCACAAATTTTTTTGAATAAGACAAGTGGTCAAACTTG	3929	156	195	3.162	7.31382	0.201323	0	1	7815135	54M	1	0	1	0	0	NA	NA	NA	NA	NA	NA	NA	BTX642_Leaves_Control||BTX642_Leaves_Postflowering||BTX642_Leaves_Preflowering||BTX642_Roots_Control||BTX642_Roots_Postflowering||BTX642_Roots_Preflowering	0:0:-0.530740560309112:0.589829016052015||0:0:-0.176764352520461:0.22383408185881||0:0:-0.869799457245523:0.881968250980964||0:0:0.176764352520461:-0.22383408185881||0:0:0.796613808441696:-1.3070815024591||0:0:0.332404220217532:-0.454475750705093
AAATTTGACTATATTTGCACAAATTTT	0.261222	4	TTTGAATAAGACGAGTGGTCAAACTTG	516	AAATTTGACTATATTTGCACAAATTTTTTTGAATAAGACGAGTGGTCAAACTTG	3929	156	195	3.162	7.31382	0.131331	NA	NA	NA	NA	NA	NA	0	0	0	NA	NA	NA	NA	NA	NA	NA	BTX642_Leaves_Control||BTX642_Leaves_Postflowering||BTX642_Leaves_Preflowering||BTX642_Roots_Control||BTX642_Roots_Postflowering||BTX642_Roots_Preflowering	0:0:-0.530740560309112:0.589829016052015||0:0:-0.176764352520461:0.22383408185881||0:0:-0.869799457245523:0.881968250980964||0:0:0.176764352520461:-0.22383408185881||0:0:0.796613808441696:-1.3070815024591||0:0:0.332404220217532:-0.454475750705093
AAATTTGACTATATTTGCACAAATTTT	0.261222	5	TTGAATAAGACAAGTGGTCAAACTTGG	388	AAATTTGACTATATTTGCACAAATTTTTTGAATAAGACAAGTGGTCAAACTTGG	3929	156	195	3.162	7.31382	0.0987529	0	6	4699322	54M	1	0	1	0	0	NA	NA	NA	NA	NA	NA	NA	BTX642_Leaves_Control||BTX642_Leaves_Postflowering||BTX642_Leaves_Preflowering||BTX642_Roots_Control||BTX642_Roots_Postflowering||BTX642_Roots_Preflowering	0:0:-0.530740560309112:0.589829016052015||0:0:-0.176764352520461:0.22383408185881||0:0:-0.869799457245523:0.881968250980964||0:0:0.176764352520461:-0.22383408185881||0:0:0.796613808441696:-1.3070815024591||0:0:0.332404220217532:-0.454475750705093
AAATTTGACTATATTTGCACAAATTTT	0.261222	6	TTGAATAAGACGAGTAGTCAAACTTAG	207	AAATTTGACTATATTTGCACAAATTTTTTGAATAAGACGAGTAGTCAAACTTAG	3929	156	195	3.162	7.31382	0.0526852	0	1	50295574	52M2S	3	0	1	0	0	NA	NA	NA	NA	NA	NA	NA	BTX642_Leaves_Control||BTX642_Leaves_Postflowering||BTX642_Leaves_Preflowering||BTX642_Roots_Control||BTX642_Roots_Postflowering||BTX642_Roots_Preflowering	0:0:-0.530740560309112:0.589829016052015||0:0:-0.176764352520461:0.22383408185881||0:0:-0.869799457245523:0.881968250980964||0:0:0.176764352520461:-0.22383408185881||0:0:0.796613808441696:-1.3070815024591||0:0:0.332404220217532:-0.454475750705093
AAATTTGACTATATTTGCACAAATTTT	0.261222	7	TTAAATAAGACGAGTTGTCAAACTTAA	35	AAATTTGACTATATTTGCACAAATTTTTTAAATAAGACGAGTTGTCAAACTTAA	3929	156	195	3.162	7.31382	0.00890812	0	7	60188568	52M2S	1	0	1	0	0	.,SORBI_3007G166900	NA	NA	NA	NA	NA	NA	BTX642_Leaves_Control||BTX642_Leaves_Postflowering||BTX642_Leaves_Preflowering||BTX642_Roots_Control||BTX642_Roots_Postflowering||BTX642_Roots_Preflowering	0:0:-0.530740560309112:0.589829016052015||0:0:-0.176764352520461:0.22383408185881||0:0:-0.869799457245523:0.881968250980964||0:0:0.176764352520461:-0.22383408185881||0:0:0.796613808441696:-1.3070815024591||0:0:0.332404220217532:-0.454475750705093
AAATTTGACTATATTTGCACAAATTTT	0.261222	8	TTTTGAATAAGACAAGTGGTCAAACTT	23	AAATTTGACTATATTTGCACAAATTTTTTTTGAATAAGACAAGTGGTCAAACTT	3929	156	195	3.162	7.31382	0.00585391	0	1	7815135	30M1I23M	2	1	1	0	0	NA	NA	NA	NA	NA	NA	NA	BTX642_Leaves_Control||BTX642_Leaves_Postflowering||BTX642_Leaves_Preflowering||BTX642_Roots_Control||BTX642_Roots_Postflowering||BTX642_Roots_Preflowering	0:0:-0.530740560309112:0.589829016052015||0:0:-0.176764352520461:0.22383408185881||0:0:-0.869799457245523:0.881968250980964||0:0:0.176764352520461:-0.22383408185881||0:0:0.796613808441696:-1.3070815024591||0:0:0.332404220217532:-0.454475750705093
AAATTTGACTATATTTGCACAAATTTT	0.261222	9	TTTGAATAAGACGAGTGGTCAAATTTA	17	AAATTTGACTATATTTGCACAAATTTTTTTGAATAAGACGAGTGGTCAAATTTA	3929	156	195	3.162	7.31382	0.0043268	NA	NA	NA	NA	NA	NA	0	0	0	NA	NA	NA	NA	NA	NA	NA	BTX642_Leaves_Control||BTX642_Leaves_Postflowering||BTX642_Leaves_Preflowering||BTX642_Roots_Control||BTX642_Roots_Postflowering||BTX642_Roots_Preflowering	0:0:-0.530740560309112:0.589829016052015||0:0:-0.176764352520461:0.22383408185881||0:0:-0.869799457245523:0.881968250980964||0:0:0.176764352520461:-0.22383408185881||0:0:0.796613808441696:-1.3070815024591||0:0:0.332404220217532:-0.454475750705093
AACAACAACAACAACAACAACAACAAC	0.240058	1	ACAAGGTGCTACTTGTTGGGCTGCCAC	2478	AACAACAACAACAACAACAACAACAACACAAGGTGCTACTTGTTGGGCTGCCAC	22282	1786	198	6.26958	17.231	0.111211	0	3	6037116	54M	1	0	1	0	0	.,SORBI_3003G070700	NA	NA	NA	NA	NA	NA	BTX642_Leaves_Control||BTX642_Leaves_Postflowering||BTX642_Leaves_Preflowering||BTX642_Roots_Control||BTX642_Roots_Postflowering||BTX642_Roots_Preflowering	0:0:-0.507522665126891:0.247013240558497||0:0:-0.375515093301995:0.189988232077563||0:0:-1.04714207431283:0.452880087117235||0:0:1.79427327195837:-1.35077241933859||0:0:0.375515093301995:-0.189988232077563||0:0:1.36598799959483:-0.914464647462671
AACAACAACAACAACAACAACAACAAC	0.240058	10	AACAACAACAACAACAACAACAACAGG	498	AACAACAACAACAACAACAACAACAACAACAACAACAACAACAACAACAACAGG	22282	1786	198	6.26958	17.231	0.0223499	16	9	4451007	54M	1	0	1	0	0	.,SORBI_3009G047000	NA	NA	NA	NA	NA	NA	BTX642_Leaves_Control||BTX642_Leaves_Postflowering||BTX642_Leaves_Preflowering||BTX642_Roots_Control||BTX642_Roots_Postflowering||BTX642_Roots_Preflowering	0:0:-0.507522665126891:0.247013240558497||0:0:-0.375515093301995:0.189988232077563||0:0:-1.04714207431283:0.452880087117235||0:0:1.79427327195837:-1.35077241933859||0:0:0.375515093301995:-0.189988232077563||0:0:1.36598799959483:-0.914464647462671
AACAACAACAACAACAACAACAACAAC	0.240058	2	AACAACAACAACAACAACAACAACAAC	2214	AACAACAACAACAACAACAACAACAACAACAACAACAACAACAACAACAACAAC	22282	1786	198	6.26958	17.231	0.0993627	NA	NA	NA	NA	NA	NA	0	0	0	NA	NA	NA	NA	NA	NA	NA	BTX642_Leaves_Control||BTX642_Leaves_Postflowering||BTX642_Leaves_Preflowering||BTX642_Roots_Control||BTX642_Roots_Postflowering||BTX642_Roots_Preflowering	0:0:-0.507522665126891:0.247013240558497||0:0:-0.375515093301995:0.189988232077563||0:0:-1.04714207431283:0.452880087117235||0:0:1.79427327195837:-1.35077241933859||0:0:0.375515093301995:-0.189988232077563||0:0:1.36598799959483:-0.914464647462671
AACAACAACAACAACAACAACAACAAC	0.240058	3	GAAAGCTTTTCATCCCAATCAATTTGA	834	AACAACAACAACAACAACAACAACAACGAAAGCTTTTCATCCCAATCAATTTGA	22282	1786	198	6.26958	17.231	0.0374293	0	2	68397734	53M1S	1	0	1	0	0	.,SORBI_3002G309800	NA	NA	NA	NA	NA	NA	BTX642_Leaves_Control||BTX642_Leaves_Postflowering||BTX642_Leaves_Preflowering||BTX642_Roots_Control||BTX642_Roots_Postflowering||BTX642_Roots_Preflowering	0:0:-0.507522665126891:0.247013240558497||0:0:-0.375515093301995:0.189988232077563||0:0:-1.04714207431283:0.452880087117235||0:0:1.79427327195837:-1.35077241933859||0:0:0.375515093301995:-0.189988232077563||0:0:1.36598799959483:-0.914464647462671
AACAACAACAACAACAACAACAACAAC	0.240058	4	AACGAAAGCTTTTCATCCCAATCAATT	804	AACAACAACAACAACAACAACAACAACAACGAAAGCTTTTCATCCCAATCAATT	22282	1786	198	6.26958	17.231	0.0360829	0	2	68397731	54M	1	0	1	0	0	.,SORBI_3002G309800	NA	NA	NA	NA	NA	NA	BTX642_Leaves_Control||BTX642_Leaves_Postflowering||BTX642_Leaves_Preflowering||BTX642_Roots_Control||BTX642_Roots_Postflowering||BTX642_Roots_Preflowering	0:0:-0.507522665126891:0.247013240558497||0:0:-0.375515093301995:0.189988232077563||0:0:-1.04714207431283:0.452880087117235||0:0:1.79427327195837:-1.35077241933859||0:0:0.375515093301995:-0.189988232077563||0:0:1.36598799959483:-0.914464647462671
AACAACAACAACAACAACAACAACAAC	0.240058	5	AACAACGAAAGCTTTTCATCCCAATCA	791	AACAACAACAACAACAACAACAACAACAACAACGAAAGCTTTTCATCCCAATCA	22282	1786	198	6.26958	17.231	0.0354995	0	2	68397728	53M1S	1	0	1	0	0	.,SORBI_3002G309800	NA	NA	NA	NA	NA	NA	BTX642_Leaves_Control||BTX642_Leaves_Postflowering||BTX642_Leaves_Preflowering||BTX642_Roots_Control||BTX642_Roots_Postflowering||BTX642_Roots_Preflowering	0:0:-0.507522665126891:0.247013240558497||0:0:-0.375515093301995:0.189988232077563||0:0:-1.04714207431283:0.452880087117235||0:0:1.79427327195837:-1.35077241933859||0:0:0.375515093301995:-0.189988232077563||0:0:1.36598799959483:-0.914464647462671
AACAACAACAACAACAACAACAACAAC	0.240058	6	AACAACAACGAAAGCTTTTCATCCCAA	775	AACAACAACAACAACAACAACAACAACAACAACAACGAAAGCTTTTCATCCCAA	22282	1786	198	6.26958	17.231	0.0347814	0	2	68397725	52M2S	1	0	1	0	0	.,SORBI_3002G309800	NA	NA	NA	NA	NA	NA	BTX642_Leaves_Control||BTX642_Leaves_Postflowering||BTX642_Leaves_Preflowering||BTX642_Roots_Control||BTX642_Roots_Postflowering||BTX642_Roots_Preflowering	0:0:-0.507522665126891:0.247013240558497||0:0:-0.375515093301995:0.189988232077563||0:0:-1.04714207431283:0.452880087117235||0:0:1.79427327195837:-1.35077241933859||0:0:0.375515093301995:-0.189988232077563||0:0:1.36598799959483:-0.914464647462671
AACAACAACAACAACAACAACAACAAC	0.240058	7	AACAACAACAACAACGAAAGCTTTTCA	768	AACAACAACAACAACAACAACAACAACAACAACAACAACAACGAAAGCTTTTCA	22282	1786	198	6.26958	17.231	0.0344673	0	2	68397719	53M1S	1	0	1	0	0	.,SORBI_3002G309800	NA	NA	NA	NA	NA	NA	BTX642_Leaves_Control||BTX642_Leaves_Postflowering||BTX642_Leaves_Preflowering||BTX642_Roots_Control||BTX642_Roots_Postflowering||BTX642_Roots_Preflowering	0:0:-0.507522665126891:0.247013240558497||0:0:-0.375515093301995:0.189988232077563||0:0:-1.04714207431283:0.452880087117235||0:0:1.79427327195837:-1.35077241933859||0:0:0.375515093301995:-0.189988232077563||0:0:1.36598799959483:-0.914464647462671
AACAACAACAACAACAACAACAACAAC	0.240058	8	AACAACAACAACGAAAGCTTTTCATCC	754	AACAACAACAACAACAACAACAACAACAACAACAACAACGAAAGCTTTTCATCC	22282	1786	198	6.26958	17.231	0.033839	0	2	68397722	54M	1	0	1	0	0	.,SORBI_3002G309800	NA	NA	NA	NA	NA	NA	BTX642_Leaves_Control||BTX642_Leaves_Postflowering||BTX642_Leaves_Preflowering||BTX642_Roots_Control||BTX642_Roots_Postflowering||BTX642_Roots_Preflowering	0:0:-0.507522665126891:0.247013240558497||0:0:-0.375515093301995:0.189988232077563||0:0:-1.04714207431283:0.452880087117235||0:0:1.79427327195837:-1.35077241933859||0:0:0.375515093301995:-0.189988232077563||0:0:1.36598799959483:-0.914464647462671
AACAACAACAACAACAACAACAACAAC	0.240058	9	AACAACAACAACAACAACGAAAGCTTT	742	AACAACAACAACAACAACAACAACAACAACAACAACAACAACAACGAAAGCTTT	22282	1786	198	6.26958	17.231	0.0333004	0	2	68397716	54M	1	0	1	0	0	.,SORBI_3002G309800	NA	NA	NA	NA	NA	NA	BTX642_Leaves_Control||BTX642_Leaves_Postflowering||BTX642_Leaves_Preflowering||BTX642_Roots_Control||BTX642_Roots_Postflowering||BTX642_Roots_Preflowering	0:0:-0.507522665126891:0.247013240558497||0:0:-0.375515093301995:0.189988232077563||0:0:-1.04714207431283:0.452880087117235||0:0:1.79427327195837:-1.35077241933859||0:0:0.375515093301995:-0.189988232077563||0:0:1.36598799959483:-0.914464647462671
AACAACATGCATGCGCATAGCACATAT	0.218053	1	ATACCAGGGAATTGCGGCACAGGCACC	2512	AACAACATGCATGCGCATAGCACATATATACCAGGGAATTGCGGCACAGGCACC	3630	63	127	1.133	5.59421	0.692011	NA	NA	NA	NA	NA	NA	0	0	0	NA	NA	NA	NA	NA	NA	NA	BTX642_Leaves_Control||BTX642_Leaves_Postflowering||BTX642_Leaves_Preflowering||BTX642_Roots_Control||BTX642_Roots_Postflowering||BTX642_Roots_Preflowering	0:0:4.46825835755666:-1.89687133642751||0:0:4.90373643885825:-3.13900986479282||0:0:4.44358298168423:-1.83556960330826||0:0:-8.10905397083397:1.87364415136431||0:0:-8.11016446638244:1.87373893125741||0:0:-4.44358298168423:1.83556960330826
AACAACATGCATGCGCATAGCACATAT	0.218053	10	ATACCAGGGAATTGCGGCACAGGCACA	2	AACAACATGCATGCGCATAGCACATATATACCAGGGAATTGCGGCACAGGCACA	3630	63	127	1.133	5.59421	0.000550964	NA	NA	NA	NA	NA	NA	0	0	0	NA	NA	NA	NA	NA	NA	NA	BTX642_Leaves_Control||BTX642_Leaves_Postflowering||BTX642_Leaves_Preflowering||BTX642_Roots_Control||BTX642_Roots_Postflowering||BTX642_Roots_Preflowering	0:0:4.46825835755666:-1.89687133642751||0:0:4.90373643885825:-3.13900986479282||0:0:4.44358298168423:-1.83556960330826||0:0:-8.10905397083397:1.87364415136431||0:0:-8.11016446638244:1.87373893125741||0:0:-4.44358298168423:1.83556960330826
AACAACATGCATGCGCATAGCACATAT	0.218053	2	ATGATATATATCAGGGAATGGCGGCAC	1038	AACAACATGCATGCGCATAGCACATATATGATATATATCAGGGAATGGCGGCAC	3630	63	127	1.133	5.59421	0.28595	0	5	64533137	54M	1	0	1	0	0	.,SORBI_3005G167400	NA	NA	NA	NA	NA	NA	BTX642_Leaves_Control||BTX642_Leaves_Postflowering||BTX642_Leaves_Preflowering||BTX642_Roots_Control||BTX642_Roots_Postflowering||BTX642_Roots_Preflowering	0:0:4.46825835755666:-1.89687133642751||0:0:4.90373643885825:-3.13900986479282||0:0:4.44358298168423:-1.83556960330826||0:0:-8.10905397083397:1.87364415136431||0:0:-8.11016446638244:1.87373893125741||0:0:-4.44358298168423:1.83556960330826
AACAACATGCATGCGCATAGCACATAT	0.218053	3	ATACCAGGGAATTGCGGCACAGGCACG	4	AACAACATGCATGCGCATAGCACATATATACCAGGGAATTGCGGCACAGGCACG	3630	63	127	1.133	5.59421	0.00110193	NA	NA	NA	NA	NA	NA	0	0	0	NA	NA	NA	NA	NA	NA	NA	BTX642_Leaves_Control||BTX642_Leaves_Postflowering||BTX642_Leaves_Preflowering||BTX642_Roots_Control||BTX642_Roots_Postflowering||BTX642_Roots_Preflowering	0:0:4.46825835755666:-1.89687133642751||0:0:4.90373643885825:-3.13900986479282||0:0:4.44358298168423:-1.83556960330826||0:0:-8.10905397083397:1.87364415136431||0:0:-8.11016446638244:1.87373893125741||0:0:-4.44358298168423:1.83556960330826
AACAACATGCATGCGCATAGCACATAT	0.218053	4	ATACCAGGGAATAGCGGCACAGGCACC	3	AACAACATGCATGCGCATAGCACATATATACCAGGGAATAGCGGCACAGGCACC	3630	63	127	1.133	5.59421	0.000826446	NA	NA	NA	NA	NA	NA	0	1	0	NA	NA	NA	NA	NA	NA	NA	BTX642_Leaves_Control||BTX642_Leaves_Postflowering||BTX642_Leaves_Preflowering||BTX642_Roots_Control||BTX642_Roots_Postflowering||BTX642_Roots_Preflowering	0:0:4.46825835755666:-1.89687133642751||0:0:4.90373643885825:-3.13900986479282||0:0:4.44358298168423:-1.83556960330826||0:0:-8.10905397083397:1.87364415136431||0:0:-8.11016446638244:1.87373893125741||0:0:-4.44358298168423:1.83556960330826
AACAACATGCATGCGCATAGCACATAT	0.218053	5	ATACCAGGGAATTGAGGCACAGGCACC	3	AACAACATGCATGCGCATAGCACATATATACCAGGGAATTGAGGCACAGGCACC	3630	63	127	1.133	5.59421	0.000826446	NA	NA	NA	NA	NA	NA	0	1	0	NA	NA	NA	NA	NA	NA	NA	BTX642_Leaves_Control||BTX642_Leaves_Postflowering||BTX642_Leaves_Preflowering||BTX642_Roots_Control||BTX642_Roots_Postflowering||BTX642_Roots_Preflowering	0:0:4.46825835755666:-1.89687133642751||0:0:4.90373643885825:-3.13900986479282||0:0:4.44358298168423:-1.83556960330826||0:0:-8.10905397083397:1.87364415136431||0:0:-8.11016446638244:1.87373893125741||0:0:-4.44358298168423:1.83556960330826
AACAACATGCATGCGCATAGCACATAT	0.218053	6	ATACCGGGGAATTGCGGCACAGGCACC	3	AACAACATGCATGCGCATAGCACATATATACCGGGGAATTGCGGCACAGGCACC	3630	63	127	1.133	5.59421	0.000826446	NA	NA	NA	NA	NA	NA	0	0	0	NA	NA	NA	NA	NA	NA	NA	BTX642_Leaves_Control||BTX642_Leaves_Postflowering||BTX642_Leaves_Preflowering||BTX642_Roots_Control||BTX642_Roots_Postflowering||BTX642_Roots_Preflowering	0:0:4.46825835755666:-1.89687133642751||0:0:4.90373643885825:-3.13900986479282||0:0:4.44358298168423:-1.83556960330826||0:0:-8.10905397083397:1.87364415136431||0:0:-8.11016446638244:1.87373893125741||0:0:-4.44358298168423:1.83556960330826
AACAACATGCATGCGCATAGCACATAT	0.218053	7	ATACCAGGGAATTGTGGCACAGGCACC	2	AACAACATGCATGCGCATAGCACATATATACCAGGGAATTGTGGCACAGGCACC	3630	63	127	1.133	5.59421	0.000550964	NA	NA	NA	NA	NA	NA	0	1	0	NA	NA	NA	NA	NA	NA	NA	BTX642_Leaves_Control||BTX642_Leaves_Postflowering||BTX642_Leaves_Preflowering||BTX642_Roots_Control||BTX642_Roots_Postflowering||BTX642_Roots_Preflowering	0:0:4.46825835755666:-1.89687133642751||0:0:4.90373643885825:-3.13900986479282||0:0:4.44358298168423:-1.83556960330826||0:0:-8.10905397083397:1.87364415136431||0:0:-8.11016446638244:1.87373893125741||0:0:-4.44358298168423:1.83556960330826
AACAACATGCATGCGCATAGCACATAT	0.218053	8	ATAACAGGGAATTGCGGCACAGGCACC	2	AACAACATGCATGCGCATAGCACATATATAACAGGGAATTGCGGCACAGGCACC	3630	63	127	1.133	5.59421	0.000550964	NA	NA	NA	NA	NA	NA	0	0	0	NA	NA	NA	NA	NA	NA	NA	BTX642_Leaves_Control||BTX642_Leaves_Postflowering||BTX642_Leaves_Preflowering||BTX642_Roots_Control||BTX642_Roots_Postflowering||BTX642_Roots_Preflowering	0:0:4.46825835755666:-1.89687133642751||0:0:4.90373643885825:-3.13900986479282||0:0:4.44358298168423:-1.83556960330826||0:0:-8.10905397083397:1.87364415136431||0:0:-8.11016446638244:1.87373893125741||0:0:-4.44358298168423:1.83556960330826
AACAACATGCATGCGCATAGCACATAT	0.218053	9	ATACCAGGGAATTGCGGCACAGACACC	2	AACAACATGCATGCGCATAGCACATATATACCAGGGAATTGCGGCACAGACACC	3630	63	127	1.133	5.59421	0.000550964	NA	NA	NA	NA	NA	NA	0	0	0	NA	NA	NA	NA	NA	NA	NA	BTX642_Leaves_Control||BTX642_Leaves_Postflowering||BTX642_Leaves_Preflowering||BTX642_Roots_Control||BTX642_Roots_Postflowering||BTX642_Roots_Preflowering	0:0:4.46825835755666:-1.89687133642751||0:0:4.90373643885825:-3.13900986479282||0:0:4.44358298168423:-1.83556960330826||0:0:-8.10905397083397:1.87364415136431||0:0:-8.11016446638244:1.87373893125741||0:0:-4.44358298168423:1.83556960330826
AACATATGCCTTGCTCATTGCTGTCAC	0.201474	1	TCCGGGTCGGCGGCCGCCACCAACTCG	714	AACATATGCCTTGCTCATTGCTGTCACTCCGGGTCGGCGGCCGCCACCAACTCG	1017	19	107	1.04744	5.17797	0.702065	NA	NA	NA	NA	NA	NA	0	0	0	NA	NA	NA	NA	NA	NA	NA	BTX642_Leaves_Control||BTX642_Leaves_Postflowering||BTX642_Leaves_Preflowering||BTX642_Roots_Control||BTX642_Roots_Postflowering||BTX642_Roots_Preflowering	0:0:0:0||0:0:0.00448021835374234:-0.0125285974434454||0:0:0:0||0:0:-0.693659489510551:1.49789252797937||0:0:0:0||0:0:-0.478894524963055:1.12716510539811
AACATATGCCTTGCTCATTGCTGTCAC	0.201474	10	TCCGGGTCGGCGGCCACCACCAACTCG	1	AACATATGCCTTGCTCATTGCTGTCACTCCGGGTCGGCGGCCACCACCAACTCG	1017	19	107	1.04744	5.17797	0.000983284	NA	NA	NA	NA	NA	NA	0	0	0	NA	NA	NA	NA	NA	NA	NA	BTX642_Leaves_Control||BTX642_Leaves_Postflowering||BTX642_Leaves_Preflowering||BTX642_Roots_Control||BTX642_Roots_Postflowering||BTX642_Roots_Preflowering	0:0:0:0||0:0:0.00448021835374234:-0.0125285974434454||0:0:0:0||0:0:-0.693659489510551:1.49789252797937||0:0:0:0||0:0:-0.478894524963055:1.12716510539811
AACATATGCCTTGCTCATTGCTGTCAC	0.201474	2	TCCTGAAAATCGATAGCACAAGATAAC	285	AACATATGCCTTGCTCATTGCTGTCACTCCTGAAAATCGATAGCACAAGATAAC	1017	19	107	1.04744	5.17797	0.280236	0	1	68713445	9M532045N45M	2	5	1	0	1	.,SORBI_3001G401700	NA	NA	NA	NA	NA	NA	BTX642_Leaves_Control||BTX642_Leaves_Postflowering||BTX642_Leaves_Preflowering||BTX642_Roots_Control||BTX642_Roots_Postflowering||BTX642_Roots_Preflowering	0:0:0:0||0:0:0.00448021835374234:-0.0125285974434454||0:0:0:0||0:0:-0.693659489510551:1.49789252797937||0:0:0:0||0:0:-0.478894524963055:1.12716510539811
AACATATGCCTTGCTCATTGCTGTCAC	0.201474	3	TCCGGGTCGGCGGCCGCCACAAACTCG	2	AACATATGCCTTGCTCATTGCTGTCACTCCGGGTCGGCGGCCGCCACAAACTCG	1017	19	107	1.04744	5.17797	0.00196657	NA	NA	NA	NA	NA	NA	0	0	0	NA	NA	NA	NA	NA	NA	NA	BTX642_Leaves_Control||BTX642_Leaves_Postflowering||BTX642_Leaves_Preflowering||BTX642_Roots_Control||BTX642_Roots_Postflowering||BTX642_Roots_Preflowering	0:0:0:0||0:0:0.00448021835374234:-0.0125285974434454||0:0:0:0||0:0:-0.693659489510551:1.49789252797937||0:0:0:0||0:0:-0.478894524963055:1.12716510539811
AACATATGCCTTGCTCATTGCTGTCAC	0.201474	4	TCCGGGTCGGCGGCCGCCCCCACCTCG	1	AACATATGCCTTGCTCATTGCTGTCACTCCGGGTCGGCGGCCGCCCCCACCTCG	1017	19	107	1.04744	5.17797	0.000983284	NA	NA	NA	NA	NA	NA	0	0	0	NA	NA	NA	NA	NA	NA	NA	BTX642_Leaves_Control||BTX642_Leaves_Postflowering||BTX642_Leaves_Preflowering||BTX642_Roots_Control||BTX642_Roots_Postflowering||BTX642_Roots_Preflowering	0:0:0:0||0:0:0.00448021835374234:-0.0125285974434454||0:0:0:0||0:0:-0.693659489510551:1.49789252797937||0:0:0:0||0:0:-0.478894524963055:1.12716510539811
AACATATGCCTTGCTCATTGCTGTCAC	0.201474	5	TCCGGGTCGGCGGCCGCCCCCAACTCG	1	AACATATGCCTTGCTCATTGCTGTCACTCCGGGTCGGCGGCCGCCCCCAACTCG	1017	19	107	1.04744	5.17797	0.000983284	NA	NA	NA	NA	NA	NA	0	0	0	NA	NA	NA	NA	NA	NA	NA	BTX642_Leaves_Control||BTX642_Leaves_Postflowering||BTX642_Leaves_Preflowering||BTX642_Roots_Control||BTX642_Roots_Postflowering||BTX642_Roots_Preflowering	0:0:0:0||0:0:0.00448021835374234:-0.0125285974434454||0:0:0:0||0:0:-0.693659489510551:1.49789252797937||0:0:0:0||0:0:-0.478894524963055:1.12716510539811
AACATATGCCTTGCTCATTGCTGTCAC	0.201474	6	TCCGGGTCGGCGGCCCGGAGTGACAGC	1	AACATATGCCTTGCTCATTGCTGTCACTCCGGGTCGGCGGCCCGGAGTGACAGC	1017	19	107	1.04744	5.17797	0.000983284	NA	NA	NA	NA	NA	NA	0	0	0	NA	NA	NA	NA	NA	NA	NA	BTX642_Leaves_Control||BTX642_Leaves_Postflowering||BTX642_Leaves_Preflowering||BTX642_Roots_Control||BTX642_Roots_Postflowering||BTX642_Roots_Preflowering	0:0:0:0||0:0:0.00448021835374234:-0.0125285974434454||0:0:0:0||0:0:-0.693659489510551:1.49789252797937||0:0:0:0||0:0:-0.478894524963055:1.12716510539811
AACATATGCCTTGCTCATTGCTGTCAC	0.201474	7	TCCGGGTCGGCGCCCGCCACCAACTCG	1	AACATATGCCTTGCTCATTGCTGTCACTCCGGGTCGGCGCCCGCCACCAACTCG	1017	19	107	1.04744	5.17797	0.000983284	NA	NA	NA	NA	NA	NA	0	0	0	NA	NA	NA	NA	NA	NA	NA	BTX642_Leaves_Control||BTX642_Leaves_Postflowering||BTX642_Leaves_Preflowering||BTX642_Roots_Control||BTX642_Roots_Postflowering||BTX642_Roots_Preflowering	0:0:0:0||0:0:0.00448021835374234:-0.0125285974434454||0:0:0:0||0:0:-0.693659489510551:1.49789252797937||0:0:0:0||0:0:-0.478894524963055:1.12716510539811
AACATATGCCTTGCTCATTGCTGTCAC	0.201474	8	TCCGGGTCGGCGGCCGGAGCCGGGGCG	1	AACATATGCCTTGCTCATTGCTGTCACTCCGGGTCGGCGGCCGGAGCCGGGGCG	1017	19	107	1.04744	5.17797	0.000983284	NA	NA	NA	NA	NA	NA	0	0	0	NA	NA	NA	NA	NA	NA	NA	BTX642_Leaves_Control||BTX642_Leaves_Postflowering||BTX642_Leaves_Preflowering||BTX642_Roots_Control||BTX642_Roots_Postflowering||BTX642_Roots_Preflowering	0:0:0:0||0:0:0.00448021835374234:-0.0125285974434454||0:0:0:0||0:0:-0.693659489510551:1.49789252797937||0:0:0:0||0:0:-0.478894524963055:1.12716510539811
AACATATGCCTTGCTCATTGCTGTCAC	0.201474	9	TCAGGGTCGGCGGCCGCCACCAACTCG	1	AACATATGCCTTGCTCATTGCTGTCACTCAGGGTCGGCGGCCGCCACCAACTCG	1017	19	107	1.04744	5.17797	0.000983284	NA	NA	NA	NA	NA	NA	0	0	0	NA	NA	NA	NA	NA	NA	NA	BTX642_Leaves_Control||BTX642_Leaves_Postflowering||BTX642_Leaves_Preflowering||BTX642_Roots_Control||BTX642_Roots_Postflowering||BTX642_Roots_Preflowering	0:0:0:0||0:0:0.00448021835374234:-0.0125285974434454||0:0:0:0||0:0:-0.693659489510551:1.49789252797937||0:0:0:0||0:0:-0.478894524963055:1.12716510539811
AACGAAAATAAAAACTAATTGCACAGT	0.280926	1	TTACCTGTAATTTGTGAGATGAATCTT	1276	AACGAAAATAAAAACTAATTGCACAGTTTACCTGTAATTTGTGAGATGAATCTT	4151	131	171	3.14406	5.43074	0.307396	NA	NA	NA	NA	NA	NA	0	0	0	NA	NA	NA	NA	NA	NA	NA	BTX642_Leaves_Control||BTX642_Leaves_Postflowering||BTX642_Leaves_Preflowering||BTX642_Roots_Control||BTX642_Roots_Postflowering||BTX642_Roots_Preflowering	0:0:0.431686342175452:-1.70440121390546||0:0:0.537806155789869:-2.89678589450846||0:0:0.484679555341011:-2.23763212894901||0:0:-1.26100053608215:2.78777700754758||0:0:-0.431686342175452:1.70440121390546||0:0:-0.980300919791709:2.49899425629193
AACGAAAATAAAAACTAATTGCACAGT	0.280926	10	TTGATCGAAATTTACGAAACGAATTTT	19	AACGAAAATAAAAACTAATTGCACAGTTTGATCGAAATTTACGAAACGAATTTT	4151	131	171	3.14406	5.43074	0.00457721	16	10	54867421	54M	1	0	1	0	0	.,SORBI_3010G205700	NA	NA	NA	NA	NA	NA	BTX642_Leaves_Control||BTX642_Leaves_Postflowering||BTX642_Leaves_Preflowering||BTX642_Roots_Control||BTX642_Roots_Postflowering||BTX642_Roots_Preflowering	0:0:0.431686342175452:-1.70440121390546||0:0:0.537806155789869:-2.89678589450846||0:0:0.484679555341011:-2.23763212894901||0:0:-1.26100053608215:2.78777700754758||0:0:-0.431686342175452:1.70440121390546||0:0:-0.980300919791709:2.49899425629193
AACGAAAATAAAAACTAATTGCACAGT	0.280926	2	TTAGTCGAAATTAACGAGACGAATCTT	1000	AACGAAAATAAAAACTAATTGCACAGTTTAGTCGAAATTAACGAGACGAATCTT	4151	131	171	3.14406	5.43074	0.240906	0	9	58264620	54M	2	0	1	0	0	NA	NA	NA	NA	NA	NA	NA	BTX642_Leaves_Control||BTX642_Leaves_Postflowering||BTX642_Leaves_Preflowering||BTX642_Roots_Control||BTX642_Roots_Postflowering||BTX642_Roots_Preflowering	0:0:0.431686342175452:-1.70440121390546||0:0:0.537806155789869:-2.89678589450846||0:0:0.484679555341011:-2.23763212894901||0:0:-1.26100053608215:2.78777700754758||0:0:-0.431686342175452:1.70440121390546||0:0:-0.980300919791709:2.49899425629193
AACGAAAATAAAAACTAATTGCACAGT	0.280926	3	TTACCTGCAATTTTTGTAAAATAAATC	588	AACGAAAATAAAAACTAATTGCACAGTTTACCTGCAATTTTTGTAAAATAAATC	4151	131	171	3.14406	5.43074	0.141653	16	4	53502504	54M	1	0	1	0	0	.,SORBI_3004G181800	NA	NA	NA	NA	NA	NA	BTX642_Leaves_Control||BTX642_Leaves_Postflowering||BTX642_Leaves_Preflowering||BTX642_Roots_Control||BTX642_Roots_Postflowering||BTX642_Roots_Preflowering	0:0:0.431686342175452:-1.70440121390546||0:0:0.537806155789869:-2.89678589450846||0:0:0.484679555341011:-2.23763212894901||0:0:-1.26100053608215:2.78777700754758||0:0:-0.431686342175452:1.70440121390546||0:0:-0.980300919791709:2.49899425629193
AACGAAAATAAAAACTAATTGCACAGT	0.280926	4	TTGGTCGGAATTGACGAGACGAATCTT	270	AACGAAAATAAAAACTAATTGCACAGTTTGGTCGGAATTGACGAGACGAATCTT	4151	131	171	3.14406	5.43074	0.0650446	NA	NA	NA	NA	NA	NA	0	0	0	NA	NA	NA	NA	NA	NA	NA	BTX642_Leaves_Control||BTX642_Leaves_Postflowering||BTX642_Leaves_Preflowering||BTX642_Roots_Control||BTX642_Roots_Postflowering||BTX642_Roots_Preflowering	0:0:0.431686342175452:-1.70440121390546||0:0:0.537806155789869:-2.89678589450846||0:0:0.484679555341011:-2.23763212894901||0:0:-1.26100053608215:2.78777700754758||0:0:-0.431686342175452:1.70440121390546||0:0:-0.980300919791709:2.49899425629193
AACGAAAATAAAAACTAATTGCACAGT	0.280926	5	TTGGTCGAAATTGACGAGACGAATCTT	255	AACGAAAATAAAAACTAATTGCACAGTTTGGTCGAAATTGACGAGACGAATCTT	4151	131	171	3.14406	5.43074	0.061431	NA	NA	NA	NA	NA	NA	0	0	0	NA	NA	NA	NA	NA	NA	NA	BTX642_Leaves_Control||BTX642_Leaves_Postflowering||BTX642_Leaves_Preflowering||BTX642_Roots_Control||BTX642_Roots_Postflowering||BTX642_Roots_Preflowering	0:0:0.431686342175452:-1.70440121390546||0:0:0.537806155789869:-2.89678589450846||0:0:0.484679555341011:-2.23763212894901||0:0:-1.26100053608215:2.78777700754758||0:0:-0.431686342175452:1.70440121390546||0:0:-0.980300919791709:2.49899425629193
AACGAAAATAAAAACTAATTGCACAGT	0.280926	6	TTGCCTGTAAATCACGAGATAAATCTT	192	AACGAAAATAAAAACTAATTGCACAGTTTGCCTGTAAATCACGAGATAAATCTT	4151	131	171	3.14406	5.43074	0.0462539	16	3	15189365	54M	3	0	1	0	0	.,SORBI_3003G146900	NA	NA	NA	NA	NA	NA	BTX642_Leaves_Control||BTX642_Leaves_Postflowering||BTX642_Leaves_Preflowering||BTX642_Roots_Control||BTX642_Roots_Postflowering||BTX642_Roots_Preflowering	0:0:0.431686342175452:-1.70440121390546||0:0:0.537806155789869:-2.89678589450846||0:0:0.484679555341011:-2.23763212894901||0:0:-1.26100053608215:2.78777700754758||0:0:-0.431686342175452:1.70440121390546||0:0:-0.980300919791709:2.49899425629193
AACGAAAATAAAAACTAATTGCACAGT	0.280926	7	TTACCTGTAATTTGTGAGATAAATCTT	191	AACGAAAATAAAAACTAATTGCACAGTTTACCTGTAATTTGTGAGATAAATCTT	4151	131	171	3.14406	5.43074	0.046013	16	6	49097824	54M	1	0	1	0	0	.,SORBI_3006G125700	NA	NA	NA	NA	NA	NA	BTX642_Leaves_Control||BTX642_Leaves_Postflowering||BTX642_Leaves_Preflowering||BTX642_Roots_Control||BTX642_Roots_Postflowering||BTX642_Roots_Preflowering	0:0:0.431686342175452:-1.70440121390546||0:0:0.537806155789869:-2.89678589450846||0:0:0.484679555341011:-2.23763212894901||0:0:-1.26100053608215:2.78777700754758||0:0:-0.431686342175452:1.70440121390546||0:0:-0.980300919791709:2.49899425629193
AACGAAAATAAAAACTAATTGCACAGT	0.280926	8	TTAGTCGAAATTGACGAGACGAATCTT	63	AACGAAAATAAAAACTAATTGCACAGTTTAGTCGAAATTGACGAGACGAATCTT	4151	131	171	3.14406	5.43074	0.0151771	16	7	62814555	54M	3	0	1	0	0	NA	NA	NA	NA	NA	NA	NA	BTX642_Leaves_Control||BTX642_Leaves_Postflowering||BTX642_Leaves_Preflowering||BTX642_Roots_Control||BTX642_Roots_Postflowering||BTX642_Roots_Preflowering	0:0:0.431686342175452:-1.70440121390546||0:0:0.537806155789869:-2.89678589450846||0:0:0.484679555341011:-2.23763212894901||0:0:-1.26100053608215:2.78777700754758||0:0:-0.431686342175452:1.70440121390546||0:0:-0.980300919791709:2.49899425629193
AACGAAAATAAAAACTAATTGCACAGT	0.280926	9	TTAGTCGAAATTTACGAGACGAATCTT	42	AACGAAAATAAAAACTAATTGCACAGTTTAGTCGAAATTTACGAGACGAATCTT	4151	131	171	3.14406	5.43074	0.010118	0	1	65749492	54M	2	0	1	0	0	NA	NA	NA	NA	NA	NA	NA	BTX642_Leaves_Control||BTX642_Leaves_Postflowering||BTX642_Leaves_Preflowering||BTX642_Roots_Control||BTX642_Roots_Postflowering||BTX642_Roots_Preflowering	0:0:0.431686342175452:-1.70440121390546||0:0:0.537806155789869:-2.89678589450846||0:0:0.484679555341011:-2.23763212894901||0:0:-1.26100053608215:2.78777700754758||0:0:-0.431686342175452:1.70440121390546||0:0:-0.980300919791709:2.49899425629193
AACTGTGCAATTAGTTTTTATTTTTGT	0.341978	1	CTATATTTAGTACCCCTAATGTGGCAG	2163	AACTGTGCAATTAGTTTTTATTTTTGTCTATATTTAGTACCCCTAATGTGGCAG	7044	232	197	3.72185	8.5981	0.30707	16	1	7541798	54M	1	0	1	0	0	.,SORBI_3001G098301	NA	NA	NA	NA	NA	NA	BTX642_Leaves_Control||BTX642_Leaves_Postflowering||BTX642_Leaves_Preflowering||BTX642_Roots_Control||BTX642_Roots_Postflowering||BTX642_Roots_Preflowering	0:0:-1.87745188490698:0.482167568508023||0:0:-4.3713809756359:0.750388539593948||0:0:-2.84817411451111:0.603530275611144||0:0:3.72601713965116:-1.93842344638885||0:0:2.20013784630618:-0.646790409618775||0:0:1.87745188490698:-0.482167568508023
AACTGTGCAATTAGTTTTTATTTTTGT	0.341978	10	TTATATTTAATACTTCATGTATGTGTC	143	AACTGTGCAATTAGTTTTTATTTTTGTTTATATTTAATACTTCATGTATGTGTC	7044	232	197	3.72185	8.5981	0.020301	0	2	69873621	54M	2	0	1	0	0	.,SORBI_3002G329900	NA	NA	NA	NA	NA	NA	BTX642_Leaves_Control||BTX642_Leaves_Postflowering||BTX642_Leaves_Preflowering||BTX642_Roots_Control||BTX642_Roots_Postflowering||BTX642_Roots_Preflowering	0:0:-1.87745188490698:0.482167568508023||0:0:-4.3713809756359:0.750388539593948||0:0:-2.84817411451111:0.603530275611144||0:0:3.72601713965116:-1.93842344638885||0:0:2.20013784630618:-0.646790409618775||0:0:1.87745188490698:-0.482167568508023
AACTGTGCAATTAGTTTTTATTTTTGT	0.341978	2	CTATATTTAATACTTCATGCATGTGTC	960	AACTGTGCAATTAGTTTTTATTTTTGTCTATATTTAATACTTCATGCATGTGTC	7044	232	197	3.72185	8.5981	0.136286	NA	NA	NA	NA	NA	NA	0	0	0	NA	NA	NA	NA	NA	NA	NA	BTX642_Leaves_Control||BTX642_Leaves_Postflowering||BTX642_Leaves_Preflowering||BTX642_Roots_Control||BTX642_Roots_Postflowering||BTX642_Roots_Preflowering	0:0:-1.87745188490698:0.482167568508023||0:0:-4.3713809756359:0.750388539593948||0:0:-2.84817411451111:0.603530275611144||0:0:3.72601713965116:-1.93842344638885||0:0:2.20013784630618:-0.646790409618775||0:0:1.87745188490698:-0.482167568508023
AACTGTGCAATTAGTTTTTATTTTTGT	0.341978	3	CTATATTTAATATTTCATGCATGTGTC	729	AACTGTGCAATTAGTTTTTATTTTTGTCTATATTTAATATTTCATGCATGTGTC	7044	232	197	3.72185	8.5981	0.103492	0	6	42540533	54M	5	0	1	0	0	.,SORBI_3001G329800	NA	NA	NA	NA	NA	NA	BTX642_Leaves_Control||BTX642_Leaves_Postflowering||BTX642_Leaves_Preflowering||BTX642_Roots_Control||BTX642_Roots_Postflowering||BTX642_Roots_Preflowering	0:0:-1.87745188490698:0.482167568508023||0:0:-4.3713809756359:0.750388539593948||0:0:-2.84817411451111:0.603530275611144||0:0:3.72601713965116:-1.93842344638885||0:0:2.20013784630618:-0.646790409618775||0:0:1.87745188490698:-0.482167568508023
AACTGTGCAATTAGTTTTTATTTTTGT	0.341978	4	TTATATTTAACGCTTCATGCATGTGTC	619	AACTGTGCAATTAGTTTTTATTTTTGTTTATATTTAACGCTTCATGCATGTGTC	7044	232	197	3.72185	8.5981	0.0878762	16	1	6262673	54M	1	0	1	0	0	.,SORBI_3001G081000	NA	NA	NA	NA	NA	NA	BTX642_Leaves_Control||BTX642_Leaves_Postflowering||BTX642_Leaves_Preflowering||BTX642_Roots_Control||BTX642_Roots_Postflowering||BTX642_Roots_Preflowering	0:0:-1.87745188490698:0.482167568508023||0:0:-4.3713809756359:0.750388539593948||0:0:-2.84817411451111:0.603530275611144||0:0:3.72601713965116:-1.93842344638885||0:0:2.20013784630618:-0.646790409618775||0:0:1.87745188490698:-0.482167568508023
AACTGTGCAATTAGTTTTTATTTTTGT	0.341978	5	CTATATTTAATACTTCATGCATGGGCC	531	AACTGTGCAATTAGTTTTTATTTTTGTCTATATTTAATACTTCATGCATGGGCC	7044	232	197	3.72185	8.5981	0.0753833	0	4	63912818	54M	1	0	1	0	0	NA	NA	NA	NA	NA	NA	NA	BTX642_Leaves_Control||BTX642_Leaves_Postflowering||BTX642_Leaves_Preflowering||BTX642_Roots_Control||BTX642_Roots_Postflowering||BTX642_Roots_Preflowering	0:0:-1.87745188490698:0.482167568508023||0:0:-4.3713809756359:0.750388539593948||0:0:-2.84817411451111:0.603530275611144||0:0:3.72601713965116:-1.93842344638885||0:0:2.20013784630618:-0.646790409618775||0:0:1.87745188490698:-0.482167568508023
AACTGTGCAATTAGTTTTTATTTTTGT	0.341978	6	CTATATTTAGTACTTCATGCATGTGTC	414	AACTGTGCAATTAGTTTTTATTTTTGTCTATATTTAGTACTTCATGCATGTGTC	7044	232	197	3.72185	8.5981	0.0587734	NA	NA	NA	NA	NA	NA	0	0	0	NA	NA	NA	NA	NA	NA	NA	BTX642_Leaves_Control||BTX642_Leaves_Postflowering||BTX642_Leaves_Preflowering||BTX642_Roots_Control||BTX642_Roots_Postflowering||BTX642_Roots_Preflowering	0:0:-1.87745188490698:0.482167568508023||0:0:-4.3713809756359:0.750388539593948||0:0:-2.84817411451111:0.603530275611144||0:0:3.72601713965116:-1.93842344638885||0:0:2.20013784630618:-0.646790409618775||0:0:1.87745188490698:-0.482167568508023
AACTGTGCAATTAGTTTTTATTTTTGT	0.341978	7	CTATATTTAATACTTCATGTATGTGTC	234	AACTGTGCAATTAGTTTTTATTTTTGTCTATATTTAATACTTCATGTATGTGTC	7044	232	197	3.72185	8.5981	0.0332198	0	7	63797607	54M	5	0	1	0	0	.,SORBI_3001G273400	NA	NA	NA	NA	NA	NA	BTX642_Leaves_Control||BTX642_Leaves_Postflowering||BTX642_Leaves_Preflowering||BTX642_Roots_Control||BTX642_Roots_Postflowering||BTX642_Roots_Preflowering	0:0:-1.87745188490698:0.482167568508023||0:0:-4.3713809756359:0.750388539593948||0:0:-2.84817411451111:0.603530275611144||0:0:3.72601713965116:-1.93842344638885||0:0:2.20013784630618:-0.646790409618775||0:0:1.87745188490698:-0.482167568508023
AACTGTGCAATTAGTTTTTATTTTTGT	0.341978	8	CTATATTTAATGTTTCATGCATGTGCC	206	AACTGTGCAATTAGTTTTTATTTTTGTCTATATTTAATGTTTCATGCATGTGCC	7044	232	197	3.72185	8.5981	0.0292447	16	1	69195739	54M	1	0	1	0	0	.,SORBI_3001G407800	NA	NA	NA	NA	NA	NA	BTX642_Leaves_Control||BTX642_Leaves_Postflowering||BTX642_Leaves_Preflowering||BTX642_Roots_Control||BTX642_Roots_Postflowering||BTX642_Roots_Preflowering	0:0:-1.87745188490698:0.482167568508023||0:0:-4.3713809756359:0.750388539593948||0:0:-2.84817411451111:0.603530275611144||0:0:3.72601713965116:-1.93842344638885||0:0:2.20013784630618:-0.646790409618775||0:0:1.87745188490698:-0.482167568508023
AACTGTGCAATTAGTTTTTATTTTTGT	0.341978	9	CTATATTTAATATTTTATGCATGCGTT	175	AACTGTGCAATTAGTTTTTATTTTTGTCTATATTTAATATTTTATGCATGCGTT	7044	232	197	3.72185	8.5981	0.0248438	16	5	2245764	1S53M	2	0	1	0	0	NA	NA	NA	NA	NA	NA	NA	BTX642_Leaves_Control||BTX642_Leaves_Postflowering||BTX642_Leaves_Preflowering||BTX642_Roots_Control||BTX642_Roots_Postflowering||BTX642_Roots_Preflowering	0:0:-1.87745188490698:0.482167568508023||0:0:-4.3713809756359:0.750388539593948||0:0:-2.84817411451111:0.603530275611144||0:0:3.72601713965116:-1.93842344638885||0:0:2.20013784630618:-0.646790409618775||0:0:1.87745188490698:-0.482167568508023
AACTTTGTCTTGCTCACTATGCTTAAG	0.606	1	GTTAGAGAAGAACAAATACACTTTTGG	711	AACTTTGTCTTGCTCACTATGCTTAAGGTTAGAGAAGAACAAATACACTTTTGG	1431	53	142	1.71617	5.78826	0.496855	NA	NA	NA	NA	NA	NA	0	0	0	NA	NA	NA	NA	NA	NA	NA	BTX642_Leaves_Control||BTX642_Leaves_Postflowering||BTX642_Leaves_Preflowering||BTX642_Roots_Control||BTX642_Roots_Postflowering||BTX642_Roots_Preflowering	0:0:3.10632706305504:-1.78268087563302||0:0:3.13260505237134:-1.86931186889127||0:0:2.96080477099133:-1.34860660630688||0:0:-2.96080477099133:1.34860660630688||0:0:-3.55026568549158:1.36265641082285||0:0:-3.55035788863004:1.3626815093971
AACTTTGTCTTGCTCACTATGCTTAAG	0.606	10	GTTAGAGAAAAACAAATACACTTTTGG	3	AACTTTGTCTTGCTCACTATGCTTAAGGTTAGAGAAAAACAAATACACTTTTGG	1431	53	142	1.71617	5.78826	0.00209644	NA	NA	NA	NA	NA	NA	0	0	0	NA	NA	NA	NA	NA	NA	NA	BTX642_Leaves_Control||BTX642_Leaves_Postflowering||BTX642_Leaves_Preflowering||BTX642_Roots_Control||BTX642_Roots_Postflowering||BTX642_Roots_Preflowering	0:0:3.10632706305504:-1.78268087563302||0:0:3.13260505237134:-1.86931186889127||0:0:2.96080477099133:-1.34860660630688||0:0:-2.96080477099133:1.34860660630688||0:0:-3.55026568549158:1.36265641082285||0:0:-3.55035788863004:1.3626815093971
AACTTTGTCTTGCTCACTATGCTTAAG	0.606	2	GATAGAGAGAACAAATACACTTTTGGT	603	AACTTTGTCTTGCTCACTATGCTTAAGGATAGAGAGAACAAATACACTTTTGGT	1431	53	142	1.71617	5.78826	0.421384	0	4	48623279	54M	1	1	1	0	0	.,SORBI_3004G153900	NA	NA	NA	NA	NA	NA	BTX642_Leaves_Control||BTX642_Leaves_Postflowering||BTX642_Leaves_Preflowering||BTX642_Roots_Control||BTX642_Roots_Postflowering||BTX642_Roots_Preflowering	0:0:3.10632706305504:-1.78268087563302||0:0:3.13260505237134:-1.86931186889127||0:0:2.96080477099133:-1.34860660630688||0:0:-2.96080477099133:1.34860660630688||0:0:-3.55026568549158:1.36265641082285||0:0:-3.55035788863004:1.3626815093971
AACTTTGTCTTGCTCACTATGCTTAAG	0.606	3	GTTAGAGAAGAACAAATACATTTTTGG	20	AACTTTGTCTTGCTCACTATGCTTAAGGTTAGAGAAGAACAAATACATTTTTGG	1431	53	142	1.71617	5.78826	0.0139762	16	6	4947400	54M	10	0	1	0	0	NA	NA	NA	NA	NA	NA	NA	BTX642_Leaves_Control||BTX642_Leaves_Postflowering||BTX642_Leaves_Preflowering||BTX642_Roots_Control||BTX642_Roots_Postflowering||BTX642_Roots_Preflowering	0:0:3.10632706305504:-1.78268087563302||0:0:3.13260505237134:-1.86931186889127||0:0:2.96080477099133:-1.34860660630688||0:0:-2.96080477099133:1.34860660630688||0:0:-3.55026568549158:1.36265641082285||0:0:-3.55035788863004:1.3626815093971
AACTTTGTCTTGCTCACTATGCTTAAG	0.606	4	GATAGAGAAGAACAAATACACTTTTGG	16	AACTTTGTCTTGCTCACTATGCTTAAGGATAGAGAAGAACAAATACACTTTTGG	1431	53	142	1.71617	5.78826	0.011181	NA	NA	NA	NA	NA	NA	0	0	0	NA	NA	NA	NA	NA	NA	NA	BTX642_Leaves_Control||BTX642_Leaves_Postflowering||BTX642_Leaves_Preflowering||BTX642_Roots_Control||BTX642_Roots_Postflowering||BTX642_Roots_Preflowering	0:0:3.10632706305504:-1.78268087563302||0:0:3.13260505237134:-1.86931186889127||0:0:2.96080477099133:-1.34860660630688||0:0:-2.96080477099133:1.34860660630688||0:0:-3.55026568549158:1.36265641082285||0:0:-3.55035788863004:1.3626815093971
AACTTTGTCTTGCTCACTATGCTTAAG	0.606	5	GTTAGAGAAGAACAACTACACTTTTGG	7	AACTTTGTCTTGCTCACTATGCTTAAGGTTAGAGAAGAACAACTACACTTTTGG	1431	53	142	1.71617	5.78826	0.00489168	16	10	27161073	54M	3	0	1	0	0	.,SORBI_3010G140500	NA	NA	NA	NA	NA	NA	BTX642_Leaves_Control||BTX642_Leaves_Postflowering||BTX642_Leaves_Preflowering||BTX642_Roots_Control||BTX642_Roots_Postflowering||BTX642_Roots_Preflowering	0:0:3.10632706305504:-1.78268087563302||0:0:3.13260505237134:-1.86931186889127||0:0:2.96080477099133:-1.34860660630688||0:0:-2.96080477099133:1.34860660630688||0:0:-3.55026568549158:1.36265641082285||0:0:-3.55035788863004:1.3626815093971
AACTTTGTCTTGCTCACTATGCTTAAG	0.606	6	GTCAGAGAAGAACAAATACACTTTTGG	6	AACTTTGTCTTGCTCACTATGCTTAAGGTCAGAGAAGAACAAATACACTTTTGG	1431	53	142	1.71617	5.78826	0.00419287	0	6	19081405	54M	4	0	1	0	0	NA	NA	NA	NA	NA	NA	NA	BTX642_Leaves_Control||BTX642_Leaves_Postflowering||BTX642_Leaves_Preflowering||BTX642_Roots_Control||BTX642_Roots_Postflowering||BTX642_Roots_Preflowering	0:0:3.10632706305504:-1.78268087563302||0:0:3.13260505237134:-1.86931186889127||0:0:2.96080477099133:-1.34860660630688||0:0:-2.96080477099133:1.34860660630688||0:0:-3.55026568549158:1.36265641082285||0:0:-3.55035788863004:1.3626815093971
AACTTTGTCTTGCTCACTATGCTTAAG	0.606	7	GTTAGAGAGGAACAAATACACTTTTGG	5	AACTTTGTCTTGCTCACTATGCTTAAGGTTAGAGAGGAACAAATACACTTTTGG	1431	53	142	1.71617	5.78826	0.00349406	16	2	28448912	54M	9	0	1	0	0	NA	NA	NA	NA	NA	NA	NA	BTX642_Leaves_Control||BTX642_Leaves_Postflowering||BTX642_Leaves_Preflowering||BTX642_Roots_Control||BTX642_Roots_Postflowering||BTX642_Roots_Preflowering	0:0:3.10632706305504:-1.78268087563302||0:0:3.13260505237134:-1.86931186889127||0:0:2.96080477099133:-1.34860660630688||0:0:-2.96080477099133:1.34860660630688||0:0:-3.55026568549158:1.36265641082285||0:0:-3.55035788863004:1.3626815093971
AACTTTGTCTTGCTCACTATGCTTAAG	0.606	8	GTTAGAGAGAACAAATATACTTTTGGT	5	AACTTTGTCTTGCTCACTATGCTTAAGGTTAGAGAGAACAAATATACTTTTGGT	1431	53	142	1.71617	5.78826	0.00349406	0	3	36265198	54M	4	0	1	0	0	NA	NA	NA	NA	NA	NA	NA	BTX642_Leaves_Control||BTX642_Leaves_Postflowering||BTX642_Leaves_Preflowering||BTX642_Roots_Control||BTX642_Roots_Postflowering||BTX642_Roots_Preflowering	0:0:3.10632706305504:-1.78268087563302||0:0:3.13260505237134:-1.86931186889127||0:0:2.96080477099133:-1.34860660630688||0:0:-2.96080477099133:1.34860660630688||0:0:-3.55026568549158:1.36265641082285||0:0:-3.55035788863004:1.3626815093971
AACTTTGTCTTGCTCACTATGCTTAAG	0.606	9	GTTAGAGAAGGACAAATACACTTTTGG	5	AACTTTGTCTTGCTCACTATGCTTAAGGTTAGAGAAGGACAAATACACTTTTGG	1431	53	142	1.71617	5.78826	0.00349406	0	10	26678385	54M	5	0	1	0	0	NA	NA	NA	NA	NA	NA	NA	BTX642_Leaves_Control||BTX642_Leaves_Postflowering||BTX642_Leaves_Preflowering||BTX642_Roots_Control||BTX642_Roots_Postflowering||BTX642_Roots_Preflowering	0:0:3.10632706305504:-1.78268087563302||0:0:3.13260505237134:-1.86931186889127||0:0:2.96080477099133:-1.34860660630688||0:0:-2.96080477099133:1.34860660630688||0:0:-3.55026568549158:1.36265641082285||0:0:-3.55035788863004:1.3626815093971
AAGACTTGGAGTCTTATTTTTTCTACC	0.400286	1	TCTTTATTGGGAGTGCCGTAAGCATCC	9837	AAGACTTGGAGTCTTATTTTTTCTACCTCTTTATTGGGAGTGCCGTAAGCATCC	20546	400	198	2.74829	8.69595	0.478779	16	1	6707574	22M83N32M	1	0	1	0	1	.,SORBI_3001G086500	NA	NA	NA	NA	NA	NA	BTX642_Leaves_Control||BTX642_Leaves_Postflowering||BTX642_Leaves_Preflowering||BTX642_Roots_Control||BTX642_Roots_Postflowering||BTX642_Roots_Preflowering	0:0:0.511469403941924:-1.0641710605722||0:0:1.08162183565114:-3.01831887493251||0:0:0.201527600770199:-0.345875918015157||0:0:-0.737997797806901:0.983669571456801||0:0:-0.201527600770199:0.345875918015157||0:0:-1.64162135564969:1.64113062390758
AAGACTTGGAGTCTTATTTTTTCTACC	0.400286	10	TATTGGGAGTGCCGTAAGCATCCGCGA	113	AAGACTTGGAGTCTTATTTTTTCTACCTATTGGGAGTGCCGTAAGCATCCGCGA	20546	400	198	2.74829	8.69595	0.00549985	16	1	6707571	1S25M87N28M	1	0	1	0	1	.,SORBI_3001G086500	NA	NA	NA	NA	NA	NA	BTX642_Leaves_Control||BTX642_Leaves_Postflowering||BTX642_Leaves_Preflowering||BTX642_Roots_Control||BTX642_Roots_Postflowering||BTX642_Roots_Preflowering	0:0:0.511469403941924:-1.0641710605722||0:0:1.08162183565114:-3.01831887493251||0:0:0.201527600770199:-0.345875918015157||0:0:-0.737997797806901:0.983669571456801||0:0:-0.201527600770199:0.345875918015157||0:0:-1.64162135564969:1.64113062390758
AAGACTTGGAGTCTTATTTTTTCTACC	0.400286	2	TCTTTCTTCAATAAATATACTGCCACA	3491	AAGACTTGGAGTCTTATTTTTTCTACCTCTTTCTTCAATAAATATACTGCCACA	20546	400	198	2.74829	8.69595	0.169911	NA	NA	NA	NA	NA	NA	0	0	0	NA	NA	NA	NA	NA	NA	NA	BTX642_Leaves_Control||BTX642_Leaves_Postflowering||BTX642_Leaves_Preflowering||BTX642_Roots_Control||BTX642_Roots_Postflowering||BTX642_Roots_Preflowering	0:0:0.511469403941924:-1.0641710605722||0:0:1.08162183565114:-3.01831887493251||0:0:0.201527600770199:-0.345875918015157||0:0:-0.737997797806901:0.983669571456801||0:0:-0.201527600770199:0.345875918015157||0:0:-1.64162135564969:1.64113062390758
AAGACTTGGAGTCTTATTTTTTCTACC	0.400286	3	TCTTTCTTCAATAAATACGGTGCCACA	2895	AAGACTTGGAGTCTTATTTTTTCTACCTCTTTCTTCAATAAATACGGTGCCACA	20546	400	198	2.74829	8.69595	0.140903	NA	NA	NA	NA	NA	NA	0	0	0	NA	NA	NA	NA	NA	NA	NA	BTX642_Leaves_Control||BTX642_Leaves_Postflowering||BTX642_Leaves_Preflowering||BTX642_Roots_Control||BTX642_Roots_Postflowering||BTX642_Roots_Preflowering	0:0:0.511469403941924:-1.0641710605722||0:0:1.08162183565114:-3.01831887493251||0:0:0.201527600770199:-0.345875918015157||0:0:-0.737997797806901:0.983669571456801||0:0:-0.201527600770199:0.345875918015157||0:0:-1.64162135564969:1.64113062390758
AAGACTTGGAGTCTTATTTTTTCTACC	0.400286	4	TCTTTCTTCAATAAATATGCTGCCACA	1013	AAGACTTGGAGTCTTATTTTTTCTACCTCTTTCTTCAATAAATATGCTGCCACA	20546	400	198	2.74829	8.69595	0.049304	NA	NA	NA	NA	NA	NA	0	0	0	NA	NA	NA	NA	NA	NA	NA	BTX642_Leaves_Control||BTX642_Leaves_Postflowering||BTX642_Leaves_Preflowering||BTX642_Roots_Control||BTX642_Roots_Postflowering||BTX642_Roots_Preflowering	0:0:0.511469403941924:-1.0641710605722||0:0:1.08162183565114:-3.01831887493251||0:0:0.201527600770199:-0.345875918015157||0:0:-0.737997797806901:0.983669571456801||0:0:-0.201527600770199:0.345875918015157||0:0:-1.64162135564969:1.64113062390758
AAGACTTGGAGTCTTATTTTTTCTACC	0.400286	5	TCTTTCTTCAATAAATATGGTGCCATA	807	AAGACTTGGAGTCTTATTTTTTCTACCTCTTTCTTCAATAAATATGGTGCCATA	20546	400	198	2.74829	8.69595	0.0392777	0	10	2717565	53M1S	3	0	1	0	0	NA	NA	NA	NA	NA	NA	NA	BTX642_Leaves_Control||BTX642_Leaves_Postflowering||BTX642_Leaves_Preflowering||BTX642_Roots_Control||BTX642_Roots_Postflowering||BTX642_Roots_Preflowering	0:0:0.511469403941924:-1.0641710605722||0:0:1.08162183565114:-3.01831887493251||0:0:0.201527600770199:-0.345875918015157||0:0:-0.737997797806901:0.983669571456801||0:0:-0.201527600770199:0.345875918015157||0:0:-1.64162135564969:1.64113062390758
AAGACTTGGAGTCTTATTTTTTCTACC	0.400286	6	TCTTTCTTCAATAAATACAGTGCCACA	775	AAGACTTGGAGTCTTATTTTTTCTACCTCTTTCTTCAATAAATACAGTGCCACA	20546	400	198	2.74829	8.69595	0.0377202	0	9	6759745	26M182N27M1S	4	0	1	0	1	NA	NA	NA	NA	NA	NA	NA	BTX642_Leaves_Control||BTX642_Leaves_Postflowering||BTX642_Leaves_Preflowering||BTX642_Roots_Control||BTX642_Roots_Postflowering||BTX642_Roots_Preflowering	0:0:0.511469403941924:-1.0641710605722||0:0:1.08162183565114:-3.01831887493251||0:0:0.201527600770199:-0.345875918015157||0:0:-0.737997797806901:0.983669571456801||0:0:-0.201527600770199:0.345875918015157||0:0:-1.64162135564969:1.64113062390758
AAGACTTGGAGTCTTATTTTTTCTACC	0.400286	7	TCTTTCTTCAATAAATAAGCTGCCACA	208	AAGACTTGGAGTCTTATTTTTTCTACCTCTTTCTTCAATAAATAAGCTGCCACA	20546	400	198	2.74829	8.69595	0.0101236	16	4	8062410	1S53M	7	0	1	0	0	NA	NA	NA	NA	NA	NA	NA	BTX642_Leaves_Control||BTX642_Leaves_Postflowering||BTX642_Leaves_Preflowering||BTX642_Roots_Control||BTX642_Roots_Postflowering||BTX642_Roots_Preflowering	0:0:0.511469403941924:-1.0641710605722||0:0:1.08162183565114:-3.01831887493251||0:0:0.201527600770199:-0.345875918015157||0:0:-0.737997797806901:0.983669571456801||0:0:-0.201527600770199:0.345875918015157||0:0:-1.64162135564969:1.64113062390758
AAGACTTGGAGTCTTATTTTTTCTACC	0.400286	8	TCTTTCTTCAATAAATATGCTGTCACA	204	AAGACTTGGAGTCTTATTTTTTCTACCTCTTTCTTCAATAAATATGCTGTCACA	20546	400	198	2.74829	8.69595	0.00992894	NA	NA	NA	NA	NA	NA	0	0	0	NA	NA	NA	NA	NA	NA	NA	BTX642_Leaves_Control||BTX642_Leaves_Postflowering||BTX642_Leaves_Preflowering||BTX642_Roots_Control||BTX642_Roots_Postflowering||BTX642_Roots_Preflowering	0:0:0.511469403941924:-1.0641710605722||0:0:1.08162183565114:-3.01831887493251||0:0:0.201527600770199:-0.345875918015157||0:0:-0.737997797806901:0.983669571456801||0:0:-0.201527600770199:0.345875918015157||0:0:-1.64162135564969:1.64113062390758
AAGACTTGGAGTCTTATTTTTTCTACC	0.400286	9	TCTTTCTTCAATAAATATGCCTTAAGC	114	AAGACTTGGAGTCTTATTTTTTCTACCTCTTTCTTCAATAAATATGCCTTAAGC	20546	400	198	2.74829	8.69595	0.00554853	0	4	558251	46M1367N8M	1	0	1	0	1	.,SORBI_3004G006600	NA	NA	NA	NA	NA	NA	BTX642_Leaves_Control||BTX642_Leaves_Postflowering||BTX642_Leaves_Preflowering||BTX642_Roots_Control||BTX642_Roots_Postflowering||BTX642_Roots_Preflowering	0:0:0.511469403941924:-1.0641710605722||0:0:1.08162183565114:-3.01831887493251||0:0:0.201527600770199:-0.345875918015157||0:0:-0.737997797806901:0.983669571456801||0:0:-0.201527600770199:0.345875918015157||0:0:-1.64162135564969:1.64113062390758
AAGTTCCAACTCAACAGTCCCACTCCC	0.377463	1	CACCACACCTCAGGTGTTGGTGATGCT	3570	AAGTTCCAACTCAACAGTCCCACTCCCCACCACACCTCAGGTGTTGGTGATGCT	6211	113	194	1.30154	8.62132	0.574787	NA	NA	NA	NA	NA	NA	0	0	0	NA	NA	NA	NA	NA	NA	NA	BTX642_Leaves_Control||BTX642_Leaves_Postflowering||BTX642_Leaves_Preflowering||BTX642_Roots_Control||BTX642_Roots_Postflowering||BTX642_Roots_Preflowering	0:0:1.36242350073605:-3.85168346592927||0:0:1.4180658268163:-4.66439078860837||0:0:1.32467988817638:-3.38411964254946||0:0:-2.69349290907918:4.54916362102721||0:0:-1.32467988817638:3.38411964254946||0:0:-1.81957140846337:3.83832486075706
AAGTTCCAACTCAACAGTCCCACTCCC	0.377463	10	ACCACACCCACACCACACCTCAGGGGT	3	AAGTTCCAACTCAACAGTCCCACTCCCACCACACCCACACCACACCTCAGGGGT	6211	113	194	1.30154	8.62132	0.000483014	16	8	61954933	54M	1	1	1	0	0	.,SORBI_3008G185200	NA	NA	NA	NA	NA	NA	BTX642_Leaves_Control||BTX642_Leaves_Postflowering||BTX642_Leaves_Preflowering||BTX642_Roots_Control||BTX642_Roots_Postflowering||BTX642_Roots_Preflowering	0:0:1.36242350073605:-3.85168346592927||0:0:1.4180658268163:-4.66439078860837||0:0:1.32467988817638:-3.38411964254946||0:0:-2.69349290907918:4.54916362102721||0:0:-1.32467988817638:3.38411964254946||0:0:-1.81957140846337:3.83832486075706
AAGTTCCAACTCAACAGTCCCACTCCC	0.377463	2	ACCACACCCACACCACACCTCAGGTGT	2477	AAGTTCCAACTCAACAGTCCCACTCCCACCACACCCACACCACACCTCAGGTGT	6211	113	194	1.30154	8.62132	0.398809	16	8	61954933	54M	1	0	1	0	0	.,SORBI_3008G185200	NA	NA	NA	NA	NA	NA	BTX642_Leaves_Control||BTX642_Leaves_Postflowering||BTX642_Leaves_Preflowering||BTX642_Roots_Control||BTX642_Roots_Postflowering||BTX642_Roots_Preflowering	0:0:1.36242350073605:-3.85168346592927||0:0:1.4180658268163:-4.66439078860837||0:0:1.32467988817638:-3.38411964254946||0:0:-2.69349290907918:4.54916362102721||0:0:-1.32467988817638:3.38411964254946||0:0:-1.81957140846337:3.83832486075706
AAGTTCCAACTCAACAGTCCCACTCCC	0.377463	3	CACCACACCTCAGGTGTTGGAGATGCT	4	AAGTTCCAACTCAACAGTCCCACTCCCCACCACACCTCAGGTGTTGGAGATGCT	6211	113	194	1.30154	8.62132	0.000644019	NA	NA	NA	NA	NA	NA	0	0	0	NA	NA	NA	NA	NA	NA	NA	BTX642_Leaves_Control||BTX642_Leaves_Postflowering||BTX642_Leaves_Preflowering||BTX642_Roots_Control||BTX642_Roots_Postflowering||BTX642_Roots_Preflowering	0:0:1.36242350073605:-3.85168346592927||0:0:1.4180658268163:-4.66439078860837||0:0:1.32467988817638:-3.38411964254946||0:0:-2.69349290907918:4.54916362102721||0:0:-1.32467988817638:3.38411964254946||0:0:-1.81957140846337:3.83832486075706
AAGTTCCAACTCAACAGTCCCACTCCC	0.377463	4	CACCACACCTCAGGTGTTGGTGATACT	4	AAGTTCCAACTCAACAGTCCCACTCCCCACCACACCTCAGGTGTTGGTGATACT	6211	113	194	1.30154	8.62132	0.000644019	NA	NA	NA	NA	NA	NA	0	0	0	NA	NA	NA	NA	NA	NA	NA	BTX642_Leaves_Control||BTX642_Leaves_Postflowering||BTX642_Leaves_Preflowering||BTX642_Roots_Control||BTX642_Roots_Postflowering||BTX642_Roots_Preflowering	0:0:1.36242350073605:-3.85168346592927||0:0:1.4180658268163:-4.66439078860837||0:0:1.32467988817638:-3.38411964254946||0:0:-2.69349290907918:4.54916362102721||0:0:-1.32467988817638:3.38411964254946||0:0:-1.81957140846337:3.83832486075706
AAGTTCCAACTCAACAGTCCCACTCCC	0.377463	5	CACCACACCTCAGGAGTTGGTGATGCT	4	AAGTTCCAACTCAACAGTCCCACTCCCCACCACACCTCAGGAGTTGGTGATGCT	6211	113	194	1.30154	8.62132	0.000644019	NA	NA	NA	NA	NA	NA	0	0	0	NA	NA	NA	NA	NA	NA	NA	BTX642_Leaves_Control||BTX642_Leaves_Postflowering||BTX642_Leaves_Preflowering||BTX642_Roots_Control||BTX642_Roots_Postflowering||BTX642_Roots_Preflowering	0:0:1.36242350073605:-3.85168346592927||0:0:1.4180658268163:-4.66439078860837||0:0:1.32467988817638:-3.38411964254946||0:0:-2.69349290907918:4.54916362102721||0:0:-1.32467988817638:3.38411964254946||0:0:-1.81957140846337:3.83832486075706
AAGTTCCAACTCAACAGTCCCACTCCC	0.377463	6	CACCACACCTCAGGTGTTGGTGATGCA	4	AAGTTCCAACTCAACAGTCCCACTCCCCACCACACCTCAGGTGTTGGTGATGCA	6211	113	194	1.30154	8.62132	0.000644019	NA	NA	NA	NA	NA	NA	0	0	0	NA	NA	NA	NA	NA	NA	NA	BTX642_Leaves_Control||BTX642_Leaves_Postflowering||BTX642_Leaves_Preflowering||BTX642_Roots_Control||BTX642_Roots_Postflowering||BTX642_Roots_Preflowering	0:0:1.36242350073605:-3.85168346592927||0:0:1.4180658268163:-4.66439078860837||0:0:1.32467988817638:-3.38411964254946||0:0:-2.69349290907918:4.54916362102721||0:0:-1.32467988817638:3.38411964254946||0:0:-1.81957140846337:3.83832486075706
AAGTTCCAACTCAACAGTCCCACTCCC	0.377463	7	CACCACACCCCAGGTGTTGGTGATGCT	4	AAGTTCCAACTCAACAGTCCCACTCCCCACCACACCCCAGGTGTTGGTGATGCT	6211	113	194	1.30154	8.62132	0.000644019	NA	NA	NA	NA	NA	NA	0	0	0	NA	NA	NA	NA	NA	NA	NA	BTX642_Leaves_Control||BTX642_Leaves_Postflowering||BTX642_Leaves_Preflowering||BTX642_Roots_Control||BTX642_Roots_Postflowering||BTX642_Roots_Preflowering	0:0:1.36242350073605:-3.85168346592927||0:0:1.4180658268163:-4.66439078860837||0:0:1.32467988817638:-3.38411964254946||0:0:-2.69349290907918:4.54916362102721||0:0:-1.32467988817638:3.38411964254946||0:0:-1.81957140846337:3.83832486075706
AAGTTCCAACTCAACAGTCCCACTCCC	0.377463	8	CACCACACCTCAGGTGTCGGTGATGCT	3	AAGTTCCAACTCAACAGTCCCACTCCCCACCACACCTCAGGTGTCGGTGATGCT	6211	113	194	1.30154	8.62132	0.000483014	NA	NA	NA	NA	NA	NA	0	0	0	NA	NA	NA	NA	NA	NA	NA	BTX642_Leaves_Control||BTX642_Leaves_Postflowering||BTX642_Leaves_Preflowering||BTX642_Roots_Control||BTX642_Roots_Postflowering||BTX642_Roots_Preflowering	0:0:1.36242350073605:-3.85168346592927||0:0:1.4180658268163:-4.66439078860837||0:0:1.32467988817638:-3.38411964254946||0:0:-2.69349290907918:4.54916362102721||0:0:-1.32467988817638:3.38411964254946||0:0:-1.81957140846337:3.83832486075706
AAGTTCCAACTCAACAGTCCCACTCCC	0.377463	9	CACCACACCTCAGGGGTTGGTGATGCT	3	AAGTTCCAACTCAACAGTCCCACTCCCCACCACACCTCAGGGGTTGGTGATGCT	6211	113	194	1.30154	8.62132	0.000483014	NA	NA	NA	NA	NA	NA	0	0	0	NA	NA	NA	NA	NA	NA	NA	BTX642_Leaves_Control||BTX642_Leaves_Postflowering||BTX642_Leaves_Preflowering||BTX642_Roots_Control||BTX642_Roots_Postflowering||BTX642_Roots_Preflowering	0:0:1.36242350073605:-3.85168346592927||0:0:1.4180658268163:-4.66439078860837||0:0:1.32467988817638:-3.38411964254946||0:0:-2.69349290907918:4.54916362102721||0:0:-1.32467988817638:3.38411964254946||0:0:-1.81957140846337:3.83832486075706
AATAAGACTTGGAGTCTTATTTTTTCT	0.430966	1	ACCTCTTTATTGGGAGTGCCGTAAGCA	10145	AATAAGACTTGGAGTCTTATTTTTTCTACCTCTTTATTGGGAGTGCCGTAAGCA	22740	474	198	2.98138	8.14178	0.44613	16	1	6707578	1S18M83N35M	1	0	1	0	1	.,SORBI_3001G086500	NA	NA	NA	NA	NA	NA	BTX642_Leaves_Control||BTX642_Leaves_Postflowering||BTX642_Leaves_Preflowering||BTX642_Roots_Control||BTX642_Roots_Postflowering||BTX642_Roots_Preflowering	0:0:0.560454817826746:-1.13685062346108||0:0:1.17208375185954:-3.17919575398976||0:0:0.157983886630503:-0.257641055574619||0:0:-0.694541333181505:0.894211656476292||0:0:-0.157983886630503:0.257641055574619||0:0:-1.67028509635912:1.59757818111739
AATAAGACTTGGAGTCTTATTTTTTCT	0.430966	10	ATCTCTTTCTTCAATAAATATGCTGCC	173	AATAAGACTTGGAGTCTTATTTTTTCTATCTCTTTCTTCAATAAATATGCTGCC	22740	474	198	2.98138	8.14178	0.00760774	NA	NA	NA	NA	NA	NA	0	0	0	NA	NA	NA	NA	NA	NA	NA	BTX642_Leaves_Control||BTX642_Leaves_Postflowering||BTX642_Leaves_Preflowering||BTX642_Roots_Control||BTX642_Roots_Postflowering||BTX642_Roots_Preflowering	0:0:0.560454817826746:-1.13685062346108||0:0:1.17208375185954:-3.17919575398976||0:0:0.157983886630503:-0.257641055574619||0:0:-0.694541333181505:0.894211656476292||0:0:-0.157983886630503:0.257641055574619||0:0:-1.67028509635912:1.59757818111739
AATAAGACTTGGAGTCTTATTTTTTCT	0.430966	2	ACCTCTTTCTTCAATAAATATACTGCC	3759	AATAAGACTTGGAGTCTTATTTTTTCTACCTCTTTCTTCAATAAATATACTGCC	22740	474	198	2.98138	8.14178	0.165303	NA	NA	NA	NA	NA	NA	0	0	0	NA	NA	NA	NA	NA	NA	NA	BTX642_Leaves_Control||BTX642_Leaves_Postflowering||BTX642_Leaves_Preflowering||BTX642_Roots_Control||BTX642_Roots_Postflowering||BTX642_Roots_Preflowering	0:0:0.560454817826746:-1.13685062346108||0:0:1.17208375185954:-3.17919575398976||0:0:0.157983886630503:-0.257641055574619||0:0:-0.694541333181505:0.894211656476292||0:0:-0.157983886630503:0.257641055574619||0:0:-1.67028509635912:1.59757818111739
AATAAGACTTGGAGTCTTATTTTTTCT	0.430966	3	ACCTCTTTCTTCAATAAATACGGTGCC	3003	AATAAGACTTGGAGTCTTATTTTTTCTACCTCTTTCTTCAATAAATACGGTGCC	22740	474	198	2.98138	8.14178	0.132058	NA	NA	NA	NA	NA	NA	0	0	0	NA	NA	NA	NA	NA	NA	NA	BTX642_Leaves_Control||BTX642_Leaves_Postflowering||BTX642_Leaves_Preflowering||BTX642_Roots_Control||BTX642_Roots_Postflowering||BTX642_Roots_Preflowering	0:0:0.560454817826746:-1.13685062346108||0:0:1.17208375185954:-3.17919575398976||0:0:0.157983886630503:-0.257641055574619||0:0:-0.694541333181505:0.894211656476292||0:0:-0.157983886630503:0.257641055574619||0:0:-1.67028509635912:1.59757818111739
AATAAGACTTGGAGTCTTATTTTTTCT	0.430966	4	ACTTTTTTCTTTAATAAATAGCAAATA	1120	AATAAGACTTGGAGTCTTATTTTTTCTACTTTTTTCTTTAATAAATAGCAAATA	22740	474	198	2.98138	8.14178	0.0492524	16	2	67057687	7S47M	6	1	1	0	0	NA	NA	NA	NA	NA	NA	NA	BTX642_Leaves_Control||BTX642_Leaves_Postflowering||BTX642_Leaves_Preflowering||BTX642_Roots_Control||BTX642_Roots_Postflowering||BTX642_Roots_Preflowering	0:0:0.560454817826746:-1.13685062346108||0:0:1.17208375185954:-3.17919575398976||0:0:0.157983886630503:-0.257641055574619||0:0:-0.694541333181505:0.894211656476292||0:0:-0.157983886630503:0.257641055574619||0:0:-1.67028509635912:1.59757818111739
AATAAGACTTGGAGTCTTATTTTTTCT	0.430966	5	ACCTCTTTCTTCAATAAATATGCTGCC	1068	AATAAGACTTGGAGTCTTATTTTTTCTACCTCTTTCTTCAATAAATATGCTGCC	22740	474	198	2.98138	8.14178	0.0469657	NA	NA	NA	NA	NA	NA	0	0	0	NA	NA	NA	NA	NA	NA	NA	BTX642_Leaves_Control||BTX642_Leaves_Postflowering||BTX642_Leaves_Preflowering||BTX642_Roots_Control||BTX642_Roots_Postflowering||BTX642_Roots_Preflowering	0:0:0.560454817826746:-1.13685062346108||0:0:1.17208375185954:-3.17919575398976||0:0:0.157983886630503:-0.257641055574619||0:0:-0.694541333181505:0.894211656476292||0:0:-0.157983886630503:0.257641055574619||0:0:-1.67028509635912:1.59757818111739
AATAAGACTTGGAGTCTTATTTTTTCT	0.430966	6	ACCTCTTTCTTCAATAAATATGGTGCC	848	AATAAGACTTGGAGTCTTATTTTTTCTACCTCTTTCTTCAATAAATATGGTGCC	22740	474	198	2.98138	8.14178	0.0372911	NA	NA	NA	NA	NA	NA	0	0	0	NA	NA	NA	NA	NA	NA	NA	BTX642_Leaves_Control||BTX642_Leaves_Postflowering||BTX642_Leaves_Preflowering||BTX642_Roots_Control||BTX642_Roots_Postflowering||BTX642_Roots_Preflowering	0:0:0.560454817826746:-1.13685062346108||0:0:1.17208375185954:-3.17919575398976||0:0:0.157983886630503:-0.257641055574619||0:0:-0.694541333181505:0.894211656476292||0:0:-0.157983886630503:0.257641055574619||0:0:-1.67028509635912:1.59757818111739
AATAAGACTTGGAGTCTTATTTTTTCT	0.430966	7	ACCTCTTTCTTCAATAAATACAGTGCC	815	AATAAGACTTGGAGTCTTATTTTTTCTACCTCTTTCTTCAATAAATACAGTGCC	22740	474	198	2.98138	8.14178	0.0358399	0	9	6759742	29M182N25M	4	0	1	0	1	NA	NA	NA	NA	NA	NA	NA	BTX642_Leaves_Control||BTX642_Leaves_Postflowering||BTX642_Leaves_Preflowering||BTX642_Roots_Control||BTX642_Roots_Postflowering||BTX642_Roots_Preflowering	0:0:0.560454817826746:-1.13685062346108||0:0:1.17208375185954:-3.17919575398976||0:0:0.157983886630503:-0.257641055574619||0:0:-0.694541333181505:0.894211656476292||0:0:-0.157983886630503:0.257641055574619||0:0:-1.67028509635912:1.59757818111739
AATAAGACTTGGAGTCTTATTTTTTCT	0.430966	8	ACCTCTTTCTTCAATAAATAAGCTGCC	225	AATAAGACTTGGAGTCTTATTTTTTCTACCTCTTTCTTCAATAAATAAGCTGCC	22740	474	198	2.98138	8.14178	0.00989446	16	4	8062412	54M	7	0	1	0	0	NA	NA	NA	NA	NA	NA	NA	BTX642_Leaves_Control||BTX642_Leaves_Postflowering||BTX642_Leaves_Preflowering||BTX642_Roots_Control||BTX642_Roots_Postflowering||BTX642_Roots_Preflowering	0:0:0.560454817826746:-1.13685062346108||0:0:1.17208375185954:-3.17919575398976||0:0:0.157983886630503:-0.257641055574619||0:0:-0.694541333181505:0.894211656476292||0:0:-0.157983886630503:0.257641055574619||0:0:-1.67028509635912:1.59757818111739
AATAAGACTTGGAGTCTTATTTTTTCT	0.430966	9	ACCTCTTTCTTCAATAAATATGCTGTC	210	AATAAGACTTGGAGTCTTATTTTTTCTACCTCTTTCTTCAATAAATATGCTGTC	22740	474	198	2.98138	8.14178	0.00923483	NA	NA	NA	NA	NA	NA	0	0	0	NA	NA	NA	NA	NA	NA	NA	BTX642_Leaves_Control||BTX642_Leaves_Postflowering||BTX642_Leaves_Preflowering||BTX642_Roots_Control||BTX642_Roots_Postflowering||BTX642_Roots_Preflowering	0:0:0.560454817826746:-1.13685062346108||0:0:1.17208375185954:-3.17919575398976||0:0:0.157983886630503:-0.257641055574619||0:0:-0.694541333181505:0.894211656476292||0:0:-0.157983886630503:0.257641055574619||0:0:-1.67028509635912:1.59757818111739
AATAATAATAATAATAATAATAATAAT	0.291766	1	AATAATAATAATAATAATAATAATAAT	5196	AATAATAATAATAATAATAATAATAATAATAATAATAATAATAATAATAATAAT	16827	1706	170	5.9105	7.04077	0.308789	NA	NA	NA	NA	NA	NA	0	0	0	NA	NA	NA	NA	NA	NA	NA	BTX642_Leaves_Control||BTX642_Leaves_Postflowering||BTX642_Leaves_Preflowering||BTX642_Roots_Control||BTX642_Roots_Postflowering||BTX642_Roots_Preflowering	0:0:0.866259947166075:-14.0882780557345||0:0:0.866369848413675:-14.0894048551403||0:0:0.866474688785931:-14.0904211325098||0:0:-1.17675763052245:15.3421542964984||0:0:-0.866259947166075:14.0882780557345||0:0:-1.03573107410659:14.8067439833909
AATAATAATAATAATAATAATAATAAT	0.291766	10	AATATATAACCAGAAATGTAGGTCACA	269	AATAATAATAATAATAATAATAATAATAATATATAACCAGAAATGTAGGTCACA	16827	1706	170	5.9105	7.04077	0.0159862	16	8	62618660	1S52M1S	1	4	1	0	0	.,SORBI_3008G192700	NA	NA	NA	NA	NA	NA	BTX642_Leaves_Control||BTX642_Leaves_Postflowering||BTX642_Leaves_Preflowering||BTX642_Roots_Control||BTX642_Roots_Postflowering||BTX642_Roots_Preflowering	0:0:0.866259947166075:-14.0882780557345||0:0:0.866369848413675:-14.0894048551403||0:0:0.866474688785931:-14.0904211325098||0:0:-1.17675763052245:15.3421542964984||0:0:-0.866259947166075:14.0882780557345||0:0:-1.03573107410659:14.8067439833909
AATAATAATAATAATAATAATAATAAT	0.291766	2	AATAATAATAATAATAATAATAATCAC	801	AATAATAATAATAATAATAATAATAATAATAATAATAATAATAATAATAATCAC	16827	1706	170	5.9105	7.04077	0.0476021	16	10	8648087	54M	1	0	1	0	0	NA	NA	NA	NA	NA	NA	NA	BTX642_Leaves_Control||BTX642_Leaves_Postflowering||BTX642_Leaves_Preflowering||BTX642_Roots_Control||BTX642_Roots_Postflowering||BTX642_Roots_Preflowering	0:0:0.866259947166075:-14.0882780557345||0:0:0.866369848413675:-14.0894048551403||0:0:0.866474688785931:-14.0904211325098||0:0:-1.17675763052245:15.3421542964984||0:0:-0.866259947166075:14.0882780557345||0:0:-1.03573107410659:14.8067439833909
AATAATAATAATAATAATAATAATAAT	0.291766	3	AATAATAATAATAATAATAATCACGCA	786	AATAATAATAATAATAATAATAATAATAATAATAATAATAATAATAATCACGCA	16827	1706	170	5.9105	7.04077	0.0467106	16	10	8648087	3S51M	1	0	1	0	0	NA	NA	NA	NA	NA	NA	NA	BTX642_Leaves_Control||BTX642_Leaves_Postflowering||BTX642_Leaves_Preflowering||BTX642_Roots_Control||BTX642_Roots_Postflowering||BTX642_Roots_Preflowering	0:0:0.866259947166075:-14.0882780557345||0:0:0.866369848413675:-14.0894048551403||0:0:0.866474688785931:-14.0904211325098||0:0:-1.17675763052245:15.3421542964984||0:0:-0.866259947166075:14.0882780557345||0:0:-1.03573107410659:14.8067439833909
AATAATAATAATAATAATAATAATAAT	0.291766	4	AATAATAATAATAATAATCACGCATCA	760	AATAATAATAATAATAATAATAATAATAATAATAATAATAATAATCACGCATCA	16827	1706	170	5.9105	7.04077	0.0451655	16	10	8648087	6S48M	1	0	1	0	0	NA	NA	NA	NA	NA	NA	NA	BTX642_Leaves_Control||BTX642_Leaves_Postflowering||BTX642_Leaves_Preflowering||BTX642_Roots_Control||BTX642_Roots_Postflowering||BTX642_Roots_Preflowering	0:0:0.866259947166075:-14.0882780557345||0:0:0.866369848413675:-14.0894048551403||0:0:0.866474688785931:-14.0904211325098||0:0:-1.17675763052245:15.3421542964984||0:0:-0.866259947166075:14.0882780557345||0:0:-1.03573107410659:14.8067439833909
AATAATAATAATAATAATAATAATAAT	0.291766	5	AATAATAATAATAATCACGCATCAACA	666	AATAATAATAATAATAATAATAATAATAATAATAATAATAATCACGCATCAACA	16827	1706	170	5.9105	7.04077	0.0395792	16	10	8648087	9S45M	1	0	1	0	0	NA	NA	NA	NA	NA	NA	NA	BTX642_Leaves_Control||BTX642_Leaves_Postflowering||BTX642_Leaves_Preflowering||BTX642_Roots_Control||BTX642_Roots_Postflowering||BTX642_Roots_Preflowering	0:0:0.866259947166075:-14.0882780557345||0:0:0.866369848413675:-14.0894048551403||0:0:0.866474688785931:-14.0904211325098||0:0:-1.17675763052245:15.3421542964984||0:0:-0.866259947166075:14.0882780557345||0:0:-1.03573107410659:14.8067439833909
AATAATAATAATAATAATAATAATAAT	0.291766	6	AATAATAATAATCACGCATCAACAATT	558	AATAATAATAATAATAATAATAATAATAATAATAATAATCACGCATCAACAATT	16827	1706	170	5.9105	7.04077	0.033161	16	10	8648087	12S42M	1	0	1	0	0	NA	NA	NA	NA	NA	NA	NA	BTX642_Leaves_Control||BTX642_Leaves_Postflowering||BTX642_Leaves_Preflowering||BTX642_Roots_Control||BTX642_Roots_Postflowering||BTX642_Roots_Preflowering	0:0:0.866259947166075:-14.0882780557345||0:0:0.866369848413675:-14.0894048551403||0:0:0.866474688785931:-14.0904211325098||0:0:-1.17675763052245:15.3421542964984||0:0:-0.866259947166075:14.0882780557345||0:0:-1.03573107410659:14.8067439833909
AATAATAATAATAATAATAATAATAAT	0.291766	7	AATAATAATCACGCATCAACAATTTTT	409	AATAATAATAATAATAATAATAATAATAATAATAATCACGCATCAACAATTTTT	16827	1706	170	5.9105	7.04077	0.0243062	16	10	8648087	15S39M	1	0	1	0	0	NA	NA	NA	NA	NA	NA	NA	BTX642_Leaves_Control||BTX642_Leaves_Postflowering||BTX642_Leaves_Preflowering||BTX642_Roots_Control||BTX642_Roots_Postflowering||BTX642_Roots_Preflowering	0:0:0.866259947166075:-14.0882780557345||0:0:0.866369848413675:-14.0894048551403||0:0:0.866474688785931:-14.0904211325098||0:0:-1.17675763052245:15.3421542964984||0:0:-0.866259947166075:14.0882780557345||0:0:-1.03573107410659:14.8067439833909
AATAATAATAATAATAATAATAATAAT	0.291766	8	AATAATCACGCATCAACAATTTTTGCT	286	AATAATAATAATAATAATAATAATAATAATAATCACGCATCAACAATTTTTGCT	16827	1706	170	5.9105	7.04077	0.0169965	16	10	8648087	18S36M	2	0	1	0	0	NA	NA	NA	NA	NA	NA	NA	BTX642_Leaves_Control||BTX642_Leaves_Postflowering||BTX642_Leaves_Preflowering||BTX642_Roots_Control||BTX642_Roots_Postflowering||BTX642_Roots_Preflowering	0:0:0.866259947166075:-14.0882780557345||0:0:0.866369848413675:-14.0894048551403||0:0:0.866474688785931:-14.0904211325098||0:0:-1.17675763052245:15.3421542964984||0:0:-0.866259947166075:14.0882780557345||0:0:-1.03573107410659:14.8067439833909
AATAATAATAATAATAATAATAATAAT	0.291766	9	ATATAACCAGAAATGTAGGTCACAGGC	284	AATAATAATAATAATAATAATAATAATATATAACCAGAAATGTAGGTCACAGGC	16827	1706	170	5.9105	7.04077	0.0168776	16	8	62618656	53M1S	1	3	1	0	0	.,SORBI_3008G192700	NA	NA	NA	NA	NA	NA	BTX642_Leaves_Control||BTX642_Leaves_Postflowering||BTX642_Leaves_Preflowering||BTX642_Roots_Control||BTX642_Roots_Postflowering||BTX642_Roots_Preflowering	0:0:0.866259947166075:-14.0882780557345||0:0:0.866369848413675:-14.0894048551403||0:0:0.866474688785931:-14.0904211325098||0:0:-1.17675763052245:15.3421542964984||0:0:-0.866259947166075:14.0882780557345||0:0:-1.03573107410659:14.8067439833909
AATATAGATAAAAATAAAAACTAATTG	0.222933	1	CACAGTTTACCTGTAATTTGTGAGATG	726	AATATAGATAAAAATAAAAACTAATTGCACAGTTTACCTGTAATTTGTGAGATG	4660	223	194	4.59219	6.29142	0.155794	NA	NA	NA	NA	NA	NA	0	0	0	NA	NA	NA	NA	NA	NA	NA	BTX642_Leaves_Control||BTX642_Leaves_Postflowering||BTX642_Leaves_Preflowering||BTX642_Roots_Control||BTX642_Roots_Postflowering||BTX642_Roots_Preflowering	0:0:1.30573499584821:-2.41438450535468||0:0:1.2728951447575:-2.08243959352072||0:0:1.30346980818245:-2.38956776684528||0:0:-2.8012466134925:2.47803775434213||0:0:-2.74142336630298:2.46681547724473||0:0:-1.2728951447575:2.08243959352072
AATATAGATAAAAATAAAAACTAATTG	0.222933	10	TACAGTTTGTCTGTAAATCGTGAGACG	93	AATATAGATAAAAATAAAAACTAATTGTACAGTTTGTCTGTAAATCGTGAGACG	4660	223	194	4.59219	6.29142	0.0199571	0	9	2829867	52M2S	1	0	1	0	0	NA	NA	NA	NA	NA	NA	NA	BTX642_Leaves_Control||BTX642_Leaves_Postflowering||BTX642_Leaves_Preflowering||BTX642_Roots_Control||BTX642_Roots_Postflowering||BTX642_Roots_Preflowering	0:0:1.30573499584821:-2.41438450535468||0:0:1.2728951447575:-2.08243959352072||0:0:1.30346980818245:-2.38956776684528||0:0:-2.8012466134925:2.47803775434213||0:0:-2.74142336630298:2.46681547724473||0:0:-1.2728951447575:2.08243959352072
AATATAGATAAAAATAAAAACTAATTG	0.222933	2	CACAATTTGTTTGTAAATCGCGAGATG	720	AATATAGATAAAAATAAAAACTAATTGCACAATTTGTTTGTAAATCGCGAGATG	4660	223	194	4.59219	6.29142	0.154506	16	2	65506509	54M	1	0	1	0	0	.,SORBI_3002G271600	NA	NA	NA	NA	NA	NA	BTX642_Leaves_Control||BTX642_Leaves_Postflowering||BTX642_Leaves_Preflowering||BTX642_Roots_Control||BTX642_Roots_Postflowering||BTX642_Roots_Preflowering	0:0:1.30573499584821:-2.41438450535468||0:0:1.2728951447575:-2.08243959352072||0:0:1.30346980818245:-2.38956776684528||0:0:-2.8012466134925:2.47803775434213||0:0:-2.74142336630298:2.46681547724473||0:0:-1.2728951447575:2.08243959352072
AATATAGATAAAAATAAAAACTAATTG	0.222933	3	CACAGTTTAGTCGGAATTGACGAGTCG	581	AATATAGATAAAAATAAAAACTAATTGCACAGTTTAGTCGGAATTGACGAGTCG	4660	223	194	4.59219	6.29142	0.124678	16	1	6861380	54M	1	0	1	0	0	.,SORBI_3001G088200	NA	NA	NA	NA	NA	NA	BTX642_Leaves_Control||BTX642_Leaves_Postflowering||BTX642_Leaves_Preflowering||BTX642_Roots_Control||BTX642_Roots_Postflowering||BTX642_Roots_Preflowering	0:0:1.30573499584821:-2.41438450535468||0:0:1.2728951447575:-2.08243959352072||0:0:1.30346980818245:-2.38956776684528||0:0:-2.8012466134925:2.47803775434213||0:0:-2.74142336630298:2.46681547724473||0:0:-1.2728951447575:2.08243959352072
AATATAGATAAAAATAAAAACTAATTG	0.222933	4	TACAGTTTATCTGTAATTTGTGAGATG	538	AATATAGATAAAAATAAAAACTAATTGTACAGTTTATCTGTAATTTGTGAGATG	4660	223	194	4.59219	6.29142	0.115451	0	4	68094480	54M	1	0	1	0	0	.,SORBI_3004G352200	NA	NA	NA	NA	NA	NA	BTX642_Leaves_Control||BTX642_Leaves_Postflowering||BTX642_Leaves_Preflowering||BTX642_Roots_Control||BTX642_Roots_Postflowering||BTX642_Roots_Preflowering	0:0:1.30573499584821:-2.41438450535468||0:0:1.2728951447575:-2.08243959352072||0:0:1.30346980818245:-2.38956776684528||0:0:-2.8012466134925:2.47803775434213||0:0:-2.74142336630298:2.46681547724473||0:0:-1.2728951447575:2.08243959352072
AATATAGATAAAAATAAAAACTAATTG	0.222933	5	CACAGTTTGGTCGAAATTGACGAGACG	237	AATATAGATAAAAATAAAAACTAATTGCACAGTTTGGTCGAAATTGACGAGACG	4660	223	194	4.59219	6.29142	0.0508584	NA	NA	NA	NA	NA	NA	0	0	0	NA	NA	NA	NA	NA	NA	NA	BTX642_Leaves_Control||BTX642_Leaves_Postflowering||BTX642_Leaves_Preflowering||BTX642_Roots_Control||BTX642_Roots_Postflowering||BTX642_Roots_Preflowering	0:0:1.30573499584821:-2.41438450535468||0:0:1.2728951447575:-2.08243959352072||0:0:1.30346980818245:-2.38956776684528||0:0:-2.8012466134925:2.47803775434213||0:0:-2.74142336630298:2.46681547724473||0:0:-1.2728951447575:2.08243959352072
AATATAGATAAAAATAAAAACTAATTG	0.222933	6	CACAGTTTGGTCGGAATTGACGAGACG	162	AATATAGATAAAAATAAAAACTAATTGCACAGTTTGGTCGGAATTGACGAGACG	4660	223	194	4.59219	6.29142	0.0347639	NA	NA	NA	NA	NA	NA	0	0	0	NA	NA	NA	NA	NA	NA	NA	BTX642_Leaves_Control||BTX642_Leaves_Postflowering||BTX642_Leaves_Preflowering||BTX642_Roots_Control||BTX642_Roots_Postflowering||BTX642_Roots_Preflowering	0:0:1.30573499584821:-2.41438450535468||0:0:1.2728951447575:-2.08243959352072||0:0:1.30346980818245:-2.38956776684528||0:0:-2.8012466134925:2.47803775434213||0:0:-2.74142336630298:2.46681547724473||0:0:-1.2728951447575:2.08243959352072
AATATAGATAAAAATAAAAACTAATTG	0.222933	7	CATAGTTTGTCTGTAAGTCTATGATTG	135	AATATAGATAAAAATAAAAACTAATTGCATAGTTTGTCTGTAAGTCTATGATTG	4660	223	194	4.59219	6.29142	0.02897	0	7	6437029	54M	1	1	1	0	0	.,SORBI_3007G061300	NA	NA	NA	NA	NA	NA	BTX642_Leaves_Control||BTX642_Leaves_Postflowering||BTX642_Leaves_Preflowering||BTX642_Roots_Control||BTX642_Roots_Postflowering||BTX642_Roots_Preflowering	0:0:1.30573499584821:-2.41438450535468||0:0:1.2728951447575:-2.08243959352072||0:0:1.30346980818245:-2.38956776684528||0:0:-2.8012466134925:2.47803775434213||0:0:-2.74142336630298:2.46681547724473||0:0:-1.2728951447575:2.08243959352072
AATATAGATAAAAATAAAAACTAATTG	0.222933	8	CACAGTTTGGTTGGAATTGACGAGACG	129	AATATAGATAAAAATAAAAACTAATTGCACAGTTTGGTTGGAATTGACGAGACG	4660	223	194	4.59219	6.29142	0.0276824	0	6	60586444	54M	6	0	1	0	0	NA	NA	NA	NA	NA	NA	NA	BTX642_Leaves_Control||BTX642_Leaves_Postflowering||BTX642_Leaves_Preflowering||BTX642_Roots_Control||BTX642_Roots_Postflowering||BTX642_Roots_Preflowering	0:0:1.30573499584821:-2.41438450535468||0:0:1.2728951447575:-2.08243959352072||0:0:1.30346980818245:-2.38956776684528||0:0:-2.8012466134925:2.47803775434213||0:0:-2.74142336630298:2.46681547724473||0:0:-1.2728951447575:2.08243959352072
AATATAGATAAAAATAAAAACTAATTG	0.222933	9	CATAGTTTGGTCGGAATTGACGAAACG	103	AATATAGATAAAAATAAAAACTAATTGCATAGTTTGGTCGGAATTGACGAAACG	4660	223	194	4.59219	6.29142	0.022103	0	1	69497083	54M	1	0	1	0	0	NA	NA	NA	NA	NA	NA	NA	BTX642_Leaves_Control||BTX642_Leaves_Postflowering||BTX642_Leaves_Preflowering||BTX642_Roots_Control||BTX642_Roots_Postflowering||BTX642_Roots_Preflowering	0:0:1.30573499584821:-2.41438450535468||0:0:1.2728951447575:-2.08243959352072||0:0:1.30346980818245:-2.38956776684528||0:0:-2.8012466134925:2.47803775434213||0:0:-2.74142336630298:2.46681547724473||0:0:-1.2728951447575:2.08243959352072
AATATGCACTTCATTTTCTCGAAAAGC	0.350224	1	GCCGAATCCCGCCTCGCAAGCTCGGCG	649	AATATGCACTTCATTTTCTCGAAAAGCGCCGAATCCCGCCTCGCAAGCTCGGCG	1426	58	136	1.82447	6.01893	0.455119	NA	NA	NA	NA	NA	NA	0	0	0	NA	NA	NA	NA	NA	NA	NA	BTX642_Leaves_Control||BTX642_Leaves_Postflowering||BTX642_Leaves_Preflowering||BTX642_Roots_Control||BTX642_Roots_Postflowering||BTX642_Roots_Preflowering	0:0:2.29840088590644:-2.60909777996515||0:0:1.30539622926851:-0.900547598231165||0:0:1.69840729709627:-1.449743381707||0:0:-2.48204512054529:1.25444342117266||0:0:-1.30539622926851:0.900547598231165||0:0:-2.20715922471324:1.18426946003508
AATATGCACTTCATTTTCTCGAAAAGC	0.350224	10	GCCGAATACATCCTCTCTCTACCCTTC	3	AATATGCACTTCATTTTCTCGAAAAGCGCCGAATACATCCTCTCTCTACCCTTC	1426	58	136	1.82447	6.01893	0.00210379	16	5	11983210	54M	1	4	1	0	0	NA	NA	NA	NA	NA	NA	NA	BTX642_Leaves_Control||BTX642_Leaves_Postflowering||BTX642_Leaves_Preflowering||BTX642_Roots_Control||BTX642_Roots_Postflowering||BTX642_Roots_Preflowering	0:0:2.29840088590644:-2.60909777996515||0:0:1.30539622926851:-0.900547598231165||0:0:1.69840729709627:-1.449743381707||0:0:-2.48204512054529:1.25444342117266||0:0:-1.30539622926851:0.900547598231165||0:0:-2.20715922471324:1.18426946003508
AATATGCACTTCATTTTCTCGAAAAGC	0.350224	2	GCCGAATCCATCCTCTCTCTACCCTTC	634	AATATGCACTTCATTTTCTCGAAAAGCGCCGAATCCATCCTCTCTCTACCCTTC	1426	58	136	1.82447	6.01893	0.4446	0	5	22504574	54M	4	1	1	0	0	NA	NA	NA	NA	NA	NA	NA	BTX642_Leaves_Control||BTX642_Leaves_Postflowering||BTX642_Leaves_Preflowering||BTX642_Roots_Control||BTX642_Roots_Postflowering||BTX642_Roots_Preflowering	0:0:2.29840088590644:-2.60909777996515||0:0:1.30539622926851:-0.900547598231165||0:0:1.69840729709627:-1.449743381707||0:0:-2.48204512054529:1.25444342117266||0:0:-1.30539622926851:0.900547598231165||0:0:-2.20715922471324:1.18426946003508
AATATGCACTTCATTTTCTCGAAAAGC	0.350224	3	GCCGAATCCTGCCTCGCAAGCTCGGCG	29	AATATGCACTTCATTTTCTCGAAAAGCGCCGAATCCTGCCTCGCAAGCTCGGCG	1426	58	136	1.82447	6.01893	0.0203366	NA	NA	NA	NA	NA	NA	0	0	0	NA	NA	NA	NA	NA	NA	NA	BTX642_Leaves_Control||BTX642_Leaves_Postflowering||BTX642_Leaves_Preflowering||BTX642_Roots_Control||BTX642_Roots_Postflowering||BTX642_Roots_Preflowering	0:0:2.29840088590644:-2.60909777996515||0:0:1.30539622926851:-0.900547598231165||0:0:1.69840729709627:-1.449743381707||0:0:-2.48204512054529:1.25444342117266||0:0:-1.30539622926851:0.900547598231165||0:0:-2.20715922471324:1.18426946003508
AATATGCACTTCATTTTCTCGAAAAGC	0.350224	4	GCCGAATCCCGAGAGAGGAACCCATCC	29	AATATGCACTTCATTTTCTCGAAAAGCGCCGAATCCCGAGAGAGGAACCCATCC	1426	58	136	1.82447	6.01893	0.0203366	0	7	58089707	54M	1	0	1	0	0	.,SORBI_3007G149700	NA	NA	NA	NA	NA	NA	BTX642_Leaves_Control||BTX642_Leaves_Postflowering||BTX642_Leaves_Preflowering||BTX642_Roots_Control||BTX642_Roots_Postflowering||BTX642_Roots_Preflowering	0:0:2.29840088590644:-2.60909777996515||0:0:1.30539622926851:-0.900547598231165||0:0:1.69840729709627:-1.449743381707||0:0:-2.48204512054529:1.25444342117266||0:0:-1.30539622926851:0.900547598231165||0:0:-2.20715922471324:1.18426946003508
AATATGCACTTCATTTTCTCGAAAAGC	0.350224	5	GCCGAATCCCGCCTCGCAAACTCGGCG	11	AATATGCACTTCATTTTCTCGAAAAGCGCCGAATCCCGCCTCGCAAACTCGGCG	1426	58	136	1.82447	6.01893	0.00771388	0	9	48780072	54M	2	1	1	0	0	NA	NA	NA	NA	NA	NA	NA	BTX642_Leaves_Control||BTX642_Leaves_Postflowering||BTX642_Leaves_Preflowering||BTX642_Roots_Control||BTX642_Roots_Postflowering||BTX642_Roots_Preflowering	0:0:2.29840088590644:-2.60909777996515||0:0:1.30539622926851:-0.900547598231165||0:0:1.69840729709627:-1.449743381707||0:0:-2.48204512054529:1.25444342117266||0:0:-1.30539622926851:0.900547598231165||0:0:-2.20715922471324:1.18426946003508
AATATGCACTTCATTTTCTCGAAAAGC	0.350224	6	GCCGAATCCCGCCGAGCTTGCAAGTGT	6	AATATGCACTTCATTTTCTCGAAAAGCGCCGAATCCCGCCGAGCTTGCAAGTGT	1426	58	136	1.82447	6.01893	0.00420757	0	1	1655166	54M	1	1	1	0	0	NA	NA	NA	NA	NA	NA	NA	BTX642_Leaves_Control||BTX642_Leaves_Postflowering||BTX642_Leaves_Preflowering||BTX642_Roots_Control||BTX642_Roots_Postflowering||BTX642_Roots_Preflowering	0:0:2.29840088590644:-2.60909777996515||0:0:1.30539622926851:-0.900547598231165||0:0:1.69840729709627:-1.449743381707||0:0:-2.48204512054529:1.25444342117266||0:0:-1.30539622926851:0.900547598231165||0:0:-2.20715922471324:1.18426946003508
AATATGCACTTCATTTTCTCGAAAAGC	0.350224	7	GCTGAATCCCGCCTCGCAAGCTCGGCG	6	AATATGCACTTCATTTTCTCGAAAAGCGCTGAATCCCGCCTCGCAAGCTCGGCG	1426	58	136	1.82447	6.01893	0.00420757	NA	NA	NA	NA	NA	NA	0	0	0	NA	NA	NA	NA	NA	NA	NA	BTX642_Leaves_Control||BTX642_Leaves_Postflowering||BTX642_Leaves_Preflowering||BTX642_Roots_Control||BTX642_Roots_Postflowering||BTX642_Roots_Preflowering	0:0:2.29840088590644:-2.60909777996515||0:0:1.30539622926851:-0.900547598231165||0:0:1.69840729709627:-1.449743381707||0:0:-2.48204512054529:1.25444342117266||0:0:-1.30539622926851:0.900547598231165||0:0:-2.20715922471324:1.18426946003508
AATATGCACTTCATTTTCTCGAAAAGC	0.350224	8	GCCGAATCAATCCTCTCTCTACCCTTC	3	AATATGCACTTCATTTTCTCGAAAAGCGCCGAATCAATCCTCTCTCTACCCTTC	1426	58	136	1.82447	6.01893	0.00210379	16	4	43956826	54M	1	1	1	0	0	.,SORBI_3004G144500	NA	NA	NA	NA	NA	NA	BTX642_Leaves_Control||BTX642_Leaves_Postflowering||BTX642_Leaves_Preflowering||BTX642_Roots_Control||BTX642_Roots_Postflowering||BTX642_Roots_Preflowering	0:0:2.29840088590644:-2.60909777996515||0:0:1.30539622926851:-0.900547598231165||0:0:1.69840729709627:-1.449743381707||0:0:-2.48204512054529:1.25444342117266||0:0:-1.30539622926851:0.900547598231165||0:0:-2.20715922471324:1.18426946003508
AATATGCACTTCATTTTCTCGAAAAGC	0.350224	9	GCCGAATCCATACTCTCTCTACCCTTC	3	AATATGCACTTCATTTTCTCGAAAAGCGCCGAATCCATACTCTCTCTACCCTTC	1426	58	136	1.82447	6.01893	0.00210379	16	5	50746401	54M	5	2	1	0	0	NA	NA	NA	NA	NA	NA	NA	BTX642_Leaves_Control||BTX642_Leaves_Postflowering||BTX642_Leaves_Preflowering||BTX642_Roots_Control||BTX642_Roots_Postflowering||BTX642_Roots_Preflowering	0:0:2.29840088590644:-2.60909777996515||0:0:1.30539622926851:-0.900547598231165||0:0:1.69840729709627:-1.449743381707||0:0:-2.48204512054529:1.25444342117266||0:0:-1.30539622926851:0.900547598231165||0:0:-2.20715922471324:1.18426946003508
AATATTAAATATAGACGAAAATAAAAA	0.28446	1	CTAATTGCACAGTTTGGTCGAAATTGA	350	AATATTAAATATAGACGAAAATAAAAACTAATTGCACAGTTTGGTCGAAATTGA	839	51	97	2.97313	6.15733	0.417163	NA	NA	NA	NA	NA	NA	0	0	0	NA	NA	NA	NA	NA	NA	NA	BTX642_Leaves_Control||BTX642_Leaves_Postflowering||BTX642_Leaves_Preflowering||BTX642_Roots_Control||BTX642_Roots_Preflowering	0:0:0:0||0:0:0.15812279375408:-1.43740540200429||0:0:0:0||0:0:-2.47934220396537:3.13251207328679||0:0:-1.90484869969622:2.91553538397787
AATATTAAATATAGACGAAAATAAAAA	0.28446	10	CTAATTACATAGTTTGACTATAAATCA	9	AATATTAAATATAGACGAAAATAAAAACTAATTACATAGTTTGACTATAAATCA	839	51	97	2.97313	6.15733	0.0107271	16	8	58087914	1S53M	1	0	1	0	0	NA	NA	NA	NA	NA	NA	NA	BTX642_Leaves_Control||BTX642_Leaves_Postflowering||BTX642_Leaves_Preflowering||BTX642_Roots_Control||BTX642_Roots_Preflowering	0:0:0:0||0:0:0.15812279375408:-1.43740540200429||0:0:0:0||0:0:-2.47934220396537:3.13251207328679||0:0:-1.90484869969622:2.91553538397787
AATATTAAATATAGACGAAAATAAAAA	0.28446	2	CTCGAGACGAATCTTTTAATTCTAGTT	150	AATATTAAATATAGACGAAAATAAAAACTCGAGACGAATCTTTTAATTCTAGTT	839	51	97	2.97313	6.15733	0.178784	0	1	71717414	54M	1	1	1	0	0	.,SORBI_3001G439100	NA	NA	NA	NA	NA	NA	BTX642_Leaves_Control||BTX642_Leaves_Postflowering||BTX642_Leaves_Preflowering||BTX642_Roots_Control||BTX642_Roots_Preflowering	0:0:0:0||0:0:0.15812279375408:-1.43740540200429||0:0:0:0||0:0:-2.47934220396537:3.13251207328679||0:0:-1.90484869969622:2.91553538397787
AATATTAAATATAGACGAAAATAAAAA	0.28446	3	CTAATTACATAGTTTAGCTGTAAATCA	124	AATATTAAATATAGACGAAAATAAAAACTAATTACATAGTTTAGCTGTAAATCA	839	51	97	2.97313	6.15733	0.147795	0	6	53857345	53M1S	1	0	1	0	0	NA	NA	NA	NA	NA	NA	NA	BTX642_Leaves_Control||BTX642_Leaves_Postflowering||BTX642_Leaves_Preflowering||BTX642_Roots_Control||BTX642_Roots_Preflowering	0:0:0:0||0:0:0.15812279375408:-1.43740540200429||0:0:0:0||0:0:-2.47934220396537:3.13251207328679||0:0:-1.90484869969622:2.91553538397787
AATATTAAATATAGACGAAAATAAAAA	0.28446	4	CTAATTGCACAGTTTGGTCGGAATTTA	41	AATATTAAATATAGACGAAAATAAAAACTAATTGCACAGTTTGGTCGGAATTTA	839	51	97	2.97313	6.15733	0.0488677	16	6	645819	1S53M	1	0	1	0	0	.,SORBI_3006G004200	NA	NA	NA	NA	NA	NA	BTX642_Leaves_Control||BTX642_Leaves_Postflowering||BTX642_Leaves_Preflowering||BTX642_Roots_Control||BTX642_Roots_Preflowering	0:0:0:0||0:0:0.15812279375408:-1.43740540200429||0:0:0:0||0:0:-2.47934220396537:3.13251207328679||0:0:-1.90484869969622:2.91553538397787
AATATTAAATATAGACGAAAATAAAAA	0.28446	5	TTAATTACACAGTTTGGTCAGAATTGA	40	AATATTAAATATAGACGAAAATAAAAATTAATTACACAGTTTGGTCAGAATTGA	839	51	97	2.97313	6.15733	0.0476758	0	5	2610329	53M1S	2	0	1	0	0	.,SORBI_3005G029400	NA	NA	NA	NA	NA	NA	BTX642_Leaves_Control||BTX642_Leaves_Postflowering||BTX642_Leaves_Preflowering||BTX642_Roots_Control||BTX642_Roots_Preflowering	0:0:0:0||0:0:0.15812279375408:-1.43740540200429||0:0:0:0||0:0:-2.47934220396537:3.13251207328679||0:0:-1.90484869969622:2.91553538397787
AATATTAAATATAGACGAAAATAAAAA	0.28446	6	CTAATTACACAGTTTAGCTGTAAATTA	16	AATATTAAATATAGACGAAAATAAAAACTAATTACACAGTTTAGCTGTAAATTA	839	51	97	2.97313	6.15733	0.0190703	16	1	20241804	1S53M	1	0	1	0	0	.,SORBI_3001G217500	NA	NA	NA	NA	NA	NA	BTX642_Leaves_Control||BTX642_Leaves_Postflowering||BTX642_Leaves_Preflowering||BTX642_Roots_Control||BTX642_Roots_Preflowering	0:0:0:0||0:0:0.15812279375408:-1.43740540200429||0:0:0:0||0:0:-2.47934220396537:3.13251207328679||0:0:-1.90484869969622:2.91553538397787
AATATTAAATATAGACGAAAATAAAAA	0.28446	7	CTAATTACACAGTTTATCTGTAATTTG	14	AATATTAAATATAGACGAAAATAAAAACTAATTACACAGTTTATCTGTAATTTG	839	51	97	2.97313	6.15733	0.0166865	16	9	39829220	54M	1	0	1	0	0	.,SORBI_3009G100500	NA	NA	NA	NA	NA	NA	BTX642_Leaves_Control||BTX642_Leaves_Postflowering||BTX642_Leaves_Preflowering||BTX642_Roots_Control||BTX642_Roots_Preflowering	0:0:0:0||0:0:0.15812279375408:-1.43740540200429||0:0:0:0||0:0:-2.47934220396537:3.13251207328679||0:0:-1.90484869969622:2.91553538397787
AATATTAAATATAGACGAAAATAAAAA	0.28446	8	ATAATTACACAGTTTGGTCGGAATTGA	13	AATATTAAATATAGACGAAAATAAAAAATAATTACACAGTTTGGTCGGAATTGA	839	51	97	2.97313	6.15733	0.0154946	0	5	12403105	53M1S	9	0	1	0	0	.,SORBI_3001G073900	NA	NA	NA	NA	NA	NA	BTX642_Leaves_Control||BTX642_Leaves_Postflowering||BTX642_Leaves_Preflowering||BTX642_Roots_Control||BTX642_Roots_Preflowering	0:0:0:0||0:0:0.15812279375408:-1.43740540200429||0:0:0:0||0:0:-2.47934220396537:3.13251207328679||0:0:-1.90484869969622:2.91553538397787
AATATTAAATATAGACGAAAATAAAAA	0.28446	9	CTAATTGCACAGTTTAACTATAAATCG	11	AATATTAAATATAGACGAAAATAAAAACTAATTGCACAGTTTAACTATAAATCG	839	51	97	2.97313	6.15733	0.0131108	0	3	71983470	54M	1	0	1	0	0	.,SORBI_3003G412600	NA	NA	NA	NA	NA	NA	BTX642_Leaves_Control||BTX642_Leaves_Postflowering||BTX642_Leaves_Preflowering||BTX642_Roots_Control||BTX642_Roots_Preflowering	0:0:0:0||0:0:0.15812279375408:-1.43740540200429||0:0:0:0||0:0:-2.47934220396537:3.13251207328679||0:0:-1.90484869969622:2.91553538397787
AATCGCGAGACGAATCTTTTAAGCCTA	0.347456	1	GTTACTCCATGATTAGCCTTAAGTGCT	950	AATCGCGAGACGAATCTTTTAAGCCTAGTTACTCCATGATTAGCCTTAAGTGCT	4916	160	195	4.01855	5.595	0.193247	NA	NA	NA	NA	NA	NA	0	0	0	NA	NA	NA	NA	NA	NA	NA	BTX642_Leaves_Control||BTX642_Leaves_Postflowering||BTX642_Leaves_Preflowering||BTX642_Roots_Control||BTX642_Roots_Postflowering||BTX642_Roots_Preflowering	0:0:-0.439864105351847:2.44511088138214||0:0:-1.28392896775611:3.42147666033544||0:0:-1.22957825022503:3.37818377459988||0:0:0.439864105351847:-2.44511088138214||0:0:0.474883914755933:-3.43637197556682||0:0:0.442039227108943:-2.49609094213507
AATCGCGAGACGAATCTTTTAAGCCTA	0.347456	10	GTTACTCCATGATTGGACCATGTTTAT	83	AATCGCGAGACGAATCTTTTAAGCCTAGTTACTCCATGATTGGACCATGTTTAT	4916	160	195	4.01855	5.595	0.0168836	16	3	60099494	54M	1	0	1	0	0	.,SORBI_3003G263400,SORBI_3003G263450	NA	NA	NA	NA	NA	NA	BTX642_Leaves_Control||BTX642_Leaves_Postflowering||BTX642_Leaves_Preflowering||BTX642_Roots_Control||BTX642_Roots_Postflowering||BTX642_Roots_Preflowering	0:0:-0.439864105351847:2.44511088138214||0:0:-1.28392896775611:3.42147666033544||0:0:-1.22957825022503:3.37818377459988||0:0:0.439864105351847:-2.44511088138214||0:0:0.474883914755933:-3.43637197556682||0:0:0.442039227108943:-2.49609094213507
AATCGCGAGACGAATCTTTTAAGCCTA	0.347456	2	GTTACTCTATGATTAGACAATGTTTAT	728	AATCGCGAGACGAATCTTTTAAGCCTAGTTACTCTATGATTAGACAATGTTTAT	4916	160	195	4.01855	5.595	0.148088	0	4	44687387	24M7314N30M	1	0	1	0	1	NA	NA	NA	NA	NA	NA	NA	BTX642_Leaves_Control||BTX642_Leaves_Postflowering||BTX642_Leaves_Preflowering||BTX642_Roots_Control||BTX642_Roots_Postflowering||BTX642_Roots_Preflowering	0:0:-0.439864105351847:2.44511088138214||0:0:-1.28392896775611:3.42147666033544||0:0:-1.22957825022503:3.37818377459988||0:0:0.439864105351847:-2.44511088138214||0:0:0.474883914755933:-3.43637197556682||0:0:0.442039227108943:-2.49609094213507
AATCGCGAGACGAATCTTTTAAGCCTA	0.347456	3	GTAAATCCATGATTAGCTTTAAGTGCT	645	AATCGCGAGACGAATCTTTTAAGCCTAGTAAATCCATGATTAGCTTTAAGTGCT	4916	160	195	4.01855	5.595	0.131204	0	2	66054371	54M	1	0	1	0	0	.,SORBI_3002G278500	NA	NA	NA	NA	NA	NA	BTX642_Leaves_Control||BTX642_Leaves_Postflowering||BTX642_Leaves_Preflowering||BTX642_Roots_Control||BTX642_Roots_Postflowering||BTX642_Roots_Preflowering	0:0:-0.439864105351847:2.44511088138214||0:0:-1.28392896775611:3.42147666033544||0:0:-1.22957825022503:3.37818377459988||0:0:0.439864105351847:-2.44511088138214||0:0:0.474883914755933:-3.43637197556682||0:0:0.442039227108943:-2.49609094213507
AATCGCGAGACGAATCTTTTAAGCCTA	0.347456	4	GTTAGTCTATGATTAGCCTTAAGTGCT	550	AATCGCGAGACGAATCTTTTAAGCCTAGTTAGTCTATGATTAGCCTTAAGTGCT	4916	160	195	4.01855	5.595	0.11188	NA	NA	NA	NA	NA	NA	0	0	0	NA	NA	NA	NA	NA	NA	NA	BTX642_Leaves_Control||BTX642_Leaves_Postflowering||BTX642_Leaves_Preflowering||BTX642_Roots_Control||BTX642_Roots_Postflowering||BTX642_Roots_Preflowering	0:0:-0.439864105351847:2.44511088138214||0:0:-1.28392896775611:3.42147666033544||0:0:-1.22957825022503:3.37818377459988||0:0:0.439864105351847:-2.44511088138214||0:0:0.474883914755933:-3.43637197556682||0:0:0.442039227108943:-2.49609094213507
AATCGCGAGACGAATCTTTTAAGCCTA	0.347456	5	ATGTCAAATAAAAACAAAAATACTAAA	347	AATCGCGAGACGAATCTTTTAAGCCTAATGTCAAATAAAAACAAAAATACTAAA	4916	160	195	4.01855	5.595	0.0705858	16	1	80370100	3S51M	1	0	1	0	0	.,SORBI_3001G540800	NA	NA	NA	NA	NA	NA	BTX642_Leaves_Control||BTX642_Leaves_Postflowering||BTX642_Leaves_Preflowering||BTX642_Roots_Control||BTX642_Roots_Postflowering||BTX642_Roots_Preflowering	0:0:-0.439864105351847:2.44511088138214||0:0:-1.28392896775611:3.42147666033544||0:0:-1.22957825022503:3.37818377459988||0:0:0.439864105351847:-2.44511088138214||0:0:0.474883914755933:-3.43637197556682||0:0:0.442039227108943:-2.49609094213507
AATCGCGAGACGAATCTTTTAAGCCTA	0.347456	6	GTTACTTCATGATTAGCCTTAAGTGCT	291	AATCGCGAGACGAATCTTTTAAGCCTAGTTACTTCATGATTAGCCTTAAGTGCT	4916	160	195	4.01855	5.595	0.0591945	NA	NA	NA	NA	NA	NA	0	0	0	NA	NA	NA	NA	NA	NA	NA	BTX642_Leaves_Control||BTX642_Leaves_Postflowering||BTX642_Leaves_Preflowering||BTX642_Roots_Control||BTX642_Roots_Postflowering||BTX642_Roots_Preflowering	0:0:-0.439864105351847:2.44511088138214||0:0:-1.28392896775611:3.42147666033544||0:0:-1.22957825022503:3.37818377459988||0:0:0.439864105351847:-2.44511088138214||0:0:0.474883914755933:-3.43637197556682||0:0:0.442039227108943:-2.49609094213507
AATCGCGAGACGAATCTTTTAAGCCTA	0.347456	7	GTTACTCCATGATTGGACAATGTTTGT	247	AATCGCGAGACGAATCTTTTAAGCCTAGTTACTCCATGATTGGACAATGTTTGT	4916	160	195	4.01855	5.595	0.0502441	NA	NA	NA	NA	NA	NA	0	0	0	NA	NA	NA	NA	NA	NA	NA	BTX642_Leaves_Control||BTX642_Leaves_Postflowering||BTX642_Leaves_Preflowering||BTX642_Roots_Control||BTX642_Roots_Postflowering||BTX642_Roots_Preflowering	0:0:-0.439864105351847:2.44511088138214||0:0:-1.28392896775611:3.42147666033544||0:0:-1.22957825022503:3.37818377459988||0:0:0.439864105351847:-2.44511088138214||0:0:0.474883914755933:-3.43637197556682||0:0:0.442039227108943:-2.49609094213507
AATCGCGAGACGAATCTTTTAAGCCTA	0.347456	8	ATTATTCTATAATTAGACAAAGTTTGT	162	AATCGCGAGACGAATCTTTTAAGCCTAATTATTCTATAATTAGACAAAGTTTGT	4916	160	195	4.01855	5.595	0.0329536	16	10	60676289	54M	1	0	1	0	0	NA	NA	NA	NA	NA	NA	NA	BTX642_Leaves_Control||BTX642_Leaves_Postflowering||BTX642_Leaves_Preflowering||BTX642_Roots_Control||BTX642_Roots_Postflowering||BTX642_Roots_Preflowering	0:0:-0.439864105351847:2.44511088138214||0:0:-1.28392896775611:3.42147666033544||0:0:-1.22957825022503:3.37818377459988||0:0:0.439864105351847:-2.44511088138214||0:0:0.474883914755933:-3.43637197556682||0:0:0.442039227108943:-2.49609094213507
AATCGCGAGACGAATCTTTTAAGCCTA	0.347456	9	GTTACTCCATGATTAGCTTTAAGTGCT	103	AATCGCGAGACGAATCTTTTAAGCCTAGTTACTCCATGATTAGCTTTAAGTGCT	4916	160	195	4.01855	5.595	0.020952	0	3	61970273	54M	8	0	1	0	0	NA	NA	NA	NA	NA	NA	NA	BTX642_Leaves_Control||BTX642_Leaves_Postflowering||BTX642_Leaves_Preflowering||BTX642_Roots_Control||BTX642_Roots_Postflowering||BTX642_Roots_Preflowering	0:0:-0.439864105351847:2.44511088138214||0:0:-1.28392896775611:3.42147666033544||0:0:-1.22957825022503:3.37818377459988||0:0:0.439864105351847:-2.44511088138214||0:0:0.474883914755933:-3.43637197556682||0:0:0.442039227108943:-2.49609094213507
AATTACACAGTTTGGTCGGAATTGACG	0.473506	1	AGACGAATCTTTTGAGCCCTAGTTAGT	412	AATTACACAGTTTGGTCGGAATTGACGAGACGAATCTTTTGAGCCCTAGTTAGT	1299	65	117	3.3622	5.99076	0.317167	0	1	67157140	44M871N10M	1	0	1	0	1	NA	NA	NA	NA	NA	NA	NA	BTX642_Leaves_Control||BTX642_Leaves_Postflowering||BTX642_Leaves_Preflowering||BTX642_Roots_Control||BTX642_Roots_Postflowering||BTX642_Roots_Preflowering	0:0:-1.13764486429609:0.822754488474751||0:0:-0.301368708407565:0.402093047240075||0:0:-0.899792056035146:0.73811043673837||0:0:0.301368708407565:-0.402093047240075||0:0:0.46726190777563:-0.884109053910963||0:0:0.525459909137691:-1.1247721352208
AATTACACAGTTTGGTCGGAATTGACG	0.473506	10	AGACGAATCTTTTAAGCCTAGTTAGTA	17	AATTACACAGTTTGGTCGGAATTGACGAGACGAATCTTTTAAGCCTAGTTAGTA	1299	65	117	3.3622	5.99076	0.013087	NA	NA	NA	NA	NA	NA	0	0	0	NA	NA	NA	NA	NA	NA	NA	BTX642_Leaves_Control||BTX642_Leaves_Postflowering||BTX642_Leaves_Preflowering||BTX642_Roots_Control||BTX642_Roots_Postflowering||BTX642_Roots_Preflowering	0:0:-1.13764486429609:0.822754488474751||0:0:-0.301368708407565:0.402093047240075||0:0:-0.899792056035146:0.73811043673837||0:0:0.301368708407565:-0.402093047240075||0:0:0.46726190777563:-0.884109053910963||0:0:0.525459909137691:-1.1247721352208
AATTACACAGTTTGGTCGGAATTGACG	0.473506	2	AGACAAATCTTTTGAGCCTAGTTAGTC	233	AATTACACAGTTTGGTCGGAATTGACGAGACAAATCTTTTGAGCCTAGTTAGTC	1299	65	117	3.3622	5.99076	0.179369	NA	NA	NA	NA	NA	NA	0	0	0	NA	NA	NA	NA	NA	NA	NA	BTX642_Leaves_Control||BTX642_Leaves_Postflowering||BTX642_Leaves_Preflowering||BTX642_Roots_Control||BTX642_Roots_Postflowering||BTX642_Roots_Preflowering	0:0:-1.13764486429609:0.822754488474751||0:0:-0.301368708407565:0.402093047240075||0:0:-0.899792056035146:0.73811043673837||0:0:0.301368708407565:-0.402093047240075||0:0:0.46726190777563:-0.884109053910963||0:0:0.525459909137691:-1.1247721352208
AATTACACAGTTTGGTCGGAATTGACG	0.473506	3	AGACGAATCTTTTGAGTCTAGTTAGTA	195	AATTACACAGTTTGGTCGGAATTGACGAGACGAATCTTTTGAGTCTAGTTAGTA	1299	65	117	3.3622	5.99076	0.150115	NA	NA	NA	NA	NA	NA	0	0	0	NA	NA	NA	NA	NA	NA	NA	BTX642_Leaves_Control||BTX642_Leaves_Postflowering||BTX642_Leaves_Preflowering||BTX642_Roots_Control||BTX642_Roots_Postflowering||BTX642_Roots_Preflowering	0:0:-1.13764486429609:0.822754488474751||0:0:-0.301368708407565:0.402093047240075||0:0:-0.899792056035146:0.73811043673837||0:0:0.301368708407565:-0.402093047240075||0:0:0.46726190777563:-0.884109053910963||0:0:0.525459909137691:-1.1247721352208
AATTACACAGTTTGGTCGGAATTGACG	0.473506	4	AGACGAATCTTTTGAGCCTAGTTAGTC	107	AATTACACAGTTTGGTCGGAATTGACGAGACGAATCTTTTGAGCCTAGTTAGTC	1299	65	117	3.3622	5.99076	0.0823711	NA	NA	NA	NA	NA	NA	0	0	0	NA	NA	NA	NA	NA	NA	NA	BTX642_Leaves_Control||BTX642_Leaves_Postflowering||BTX642_Leaves_Preflowering||BTX642_Roots_Control||BTX642_Roots_Postflowering||BTX642_Roots_Preflowering	0:0:-1.13764486429609:0.822754488474751||0:0:-0.301368708407565:0.402093047240075||0:0:-0.899792056035146:0.73811043673837||0:0:0.301368708407565:-0.402093047240075||0:0:0.46726190777563:-0.884109053910963||0:0:0.525459909137691:-1.1247721352208
AATTACACAGTTTGGTCGGAATTGACG	0.473506	5	AGACGAATCTTTTGAGCTCTTAGTTAG	70	AATTACACAGTTTGGTCGGAATTGACGAGACGAATCTTTTGAGCTCTTAGTTAG	1299	65	117	3.3622	5.99076	0.0538876	0	2	19851206	54M	1	0	1	0	0	.,SORBI_3002G134300	NA	NA	NA	NA	NA	NA	BTX642_Leaves_Control||BTX642_Leaves_Postflowering||BTX642_Leaves_Preflowering||BTX642_Roots_Control||BTX642_Roots_Postflowering||BTX642_Roots_Preflowering	0:0:-1.13764486429609:0.822754488474751||0:0:-0.301368708407565:0.402093047240075||0:0:-0.899792056035146:0.73811043673837||0:0:0.301368708407565:-0.402093047240075||0:0:0.46726190777563:-0.884109053910963||0:0:0.525459909137691:-1.1247721352208
AATTACACAGTTTGGTCGGAATTGACG	0.473506	6	AGACAAATCTTTTGAGCTTAGTTAGTC	46	AATTACACAGTTTGGTCGGAATTGACGAGACAAATCTTTTGAGCTTAGTTAGTC	1299	65	117	3.3622	5.99076	0.0354119	0	7	59498673	54M	2	0	1	0	0	NA	NA	NA	NA	NA	NA	NA	BTX642_Leaves_Control||BTX642_Leaves_Postflowering||BTX642_Leaves_Preflowering||BTX642_Roots_Control||BTX642_Roots_Postflowering||BTX642_Roots_Preflowering	0:0:-1.13764486429609:0.822754488474751||0:0:-0.301368708407565:0.402093047240075||0:0:-0.899792056035146:0.73811043673837||0:0:0.301368708407565:-0.402093047240075||0:0:0.46726190777563:-0.884109053910963||0:0:0.525459909137691:-1.1247721352208
AATTACACAGTTTGGTCGGAATTGACG	0.473506	7	AGATGAATCTTTTGAACCTAATTAGTC	42	AATTACACAGTTTGGTCGGAATTGACGAGATGAATCTTTTGAACCTAATTAGTC	1299	65	117	3.3622	5.99076	0.0323326	0	3	51399529	54M	1	0	1	0	0	.,SORBI_3003G192100	NA	NA	NA	NA	NA	NA	BTX642_Leaves_Control||BTX642_Leaves_Postflowering||BTX642_Leaves_Preflowering||BTX642_Roots_Control||BTX642_Roots_Postflowering||BTX642_Roots_Preflowering	0:0:-1.13764486429609:0.822754488474751||0:0:-0.301368708407565:0.402093047240075||0:0:-0.899792056035146:0.73811043673837||0:0:0.301368708407565:-0.402093047240075||0:0:0.46726190777563:-0.884109053910963||0:0:0.525459909137691:-1.1247721352208
AATTACACAGTTTGGTCGGAATTGACG	0.473506	8	AGACGAATCTTTTGAGTCTAGTTAGTC	24	AATTACACAGTTTGGTCGGAATTGACGAGACGAATCTTTTGAGTCTAGTTAGTC	1299	65	117	3.3622	5.99076	0.0184758	NA	NA	NA	NA	NA	NA	0	0	0	NA	NA	NA	NA	NA	NA	NA	BTX642_Leaves_Control||BTX642_Leaves_Postflowering||BTX642_Leaves_Preflowering||BTX642_Roots_Control||BTX642_Roots_Postflowering||BTX642_Roots_Preflowering	0:0:-1.13764486429609:0.822754488474751||0:0:-0.301368708407565:0.402093047240075||0:0:-0.899792056035146:0.73811043673837||0:0:0.301368708407565:-0.402093047240075||0:0:0.46726190777563:-0.884109053910963||0:0:0.525459909137691:-1.1247721352208
AATTACACAGTTTGGTCGGAATTGACG	0.473506	9	AGACGAATCTTTTGAGCCTAGTTAGTT	21	AATTACACAGTTTGGTCGGAATTGACGAGACGAATCTTTTGAGCCTAGTTAGTT	1299	65	117	3.3622	5.99076	0.0161663	NA	NA	NA	NA	NA	NA	0	0	0	NA	NA	NA	NA	NA	NA	NA	BTX642_Leaves_Control||BTX642_Leaves_Postflowering||BTX642_Leaves_Preflowering||BTX642_Roots_Control||BTX642_Roots_Postflowering||BTX642_Roots_Preflowering	0:0:-1.13764486429609:0.822754488474751||0:0:-0.301368708407565:0.402093047240075||0:0:-0.899792056035146:0.73811043673837||0:0:0.301368708407565:-0.402093047240075||0:0:0.46726190777563:-0.884109053910963||0:0:0.525459909137691:-1.1247721352208
AATTAGTTTTTATTTTTGTCTATATTT	0.370614	1	AGTACCCCTAATGTGGCAGTGGTAGCC	2525	AATTAGTTTTTATTTTTGTCTATATTTAGTACCCCTAATGTGGCAGTGGTAGCC	10937	370	197	4.39646	14.9491	0.230868	16	1	7541790	54M	1	0	1	0	0	.,SORBI_3001G098301	NA	NA	NA	NA	NA	NA	BTX642_Leaves_Control||BTX642_Leaves_Postflowering||BTX642_Leaves_Preflowering||BTX642_Roots_Control||BTX642_Roots_Postflowering||BTX642_Roots_Preflowering	0:0:-1.40922639393212:0.523543327720894||0:0:-2.25718334938726:0.72500900372165||0:0:-2.17744616164851:0.707319382886353||0:0:3.25763586712019:-2.17520893477375||0:0:1.69153412716727:-0.690691285776457||0:0:1.40922639393212:-0.523543327720894
AATTAGTTTTTATTTTTGTCTATATTT	0.370614	10	AACACTTCATGCATGTGTCTAAAGATT	276	AATTAGTTTTTATTTTTGTCTATATTTAACACTTCATGCATGTGTCTAAAGATT	10937	370	197	4.39646	14.9491	0.0252354	0	7	57451229	54M	7	0	1	0	0	NA	NA	NA	NA	NA	NA	NA	BTX642_Leaves_Control||BTX642_Leaves_Postflowering||BTX642_Leaves_Preflowering||BTX642_Roots_Control||BTX642_Roots_Postflowering||BTX642_Roots_Preflowering	0:0:-1.40922639393212:0.523543327720894||0:0:-2.25718334938726:0.72500900372165||0:0:-2.17744616164851:0.707319382886353||0:0:3.25763586712019:-2.17520893477375||0:0:1.69153412716727:-0.690691285776457||0:0:1.40922639393212:-0.523543327720894
AATTAGTTTTTATTTTTGTCTATATTT	0.370614	2	AATACTTCATGCATGTGTCTAAAGATT	1424	AATTAGTTTTTATTTTTGTCTATATTTAATACTTCATGCATGTGTCTAAAGATT	10937	370	197	4.39646	14.9491	0.1302	NA	NA	NA	NA	NA	NA	0	0	0	NA	NA	NA	NA	NA	NA	NA	BTX642_Leaves_Control||BTX642_Leaves_Postflowering||BTX642_Leaves_Preflowering||BTX642_Roots_Control||BTX642_Roots_Postflowering||BTX642_Roots_Preflowering	0:0:-1.40922639393212:0.523543327720894||0:0:-2.25718334938726:0.72500900372165||0:0:-2.17744616164851:0.707319382886353||0:0:3.25763586712019:-2.17520893477375||0:0:1.69153412716727:-0.690691285776457||0:0:1.40922639393212:-0.523543327720894
AATTAGTTTTTATTTTTGTCTATATTT	0.370614	3	AATATTTCATGCATGTGTCTAAAGATT	1151	AATTAGTTTTTATTTTTGTCTATATTTAATATTTCATGCATGTGTCTAAAGATT	10937	370	197	4.39646	14.9491	0.105239	0	6	42540541	54M	4	0	1	0	0	.,SORBI_3001G329800	NA	NA	NA	NA	NA	NA	BTX642_Leaves_Control||BTX642_Leaves_Postflowering||BTX642_Leaves_Preflowering||BTX642_Roots_Control||BTX642_Roots_Postflowering||BTX642_Roots_Preflowering	0:0:-1.40922639393212:0.523543327720894||0:0:-2.25718334938726:0.72500900372165||0:0:-2.17744616164851:0.707319382886353||0:0:3.25763586712019:-2.17520893477375||0:0:1.69153412716727:-0.690691285776457||0:0:1.40922639393212:-0.523543327720894
AATTAGTTTTTATTTTTGTCTATATTT	0.370614	4	AATACTTCATGCATGGGCCTAAAGATT	626	AATTAGTTTTTATTTTTGTCTATATTTAATACTTCATGCATGGGCCTAAAGATT	10937	370	197	4.39646	14.9491	0.0572369	0	4	63912826	54M	1	0	1	0	0	NA	NA	NA	NA	NA	NA	NA	BTX642_Leaves_Control||BTX642_Leaves_Postflowering||BTX642_Leaves_Preflowering||BTX642_Roots_Control||BTX642_Roots_Postflowering||BTX642_Roots_Preflowering	0:0:-1.40922639393212:0.523543327720894||0:0:-2.25718334938726:0.72500900372165||0:0:-2.17744616164851:0.707319382886353||0:0:3.25763586712019:-2.17520893477375||0:0:1.69153412716727:-0.690691285776457||0:0:1.40922639393212:-0.523543327720894
AATTAGTTTTTATTTTTGTCTATATTT	0.370614	5	AATGCTCCATGCATGTGTCCAAAGATT	583	AATTAGTTTTTATTTTTGTCTATATTTAATGCTCCATGCATGTGTCCAAAGATT	10937	370	197	4.39646	14.9491	0.0533053	16	4	39042247	54M	2	0	1	0	0	.,SORBI_3003G190100	NA	NA	NA	NA	NA	NA	BTX642_Leaves_Control||BTX642_Leaves_Postflowering||BTX642_Leaves_Preflowering||BTX642_Roots_Control||BTX642_Roots_Postflowering||BTX642_Roots_Preflowering	0:0:-1.40922639393212:0.523543327720894||0:0:-2.25718334938726:0.72500900372165||0:0:-2.17744616164851:0.707319382886353||0:0:3.25763586712019:-2.17520893477375||0:0:1.69153412716727:-0.690691285776457||0:0:1.40922639393212:-0.523543327720894
AATTAGTTTTTATTTTTGTCTATATTT	0.370614	6	AATGTATTATGCATATGCCACTATACT	556	AATTAGTTTTTATTTTTGTCTATATTTAATGTATTATGCATATGCCACTATACT	10937	370	197	4.39646	14.9491	0.0508366	0	6	59110680	54M	7	0	1	0	0	.,SORBI_3001G235900	NA	NA	NA	NA	NA	NA	BTX642_Leaves_Control||BTX642_Leaves_Postflowering||BTX642_Leaves_Preflowering||BTX642_Roots_Control||BTX642_Roots_Postflowering||BTX642_Roots_Preflowering	0:0:-1.40922639393212:0.523543327720894||0:0:-2.25718334938726:0.72500900372165||0:0:-2.17744616164851:0.707319382886353||0:0:3.25763586712019:-2.17520893477375||0:0:1.69153412716727:-0.690691285776457||0:0:1.40922639393212:-0.523543327720894
AATTAGTTTTTATTTTTGTCTATATTT	0.370614	7	AGTACTTCATGCATGTGTCTAAAGATT	534	AATTAGTTTTTATTTTTGTCTATATTTAGTACTTCATGCATGTGTCTAAAGATT	10937	370	197	4.39646	14.9491	0.0488251	NA	NA	NA	NA	NA	NA	0	0	0	NA	NA	NA	NA	NA	NA	NA	BTX642_Leaves_Control||BTX642_Leaves_Postflowering||BTX642_Leaves_Preflowering||BTX642_Roots_Control||BTX642_Roots_Postflowering||BTX642_Roots_Preflowering	0:0:-1.40922639393212:0.523543327720894||0:0:-2.25718334938726:0.72500900372165||0:0:-2.17744616164851:0.707319382886353||0:0:3.25763586712019:-2.17520893477375||0:0:1.69153412716727:-0.690691285776457||0:0:1.40922639393212:-0.523543327720894
AATTAGTTTTTATTTTTGTCTATATTT	0.370614	8	AATGCTTCATGCATGTGACCAAAGATT	495	AATTAGTTTTTATTTTTGTCTATATTTAATGCTTCATGCATGTGACCAAAGATT	10937	370	197	4.39646	14.9491	0.0452592	16	3	56071504	54M	1	0	1	0	0	.,SORBI_3003G224600	NA	NA	NA	NA	NA	NA	BTX642_Leaves_Control||BTX642_Leaves_Postflowering||BTX642_Leaves_Preflowering||BTX642_Roots_Control||BTX642_Roots_Postflowering||BTX642_Roots_Preflowering	0:0:-1.40922639393212:0.523543327720894||0:0:-2.25718334938726:0.72500900372165||0:0:-2.17744616164851:0.707319382886353||0:0:3.25763586712019:-2.17520893477375||0:0:1.69153412716727:-0.690691285776457||0:0:1.40922639393212:-0.523543327720894
AATTAGTTTTTATTTTTGTCTATATTT	0.370614	9	AATACTTCATGTATGTGTCTAAAGATT	276	AATTAGTTTTTATTTTTGTCTATATTTAATACTTCATGTATGTGTCTAAAGATT	10937	370	197	4.39646	14.9491	0.0252354	0	7	63797615	54M	8	0	1	0	0	.,SORBI_3001G273400	NA	NA	NA	NA	NA	NA	BTX642_Leaves_Control||BTX642_Leaves_Postflowering||BTX642_Leaves_Preflowering||BTX642_Roots_Control||BTX642_Roots_Postflowering||BTX642_Roots_Preflowering	0:0:-1.40922639393212:0.523543327720894||0:0:-2.25718334938726:0.72500900372165||0:0:-2.17744616164851:0.707319382886353||0:0:3.25763586712019:-2.17520893477375||0:0:1.69153412716727:-0.690691285776457||0:0:1.40922639393212:-0.523543327720894
AATTTACGAGACAAATCTTTTGAGCCT	0.226357	1	AGTTAGTCCATGATTGGACAACATTTG	341	AATTTACGAGACAAATCTTTTGAGCCTAGTTAGTCCATGATTGGACAACATTTG	1230	55	130	3.25691	7.91626	0.277236	0	4	59196039	54M	1	0	1	0	0	.,SORBI_3004G244400	NA	NA	NA	NA	NA	NA	BTX642_Leaves_Control||BTX642_Leaves_Postflowering||BTX642_Leaves_Preflowering||BTX642_Roots_Control||BTX642_Roots_Postflowering||BTX642_Roots_Preflowering	0:0:-0.371479039218031:0.36165124637202||0:0:-0.865664110998858:0.639635600956477||0:0:-0.757113552694316:0.587116870013589||0:0:0.395969063751826:-0.396237300571565||0:0:0.371479039218031:-0.36165124637202||0:0:0.847269540917205:-1.27660923255968
AATTTACGAGACAAATCTTTTGAGCCT	0.226357	10	AGTTAGTCTACAATTGAATAATAATTG	21	AATTTACGAGACAAATCTTTTGAGCCTAGTTAGTCTACAATTGAATAATAATTG	1230	55	130	3.25691	7.91626	0.0170732	16	3	52775572	54M	1	2	1	0	0	.,SORBI_3003G200100	NA	NA	NA	NA	NA	NA	BTX642_Leaves_Control||BTX642_Leaves_Postflowering||BTX642_Leaves_Preflowering||BTX642_Roots_Control||BTX642_Roots_Postflowering||BTX642_Roots_Preflowering	0:0:-0.371479039218031:0.36165124637202||0:0:-0.865664110998858:0.639635600956477||0:0:-0.757113552694316:0.587116870013589||0:0:0.395969063751826:-0.396237300571565||0:0:0.371479039218031:-0.36165124637202||0:0:0.847269540917205:-1.27660923255968
AATTTACGAGACAAATCTTTTGAGCCT	0.226357	2	ACAGTTGGTTTCTTTTTTTCTGGATTC	318	AATTTACGAGACAAATCTTTTGAGCCTACAGTTGGTTTCTTTTTTTCTGGATTC	1230	55	130	3.25691	7.91626	0.258537	NA	NA	NA	NA	NA	NA	0	1	0	NA	NA	NA	NA	NA	NA	NA	BTX642_Leaves_Control||BTX642_Leaves_Postflowering||BTX642_Leaves_Preflowering||BTX642_Roots_Control||BTX642_Roots_Postflowering||BTX642_Roots_Preflowering	0:0:-0.371479039218031:0.36165124637202||0:0:-0.865664110998858:0.639635600956477||0:0:-0.757113552694316:0.587116870013589||0:0:0.395969063751826:-0.396237300571565||0:0:0.371479039218031:-0.36165124637202||0:0:0.847269540917205:-1.27660923255968
AATTTACGAGACAAATCTTTTGAGCCT	0.226357	3	AGTTACTCTGTAATTGGATAATATTTG	111	AATTTACGAGACAAATCTTTTGAGCCTAGTTACTCTGTAATTGGATAATATTTG	1230	55	130	3.25691	7.91626	0.0902439	0	3	9938617	54M	1	0	1	0	0	NA	NA	NA	NA	NA	NA	NA	BTX642_Leaves_Control||BTX642_Leaves_Postflowering||BTX642_Leaves_Preflowering||BTX642_Roots_Control||BTX642_Roots_Postflowering||BTX642_Roots_Preflowering	0:0:-0.371479039218031:0.36165124637202||0:0:-0.865664110998858:0.639635600956477||0:0:-0.757113552694316:0.587116870013589||0:0:0.395969063751826:-0.396237300571565||0:0:0.371479039218031:-0.36165124637202||0:0:0.847269540917205:-1.27660923255968
AATTTACGAGACAAATCTTTTGAGCCT	0.226357	4	AGCTAGTCCATGATTGGACAATATTTA	102	AATTTACGAGACAAATCTTTTGAGCCTAGCTAGTCCATGATTGGACAATATTTA	1230	55	130	3.25691	7.91626	0.0829268	0	1	76089161	53M1S	1	0	1	0	0	.,SORBI_3001G491000	NA	NA	NA	NA	NA	NA	BTX642_Leaves_Control||BTX642_Leaves_Postflowering||BTX642_Leaves_Preflowering||BTX642_Roots_Control||BTX642_Roots_Postflowering||BTX642_Roots_Preflowering	0:0:-0.371479039218031:0.36165124637202||0:0:-0.865664110998858:0.639635600956477||0:0:-0.757113552694316:0.587116870013589||0:0:0.395969063751826:-0.396237300571565||0:0:0.371479039218031:-0.36165124637202||0:0:0.847269540917205:-1.27660923255968
AATTTACGAGACAAATCTTTTGAGCCT	0.226357	5	AATTAGTCCATGATTGAACACTAATTA	96	AATTTACGAGACAAATCTTTTGAGCCTAATTAGTCCATGATTGAACACTAATTA	1230	55	130	3.25691	7.91626	0.0780488	0	3	62963903	53M1S	1	0	1	0	0	.,SORBI_3003G297900	NA	NA	NA	NA	NA	NA	BTX642_Leaves_Control||BTX642_Leaves_Postflowering||BTX642_Leaves_Preflowering||BTX642_Roots_Control||BTX642_Roots_Postflowering||BTX642_Roots_Preflowering	0:0:-0.371479039218031:0.36165124637202||0:0:-0.865664110998858:0.639635600956477||0:0:-0.757113552694316:0.587116870013589||0:0:0.395969063751826:-0.396237300571565||0:0:0.371479039218031:-0.36165124637202||0:0:0.847269540917205:-1.27660923255968
AATTTACGAGACAAATCTTTTGAGCCT	0.226357	6	AATTAGTCCATGATTGGACAATATTTG	49	AATTTACGAGACAAATCTTTTGAGCCTAATTAGTCCATGATTGGACAATATTTG	1230	55	130	3.25691	7.91626	0.0398374	16	5	64295275	54M	2	0	1	0	0	.,SORBI_3005G166000	NA	NA	NA	NA	NA	NA	BTX642_Leaves_Control||BTX642_Leaves_Postflowering||BTX642_Leaves_Preflowering||BTX642_Roots_Control||BTX642_Roots_Postflowering||BTX642_Roots_Preflowering	0:0:-0.371479039218031:0.36165124637202||0:0:-0.865664110998858:0.639635600956477||0:0:-0.757113552694316:0.587116870013589||0:0:0.395969063751826:-0.396237300571565||0:0:0.371479039218031:-0.36165124637202||0:0:0.847269540917205:-1.27660923255968
AATTTACGAGACAAATCTTTTGAGCCT	0.226357	7	AGTTAGTACATGGTTGGACAATAATTA	40	AATTTACGAGACAAATCTTTTGAGCCTAGTTAGTACATGGTTGGACAATAATTA	1230	55	130	3.25691	7.91626	0.0325203	16	2	67382495	1S53M	1	0	1	0	0	.,SORBI_3002G297600	NA	NA	NA	NA	NA	NA	BTX642_Leaves_Control||BTX642_Leaves_Postflowering||BTX642_Leaves_Preflowering||BTX642_Roots_Control||BTX642_Roots_Postflowering||BTX642_Roots_Preflowering	0:0:-0.371479039218031:0.36165124637202||0:0:-0.865664110998858:0.639635600956477||0:0:-0.757113552694316:0.587116870013589||0:0:0.395969063751826:-0.396237300571565||0:0:0.371479039218031:-0.36165124637202||0:0:0.847269540917205:-1.27660923255968
AATTTACGAGACAAATCTTTTGAGCCT	0.226357	8	AGTTAGTCTGTAGTTGGACAATATTTA	36	AATTTACGAGACAAATCTTTTGAGCCTAGTTAGTCTGTAGTTGGACAATATTTA	1230	55	130	3.25691	7.91626	0.0292683	16	3	5730288	1S53M	1	0	1	0	0	.,SORBI_3003G067400	NA	NA	NA	NA	NA	NA	BTX642_Leaves_Control||BTX642_Leaves_Postflowering||BTX642_Leaves_Preflowering||BTX642_Roots_Control||BTX642_Roots_Postflowering||BTX642_Roots_Preflowering	0:0:-0.371479039218031:0.36165124637202||0:0:-0.865664110998858:0.639635600956477||0:0:-0.757113552694316:0.587116870013589||0:0:0.395969063751826:-0.396237300571565||0:0:0.371479039218031:-0.36165124637202||0:0:0.847269540917205:-1.27660923255968
AATTTACGAGACAAATCTTTTGAGCCT	0.226357	9	AGTTAGTCCATAGTTGTACAATAATTA	28	AATTTACGAGACAAATCTTTTGAGCCTAGTTAGTCCATAGTTGTACAATAATTA	1230	55	130	3.25691	7.91626	0.0227642	0	3	2719847	53M1S	1	0	1	0	0	.,SORBI_3003G030600	NA	NA	NA	NA	NA	NA	BTX642_Leaves_Control||BTX642_Leaves_Postflowering||BTX642_Leaves_Preflowering||BTX642_Roots_Control||BTX642_Roots_Postflowering||BTX642_Roots_Preflowering	0:0:-0.371479039218031:0.36165124637202||0:0:-0.865664110998858:0.639635600956477||0:0:-0.757113552694316:0.587116870013589||0:0:0.395969063751826:-0.396237300571565||0:0:0.371479039218031:-0.36165124637202||0:0:0.847269540917205:-1.27660923255968
AATTTCCCACCGGCGCAATAGAAAATA	0.383289	1	AACACTTATTTTTCTCAAAAGCGCTAA	398	AATTTCCCACCGGCGCAATAGAAAATAAACACTTATTTTTCTCAAAAGCGCTAA	989	35	105	2.07048	6.25683	0.402427	0	1	55537257	52M2S	1	0	1	0	0	NA	NA	NA	NA	NA	NA	NA	BTX642_Leaves_Control||BTX642_Leaves_Postflowering||BTX642_Leaves_Preflowering||BTX642_Roots_Control||BTX642_Roots_Postflowering||BTX642_Roots_Preflowering	0:0:-1.25805171954329:1.28303815657157||0:0:-3.49898565832557:1.95246103401793||0:0:-1.8738277316249:1.51867687281317||0:0:1.68303973101158:-2.85677273209058||0:0:1.25805171954329:-1.28303815657157||0:0:1.41523264687848:-1.7436314641632
AATTTCCCACCGGCGCAATAGAAAATA	0.383289	10	TACACTTAATTTTCTCAAAAGTGCCCC	1	AATTTCCCACCGGCGCAATAGAAAATATACACTTAATTTTCTCAAAAGTGCCCC	989	35	105	2.07048	6.25683	0.00101112	0	6	17419582	54M	1	0	1	0	0	NA	NA	NA	NA	NA	NA	NA	BTX642_Leaves_Control||BTX642_Leaves_Postflowering||BTX642_Leaves_Preflowering||BTX642_Roots_Control||BTX642_Roots_Postflowering||BTX642_Roots_Preflowering	0:0:-1.25805171954329:1.28303815657157||0:0:-3.49898565832557:1.95246103401793||0:0:-1.8738277316249:1.51867687281317||0:0:1.68303973101158:-2.85677273209058||0:0:1.25805171954329:-1.28303815657157||0:0:1.41523264687848:-1.7436314641632
AATTTCCCACCGGCGCAATAGAAAATA	0.383289	2	TGCACTTCATTTTCTCGAAAAGCGCCG	373	AATTTCCCACCGGCGCAATAGAAAATATGCACTTCATTTTCTCGAAAAGCGCCG	989	35	105	2.07048	6.25683	0.377149	NA	NA	NA	NA	NA	NA	0	0	0	NA	NA	NA	NA	NA	NA	NA	BTX642_Leaves_Control||BTX642_Leaves_Postflowering||BTX642_Leaves_Preflowering||BTX642_Roots_Control||BTX642_Roots_Postflowering||BTX642_Roots_Preflowering	0:0:-1.25805171954329:1.28303815657157||0:0:-3.49898565832557:1.95246103401793||0:0:-1.8738277316249:1.51867687281317||0:0:1.68303973101158:-2.85677273209058||0:0:1.25805171954329:-1.28303815657157||0:0:1.41523264687848:-1.7436314641632
AATTTCCCACCGGCGCAATAGAAAATA	0.383289	3	TGCACTTCATTTTCTCGAAGAGAGGAA	111	AATTTCCCACCGGCGCAATAGAAAATATGCACTTCATTTTCTCGAAGAGAGGAA	989	35	105	2.07048	6.25683	0.112235	16	2	17611485	2S52M	1	0	1	0	0	.,SORBI_3002G127550	NA	NA	NA	NA	NA	NA	BTX642_Leaves_Control||BTX642_Leaves_Postflowering||BTX642_Leaves_Preflowering||BTX642_Roots_Control||BTX642_Roots_Postflowering||BTX642_Roots_Preflowering	0:0:-1.25805171954329:1.28303815657157||0:0:-3.49898565832557:1.95246103401793||0:0:-1.8738277316249:1.51867687281317||0:0:1.68303973101158:-2.85677273209058||0:0:1.25805171954329:-1.28303815657157||0:0:1.41523264687848:-1.7436314641632
AATTTCCCACCGGCGCAATAGAAAATA	0.383289	4	TACACTTATTTTTCTCAAAAGCGCCGA	63	AATTTCCCACCGGCGCAATAGAAAATATACACTTATTTTTCTCAAAAGCGCCGA	989	35	105	2.07048	6.25683	0.0637007	NA	NA	NA	NA	NA	NA	0	0	0	NA	NA	NA	NA	NA	NA	NA	BTX642_Leaves_Control||BTX642_Leaves_Postflowering||BTX642_Leaves_Preflowering||BTX642_Roots_Control||BTX642_Roots_Postflowering||BTX642_Roots_Preflowering	0:0:-1.25805171954329:1.28303815657157||0:0:-3.49898565832557:1.95246103401793||0:0:-1.8738277316249:1.51867687281317||0:0:1.68303973101158:-2.85677273209058||0:0:1.25805171954329:-1.28303815657157||0:0:1.41523264687848:-1.7436314641632
AATTTCCCACCGGCGCAATAGAAAATA	0.383289	5	TACACTTAATTTTCTCAAAAGCGCCGA	8	AATTTCCCACCGGCGCAATAGAAAATATACACTTAATTTTCTCAAAAGCGCCGA	989	35	105	2.07048	6.25683	0.00808898	NA	NA	NA	NA	NA	NA	0	0	0	NA	NA	NA	NA	NA	NA	NA	BTX642_Leaves_Control||BTX642_Leaves_Postflowering||BTX642_Leaves_Preflowering||BTX642_Roots_Control||BTX642_Roots_Postflowering||BTX642_Roots_Preflowering	0:0:-1.25805171954329:1.28303815657157||0:0:-3.49898565832557:1.95246103401793||0:0:-1.8738277316249:1.51867687281317||0:0:1.68303973101158:-2.85677273209058||0:0:1.25805171954329:-1.28303815657157||0:0:1.41523264687848:-1.7436314641632
AATTTCCCACCGGCGCAATAGAAAATA	0.383289	6	TGCACTTAATTTTCTCAAAAGCGCCGA	4	AATTTCCCACCGGCGCAATAGAAAATATGCACTTAATTTTCTCAAAAGCGCCGA	989	35	105	2.07048	6.25683	0.00404449	NA	NA	NA	NA	NA	NA	0	0	0	NA	NA	NA	NA	NA	NA	NA	BTX642_Leaves_Control||BTX642_Leaves_Postflowering||BTX642_Leaves_Preflowering||BTX642_Roots_Control||BTX642_Roots_Postflowering||BTX642_Roots_Preflowering	0:0:-1.25805171954329:1.28303815657157||0:0:-3.49898565832557:1.95246103401793||0:0:-1.8738277316249:1.51867687281317||0:0:1.68303973101158:-2.85677273209058||0:0:1.25805171954329:-1.28303815657157||0:0:1.41523264687848:-1.7436314641632
AATTTCCCACCGGCGCAATAGAAAATA	0.383289	7	TGCACTTCATTTTCTCGATCCTTCAAA	2	AATTTCCCACCGGCGCAATAGAAAATATGCACTTCATTTTCTCGATCCTTCAAA	989	35	105	2.07048	6.25683	0.00202224	16	6	43716588	9S45M	1	0	1	0	0	NA	NA	NA	NA	NA	NA	NA	BTX642_Leaves_Control||BTX642_Leaves_Postflowering||BTX642_Leaves_Preflowering||BTX642_Roots_Control||BTX642_Roots_Postflowering||BTX642_Roots_Preflowering	0:0:-1.25805171954329:1.28303815657157||0:0:-3.49898565832557:1.95246103401793||0:0:-1.8738277316249:1.51867687281317||0:0:1.68303973101158:-2.85677273209058||0:0:1.25805171954329:-1.28303815657157||0:0:1.41523264687848:-1.7436314641632
AATTTCCCACCGGCGCAATAGAAAATA	0.383289	8	AACACTTATTTTTCTCAAACGCGCTAA	2	AATTTCCCACCGGCGCAATAGAAAATAAACACTTATTTTTCTCAAACGCGCTAA	989	35	105	2.07048	6.25683	0.00202224	256	4	19532551	51M3S	4	1	1	0	0	NA	NA	NA	NA	NA	NA	NA	BTX642_Leaves_Control||BTX642_Leaves_Postflowering||BTX642_Leaves_Preflowering||BTX642_Roots_Control||BTX642_Roots_Postflowering||BTX642_Roots_Preflowering	0:0:-1.25805171954329:1.28303815657157||0:0:-3.49898565832557:1.95246103401793||0:0:-1.8738277316249:1.51867687281317||0:0:1.68303973101158:-2.85677273209058||0:0:1.25805171954329:-1.28303815657157||0:0:1.41523264687848:-1.7436314641632
AATTTCCCACCGGCGCAATAGAAAATA	0.383289	9	TGCACTTAATTTTCTCAAAAGCCATGG	2	AATTTCCCACCGGCGCAATAGAAAATATGCACTTAATTTTCTCAAAAGCCATGG	989	35	105	2.07048	6.25683	0.00202224	16	9	35011764	54M	1	0	1	0	0	NA	NA	NA	NA	NA	NA	NA	BTX642_Leaves_Control||BTX642_Leaves_Postflowering||BTX642_Leaves_Preflowering||BTX642_Roots_Control||BTX642_Roots_Postflowering||BTX642_Roots_Preflowering	0:0:-1.25805171954329:1.28303815657157||0:0:-3.49898565832557:1.95246103401793||0:0:-1.8738277316249:1.51867687281317||0:0:1.68303973101158:-2.85677273209058||0:0:1.25805171954329:-1.28303815657157||0:0:1.41523264687848:-1.7436314641632
AATTTTCTGGGAAGTAAACAAGGCCTA	0.2485	1	AACAAACAAAAAGGGCCCAAATACAGA	1689	AATTTTCTGGGAAGTAAACAAGGCCTAAACAAACAAAAAGGGCCCAAATACAGA	4660	120	182	1.94324	11.623	0.362446	16	7	63218999	1S53M	1	0	1	0	0	.,SORBI_3007G201100	NA	NA	NA	NA	NA	NA	BTX642_Leaves_Control||BTX642_Leaves_Postflowering||BTX642_Leaves_Preflowering||BTX642_Roots_Control||BTX642_Roots_Postflowering||BTX642_Roots_Preflowering	0:0:0.920348655264187:-2.19919969026209||0:0:0.612296134108161:-1.10149958679627||0:0:0.23753376057003:-0.311143264243892||0:0:-0.23753376057003:0.311143264243892||0:0:-0.551735509316468:0.598763931092554||0:0:-0.589216721287936:0.628606580537248
AATTTTCTGGGAAGTAAACAAGGCCTA	0.2485	10	AACAAACAAAAAGGGCCCAAATACAGC	2	AATTTTCTGGGAAGTAAACAAGGCCTAAACAAACAAAAAGGGCCCAAATACAGC	4660	120	182	1.94324	11.623	0.000429185	16	7	63218999	1S53M	1	0	1	0	0	.,SORBI_3007G201100	NA	NA	NA	NA	NA	NA	BTX642_Leaves_Control||BTX642_Leaves_Postflowering||BTX642_Leaves_Preflowering||BTX642_Roots_Control||BTX642_Roots_Postflowering||BTX642_Roots_Preflowering	0:0:0.920348655264187:-2.19919969026209||0:0:0.612296134108161:-1.10149958679627||0:0:0.23753376057003:-0.311143264243892||0:0:-0.23753376057003:0.311143264243892||0:0:-0.551735509316468:0.598763931092554||0:0:-0.589216721287936:0.628606580537248
AATTTTCTGGGAAGTAAACAAGGCCTA	0.2485	2	AGAGCAACTCCAACCCAGCATGCAAAT	1670	AATTTTCTGGGAAGTAAACAAGGCCTAAGAGCAACTCCAACCCAGCATGCAAAT	4660	120	182	1.94324	11.623	0.358369	NA	NA	NA	NA	NA	NA	0	0	0	NA	NA	NA	NA	NA	NA	NA	BTX642_Leaves_Control||BTX642_Leaves_Postflowering||BTX642_Leaves_Preflowering||BTX642_Roots_Control||BTX642_Roots_Postflowering||BTX642_Roots_Preflowering	0:0:0.920348655264187:-2.19919969026209||0:0:0.612296134108161:-1.10149958679627||0:0:0.23753376057003:-0.311143264243892||0:0:-0.23753376057003:0.311143264243892||0:0:-0.551735509316468:0.598763931092554||0:0:-0.589216721287936:0.628606580537248
AATTTTCTGGGAAGTAAACAAGGCCTA	0.2485	3	AATGTGCAGAATAGAAAGAAACTCTGT	1146	AATTTTCTGGGAAGTAAACAAGGCCTAAATGTGCAGAATAGAAAGAAACTCTGT	4660	120	182	1.94324	11.623	0.245923	16	2	61697370	54M	1	0	1	0	0	.,SORBI_3002G225100	NA	NA	NA	NA	NA	NA	BTX642_Leaves_Control||BTX642_Leaves_Postflowering||BTX642_Leaves_Preflowering||BTX642_Roots_Control||BTX642_Roots_Postflowering||BTX642_Roots_Preflowering	0:0:0.920348655264187:-2.19919969026209||0:0:0.612296134108161:-1.10149958679627||0:0:0.23753376057003:-0.311143264243892||0:0:-0.23753376057003:0.311143264243892||0:0:-0.551735509316468:0.598763931092554||0:0:-0.589216721287936:0.628606580537248
AATTTTCTGGGAAGTAAACAAGGCCTA	0.2485	4	AGAGCAACTCCAACCCCGCATGCAAAT	8	AATTTTCTGGGAAGTAAACAAGGCCTAAGAGCAACTCCAACCCCGCATGCAAAT	4660	120	182	1.94324	11.623	0.00171674	0	10	3330520	22M332740N21M11S	2	0	1	0	1	NA	NA	NA	NA	NA	NA	NA	BTX642_Leaves_Control||BTX642_Leaves_Postflowering||BTX642_Leaves_Preflowering||BTX642_Roots_Control||BTX642_Roots_Postflowering||BTX642_Roots_Preflowering	0:0:0.920348655264187:-2.19919969026209||0:0:0.612296134108161:-1.10149958679627||0:0:0.23753376057003:-0.311143264243892||0:0:-0.23753376057003:0.311143264243892||0:0:-0.551735509316468:0.598763931092554||0:0:-0.589216721287936:0.628606580537248
AATTTTCTGGGAAGTAAACAAGGCCTA	0.2485	5	AACAAACAAAAAGGGCCCAAAAACAGA	7	AATTTTCTGGGAAGTAAACAAGGCCTAAACAAACAAAAAGGGCCCAAAAACAGA	4660	120	182	1.94324	11.623	0.00150215	16	7	63218999	1S53M	1	1	1	0	0	.,SORBI_3007G201100	NA	NA	NA	NA	NA	NA	BTX642_Leaves_Control||BTX642_Leaves_Postflowering||BTX642_Leaves_Preflowering||BTX642_Roots_Control||BTX642_Roots_Postflowering||BTX642_Roots_Preflowering	0:0:0.920348655264187:-2.19919969026209||0:0:0.612296134108161:-1.10149958679627||0:0:0.23753376057003:-0.311143264243892||0:0:-0.23753376057003:0.311143264243892||0:0:-0.551735509316468:0.598763931092554||0:0:-0.589216721287936:0.628606580537248
AATTTTCTGGGAAGTAAACAAGGCCTA	0.2485	6	AGAGAAACTCCAACCCAGCATGCAAAT	4	AATTTTCTGGGAAGTAAACAAGGCCTAAGAGAAACTCCAACCCAGCATGCAAAT	4660	120	182	1.94324	11.623	0.000858369	16	8	56589806	17S37M	2	1	1	0	0	NA	NA	NA	NA	NA	NA	NA	BTX642_Leaves_Control||BTX642_Leaves_Postflowering||BTX642_Leaves_Preflowering||BTX642_Roots_Control||BTX642_Roots_Postflowering||BTX642_Roots_Preflowering	0:0:0.920348655264187:-2.19919969026209||0:0:0.612296134108161:-1.10149958679627||0:0:0.23753376057003:-0.311143264243892||0:0:-0.23753376057003:0.311143264243892||0:0:-0.551735509316468:0.598763931092554||0:0:-0.589216721287936:0.628606580537248
AATTTTCTGGGAAGTAAACAAGGCCTA	0.2485	7	AACAAACAAAAAGCGCCCAAATACAGA	3	AATTTTCTGGGAAGTAAACAAGGCCTAAACAAACAAAAAGCGCCCAAATACAGA	4660	120	182	1.94324	11.623	0.000643777	16	7	63218999	1S53M	1	1	1	0	0	.,SORBI_3007G201100	NA	NA	NA	NA	NA	NA	BTX642_Leaves_Control||BTX642_Leaves_Postflowering||BTX642_Leaves_Preflowering||BTX642_Roots_Control||BTX642_Roots_Postflowering||BTX642_Roots_Preflowering	0:0:0.920348655264187:-2.19919969026209||0:0:0.612296134108161:-1.10149958679627||0:0:0.23753376057003:-0.311143264243892||0:0:-0.23753376057003:0.311143264243892||0:0:-0.551735509316468:0.598763931092554||0:0:-0.589216721287936:0.628606580537248
AATTTTCTGGGAAGTAAACAAGGCCTA	0.2485	8	AGAGCAACTCAAACCCAGCATGCAAAT	3	AATTTTCTGGGAAGTAAACAAGGCCTAAGAGCAACTCAAACCCAGCATGCAAAT	4660	120	182	1.94324	11.623	0.000643777	NA	NA	NA	NA	NA	NA	0	0	0	NA	NA	NA	NA	NA	NA	NA	BTX642_Leaves_Control||BTX642_Leaves_Postflowering||BTX642_Leaves_Preflowering||BTX642_Roots_Control||BTX642_Roots_Postflowering||BTX642_Roots_Preflowering	0:0:0.920348655264187:-2.19919969026209||0:0:0.612296134108161:-1.10149958679627||0:0:0.23753376057003:-0.311143264243892||0:0:-0.23753376057003:0.311143264243892||0:0:-0.551735509316468:0.598763931092554||0:0:-0.589216721287936:0.628606580537248
AATTTTCTGGGAAGTAAACAAGGCCTA	0.2485	9	AACAAACAAAAAGGGCGCAAATACAGA	3	AATTTTCTGGGAAGTAAACAAGGCCTAAACAAACAAAAAGGGCGCAAATACAGA	4660	120	182	1.94324	11.623	0.000643777	16	7	63218999	1S53M	1	1	1	0	0	.,SORBI_3007G201100	NA	NA	NA	NA	NA	NA	BTX642_Leaves_Control||BTX642_Leaves_Postflowering||BTX642_Leaves_Preflowering||BTX642_Roots_Control||BTX642_Roots_Postflowering||BTX642_Roots_Preflowering	0:0:0.920348655264187:-2.19919969026209||0:0:0.612296134108161:-1.10149958679627||0:0:0.23753376057003:-0.311143264243892||0:0:-0.23753376057003:0.311143264243892||0:0:-0.551735509316468:0.598763931092554||0:0:-0.589216721287936:0.628606580537248
AATTTTTTGGGAACTAAACAAGGCCTT	0.308124	1	ATTACGTAGGAGATCGACACACAAATT	449	AATTTTTTGGGAACTAAACAAGGCCTTATTACGTAGGAGATCGACACACAAATT	1925	97	154	3.72115	14.1579	0.233247	NA	NA	NA	NA	NA	NA	0	0	0	NA	NA	NA	NA	NA	NA	NA	BTX642_Leaves_Control||BTX642_Leaves_Postflowering||BTX642_Leaves_Preflowering||BTX642_Roots_Control||BTX642_Roots_Postflowering||BTX642_Roots_Preflowering	0:0:-0.0604444109442437:0.0648142433196805||0:0:-0.725752983722685:0.584094361478333||0:0:-0.358013980600125:0.330330330863384||0:0:0.915780320117414:-1.90486418848888||0:0:0.0604444109442437:-0.0648142433196805||0:0:0.687535960820153:-1.13730904006179
AATTTTTTGGGAACTAAACAAGGCCTT	0.308124	10	AGTTTCAGACGTTGTTGTTCGTAAGGT	53	AATTTTTTGGGAACTAAACAAGGCCTTAGTTTCAGACGTTGTTGTTCGTAAGGT	1925	97	154	3.72115	14.1579	0.0275325	16	1	56678208	54M	1	0	1	0	0	.,SORBI_3001G289900	NA	NA	NA	NA	NA	NA	BTX642_Leaves_Control||BTX642_Leaves_Postflowering||BTX642_Leaves_Preflowering||BTX642_Roots_Control||BTX642_Roots_Postflowering||BTX642_Roots_Preflowering	0:0:-0.0604444109442437:0.0648142433196805||0:0:-0.725752983722685:0.584094361478333||0:0:-0.358013980600125:0.330330330863384||0:0:0.915780320117414:-1.90486418848888||0:0:0.0604444109442437:-0.0648142433196805||0:0:0.687535960820153:-1.13730904006179
AATTTTTTGGGAACTAAACAAGGCCTT	0.308124	2	GCCCATTTGGGTTTGGACGACCATTCC	430	AATTTTTTGGGAACTAAACAAGGCCTTGCCCATTTGGGTTTGGACGACCATTCC	1925	97	154	3.72115	14.1579	0.223377	16	1	9038582	54M	1	0	1	0	0	.,SORBI_3001G115800	NA	NA	NA	NA	NA	NA	BTX642_Leaves_Control||BTX642_Leaves_Postflowering||BTX642_Leaves_Preflowering||BTX642_Roots_Control||BTX642_Roots_Postflowering||BTX642_Roots_Preflowering	0:0:-0.0604444109442437:0.0648142433196805||0:0:-0.725752983722685:0.584094361478333||0:0:-0.358013980600125:0.330330330863384||0:0:0.915780320117414:-1.90486418848888||0:0:0.0604444109442437:-0.0648142433196805||0:0:0.687535960820153:-1.13730904006179
AATTTTTTGGGAACTAAACAAGGCCTT	0.308124	3	ACACAAATATTGACCATCCTATTAAAT	197	AATTTTTTGGGAACTAAACAAGGCCTTACACAAATATTGACCATCCTATTAAAT	1925	97	154	3.72115	14.1579	0.102338	16	9	3614501	54M	1	0	1	0	0	.,SORBI_3009G038600	NA	NA	NA	NA	NA	NA	BTX642_Leaves_Control||BTX642_Leaves_Postflowering||BTX642_Leaves_Preflowering||BTX642_Roots_Control||BTX642_Roots_Postflowering||BTX642_Roots_Preflowering	0:0:-0.0604444109442437:0.0648142433196805||0:0:-0.725752983722685:0.584094361478333||0:0:-0.358013980600125:0.330330330863384||0:0:0.915780320117414:-1.90486418848888||0:0:0.0604444109442437:-0.0648142433196805||0:0:0.687535960820153:-1.13730904006179
AATTTTTTGGGAACTAAACAAGGCCTT	0.308124	4	ATACATCCACAAACCGTCTCAACTGGC	159	AATTTTTTGGGAACTAAACAAGGCCTTATACATCCACAAACCGTCTCAACTGGC	1925	97	154	3.72115	14.1579	0.0825974	16	10	59199782	54M	1	0	1	0	0	.,SORBI_3010G253200	NA	NA	NA	NA	NA	NA	BTX642_Leaves_Control||BTX642_Leaves_Postflowering||BTX642_Leaves_Preflowering||BTX642_Roots_Control||BTX642_Roots_Postflowering||BTX642_Roots_Preflowering	0:0:-0.0604444109442437:0.0648142433196805||0:0:-0.725752983722685:0.584094361478333||0:0:-0.358013980600125:0.330330330863384||0:0:0.915780320117414:-1.90486418848888||0:0:0.0604444109442437:-0.0648142433196805||0:0:0.687535960820153:-1.13730904006179
AATTTTTTGGGAACTAAACAAGGCCTT	0.308124	5	AGATATAAACTGTGTGATTCTGGTTCA	97	AATTTTTTGGGAACTAAACAAGGCCTTAGATATAAACTGTGTGATTCTGGTTCA	1925	97	154	3.72115	14.1579	0.0503896	16	9	47412268	1S53M	1	0	1	0	0	.,SORBI_3009G122500	NA	NA	NA	NA	NA	NA	BTX642_Leaves_Control||BTX642_Leaves_Postflowering||BTX642_Leaves_Preflowering||BTX642_Roots_Control||BTX642_Roots_Postflowering||BTX642_Roots_Preflowering	0:0:-0.0604444109442437:0.0648142433196805||0:0:-0.725752983722685:0.584094361478333||0:0:-0.358013980600125:0.330330330863384||0:0:0.915780320117414:-1.90486418848888||0:0:0.0604444109442437:-0.0648142433196805||0:0:0.687535960820153:-1.13730904006179
AATTTTTTGGGAACTAAACAAGGCCTT	0.308124	6	AACGCCAAACTGAACAACACTTGAGGA	82	AATTTTTTGGGAACTAAACAAGGCCTTAACGCCAAACTGAACAACACTTGAGGA	1925	97	154	3.72115	14.1579	0.0425974	16	2	69377929	1S53M	1	0	1	0	0	.,SORBI_3002G322400	NA	NA	NA	NA	NA	NA	BTX642_Leaves_Control||BTX642_Leaves_Postflowering||BTX642_Leaves_Preflowering||BTX642_Roots_Control||BTX642_Roots_Postflowering||BTX642_Roots_Preflowering	0:0:-0.0604444109442437:0.0648142433196805||0:0:-0.725752983722685:0.584094361478333||0:0:-0.358013980600125:0.330330330863384||0:0:0.915780320117414:-1.90486418848888||0:0:0.0604444109442437:-0.0648142433196805||0:0:0.687535960820153:-1.13730904006179
AATTTTTTGGGAACTAAACAAGGCCTT	0.308124	7	AGAGAGATTTAACACTGCAGGGAAAAC	78	AATTTTTTGGGAACTAAACAAGGCCTTAGAGAGATTTAACACTGCAGGGAAAAC	1925	97	154	3.72115	14.1579	0.0405195	NA	NA	NA	NA	NA	NA	0	1	0	NA	NA	NA	NA	NA	NA	NA	BTX642_Leaves_Control||BTX642_Leaves_Postflowering||BTX642_Leaves_Preflowering||BTX642_Roots_Control||BTX642_Roots_Postflowering||BTX642_Roots_Preflowering	0:0:-0.0604444109442437:0.0648142433196805||0:0:-0.725752983722685:0.584094361478333||0:0:-0.358013980600125:0.330330330863384||0:0:0.915780320117414:-1.90486418848888||0:0:0.0604444109442437:-0.0648142433196805||0:0:0.687535960820153:-1.13730904006179
AATTTTTTGGGAACTAAACAAGGCCTT	0.308124	8	AATTTCACGAAGGGGACAAAGTCATAG	67	AATTTTTTGGGAACTAAACAAGGCCTTAATTTCACGAAGGGGACAAAGTCATAG	1925	97	154	3.72115	14.1579	0.0348052	0	1	10115909	54M	1	0	1	0	0	.,SORBI_3001G128500	NA	NA	NA	NA	NA	NA	BTX642_Leaves_Control||BTX642_Leaves_Postflowering||BTX642_Leaves_Preflowering||BTX642_Roots_Control||BTX642_Roots_Postflowering||BTX642_Roots_Preflowering	0:0:-0.0604444109442437:0.0648142433196805||0:0:-0.725752983722685:0.584094361478333||0:0:-0.358013980600125:0.330330330863384||0:0:0.915780320117414:-1.90486418848888||0:0:0.0604444109442437:-0.0648142433196805||0:0:0.687535960820153:-1.13730904006179
AATTTTTTGGGAACTAAACAAGGCCTT	0.308124	9	GGTTGGTGATTCAAACGAGACTGCCAG	66	AATTTTTTGGGAACTAAACAAGGCCTTGGTTGGTGATTCAAACGAGACTGCCAG	1925	97	154	3.72115	14.1579	0.0342857	0	2	56648391	54M	1	0	1	0	0	.,SORBI_3002G183700	NA	NA	NA	NA	NA	NA	BTX642_Leaves_Control||BTX642_Leaves_Postflowering||BTX642_Leaves_Preflowering||BTX642_Roots_Control||BTX642_Roots_Postflowering||BTX642_Roots_Preflowering	0:0:-0.0604444109442437:0.0648142433196805||0:0:-0.725752983722685:0.584094361478333||0:0:-0.358013980600125:0.330330330863384||0:0:0.915780320117414:-1.90486418848888||0:0:0.0604444109442437:-0.0648142433196805||0:0:0.687535960820153:-1.13730904006179
ACAACAACAACAACAACAACAACAACA	0.260724	1	CAAGGTGCTACTTGTTGGGCTGCCACG	2456	ACAACAACAACAACAACAACAACAACACAAGGTGCTACTTGTTGGGCTGCCACG	21474	1769	198	6.30256	17.8202	0.114371	0	3	6037117	54M	1	0	1	0	0	.,SORBI_3003G070700	NA	NA	NA	NA	NA	NA	BTX642_Leaves_Control||BTX642_Leaves_Postflowering||BTX642_Leaves_Preflowering||BTX642_Roots_Control||BTX642_Roots_Postflowering||BTX642_Roots_Preflowering	0:0:0:0||0:0:0:0||0:0:-0.268453220340462:0.127985783625667||0:0:1.18999771358084:-0.796314237121559||0:0:0:0||0:0:0.787906682225603:-0.475607817529521
ACAACAACAACAACAACAACAACAACA	0.260724	10	ACAACAACAACAACAACAACAGGTAAC	467	ACAACAACAACAACAACAACAACAACAACAACAACAACAACAACAACAGGTAAC	21474	1769	198	6.30256	17.8202	0.0217472	16	9	4451003	54M	1	0	1	0	0	.,SORBI_3009G047000	NA	NA	NA	NA	NA	NA	BTX642_Leaves_Control||BTX642_Leaves_Postflowering||BTX642_Leaves_Preflowering||BTX642_Roots_Control||BTX642_Roots_Postflowering||BTX642_Roots_Preflowering	0:0:0:0||0:0:0:0||0:0:-0.268453220340462:0.127985783625667||0:0:1.18999771358084:-0.796314237121559||0:0:0:0||0:0:0.787906682225603:-0.475607817529521
ACAACAACAACAACAACAACAACAACA	0.260724	2	ACAACAACAACAACAACAACAACAACA	2175	ACAACAACAACAACAACAACAACAACAACAACAACAACAACAACAACAACAACA	21474	1769	198	6.30256	17.8202	0.101285	NA	NA	NA	NA	NA	NA	0	0	0	NA	NA	NA	NA	NA	NA	NA	BTX642_Leaves_Control||BTX642_Leaves_Postflowering||BTX642_Leaves_Preflowering||BTX642_Roots_Control||BTX642_Roots_Postflowering||BTX642_Roots_Preflowering	0:0:0:0||0:0:0:0||0:0:-0.268453220340462:0.127985783625667||0:0:1.18999771358084:-0.796314237121559||0:0:0:0||0:0:0.787906682225603:-0.475607817529521
ACAACAACAACAACAACAACAACAACA	0.260724	3	ACGAAAGCTTTTCATCCCAATCAATTT	807	ACAACAACAACAACAACAACAACAACAACGAAAGCTTTTCATCCCAATCAATTT	21474	1769	198	6.30256	17.8202	0.0375803	0	2	68397732	54M	1	0	1	0	0	.,SORBI_3002G309800	NA	NA	NA	NA	NA	NA	BTX642_Leaves_Control||BTX642_Leaves_Postflowering||BTX642_Leaves_Preflowering||BTX642_Roots_Control||BTX642_Roots_Postflowering||BTX642_Roots_Preflowering	0:0:0:0||0:0:0:0||0:0:-0.268453220340462:0.127985783625667||0:0:1.18999771358084:-0.796314237121559||0:0:0:0||0:0:0.787906682225603:-0.475607817529521
ACAACAACAACAACAACAACAACAACA	0.260724	4	ACAACGAAAGCTTTTCATCCCAATCAA	790	ACAACAACAACAACAACAACAACAACAACAACGAAAGCTTTTCATCCCAATCAA	21474	1769	198	6.30256	17.8202	0.0367887	0	2	68397729	52M2S	1	0	1	0	0	.,SORBI_3002G309800	NA	NA	NA	NA	NA	NA	BTX642_Leaves_Control||BTX642_Leaves_Postflowering||BTX642_Leaves_Preflowering||BTX642_Roots_Control||BTX642_Roots_Postflowering||BTX642_Roots_Preflowering	0:0:0:0||0:0:0:0||0:0:-0.268453220340462:0.127985783625667||0:0:1.18999771358084:-0.796314237121559||0:0:0:0||0:0:0.787906682225603:-0.475607817529521
ACAACAACAACAACAACAACAACAACA	0.260724	5	ACAACAACGAAAGCTTTTCATCCCAAT	774	ACAACAACAACAACAACAACAACAACAACAACAACGAAAGCTTTTCATCCCAAT	21474	1769	198	6.30256	17.8202	0.0360436	0	2	68397726	54M	1	0	1	0	0	.,SORBI_3002G309800	NA	NA	NA	NA	NA	NA	BTX642_Leaves_Control||BTX642_Leaves_Postflowering||BTX642_Leaves_Preflowering||BTX642_Roots_Control||BTX642_Roots_Postflowering||BTX642_Roots_Preflowering	0:0:0:0||0:0:0:0||0:0:-0.268453220340462:0.127985783625667||0:0:1.18999771358084:-0.796314237121559||0:0:0:0||0:0:0.787906682225603:-0.475607817529521
ACAACAACAACAACAACAACAACAACA	0.260724	6	ACAACAACAACAACGAAAGCTTTTCAT	763	ACAACAACAACAACAACAACAACAACAACAACAACAACAACGAAAGCTTTTCAT	21474	1769	198	6.30256	17.8202	0.0355313	0	2	68397720	54M	1	0	1	0	0	.,SORBI_3002G309800	NA	NA	NA	NA	NA	NA	BTX642_Leaves_Control||BTX642_Leaves_Postflowering||BTX642_Leaves_Preflowering||BTX642_Roots_Control||BTX642_Roots_Postflowering||BTX642_Roots_Preflowering	0:0:0:0||0:0:0:0||0:0:-0.268453220340462:0.127985783625667||0:0:1.18999771358084:-0.796314237121559||0:0:0:0||0:0:0.787906682225603:-0.475607817529521
ACAACAACAACAACAACAACAACAACA	0.260724	7	ACAACAACAACGAAAGCTTTTCATCCC	761	ACAACAACAACAACAACAACAACAACAACAACAACAACGAAAGCTTTTCATCCC	21474	1769	198	6.30256	17.8202	0.0354382	0	2	68397723	54M	1	0	1	0	0	.,SORBI_3002G309800	NA	NA	NA	NA	NA	NA	BTX642_Leaves_Control||BTX642_Leaves_Postflowering||BTX642_Leaves_Preflowering||BTX642_Roots_Control||BTX642_Roots_Postflowering||BTX642_Roots_Preflowering	0:0:0:0||0:0:0:0||0:0:-0.268453220340462:0.127985783625667||0:0:1.18999771358084:-0.796314237121559||0:0:0:0||0:0:0.787906682225603:-0.475607817529521
ACAACAACAACAACAACAACAACAACA	0.260724	8	ACAACAACAACAACAACGAAAGCTTTT	745	ACAACAACAACAACAACAACAACAACAACAACAACAACAACAACGAAAGCTTTT	21474	1769	198	6.30256	17.8202	0.0346931	0	2	68397717	54M	1	0	1	0	0	.,SORBI_3002G309800	NA	NA	NA	NA	NA	NA	BTX642_Leaves_Control||BTX642_Leaves_Postflowering||BTX642_Leaves_Preflowering||BTX642_Roots_Control||BTX642_Roots_Postflowering||BTX642_Roots_Preflowering	0:0:0:0||0:0:0:0||0:0:-0.268453220340462:0.127985783625667||0:0:1.18999771358084:-0.796314237121559||0:0:0:0||0:0:0.787906682225603:-0.475607817529521
ACAACAACAACAACAACAACAACAACA	0.260724	9	ACAACAACAACAACAACAACAACAGGT	478	ACAACAACAACAACAACAACAACAACAACAACAACAACAACAACAACAACAGGT	21474	1769	198	6.30256	17.8202	0.0222595	16	9	4451006	54M	1	0	1	0	0	.,SORBI_3009G047000	NA	NA	NA	NA	NA	NA	BTX642_Leaves_Control||BTX642_Leaves_Postflowering||BTX642_Leaves_Preflowering||BTX642_Roots_Control||BTX642_Roots_Postflowering||BTX642_Roots_Preflowering	0:0:0:0||0:0:0:0||0:0:-0.268453220340462:0.127985783625667||0:0:1.18999771358084:-0.796314237121559||0:0:0:0||0:0:0.787906682225603:-0.475607817529521
ACAACATGCATGCGCATAGCACATATA	0.214481	1	TACCAGGGAATTGCGGCACAGGCACCG	2470	ACAACATGCATGCGCATAGCACATATATACCAGGGAATTGCGGCACAGGCACCG	3523	65	125	1.13688	5.65853	0.701107	NA	NA	NA	NA	NA	NA	0	0	0	NA	NA	NA	NA	NA	NA	NA	BTX642_Leaves_Control||BTX642_Leaves_Postflowering||BTX642_Leaves_Preflowering||BTX642_Roots_Control||BTX642_Roots_Postflowering||BTX642_Roots_Preflowering	0:0:3.44152942248605:-1.57867715253454||0:0:3.86126903327809:-2.78688218537072||0:0:3.4427352392305:-1.58273520805576||0:0:-4.80357433996458:1.60385880688555||0:0:-4.80395343688446:1.6039388565512||0:0:-3.44152942248605:1.57867715253454
ACAACATGCATGCGCATAGCACATATA	0.214481	10	TACCAGGGAATTGCGGCACAGGCACAG	2	ACAACATGCATGCGCATAGCACATATATACCAGGGAATTGCGGCACAGGCACAG	3523	65	125	1.13688	5.65853	0.000567698	NA	NA	NA	NA	NA	NA	0	0	0	NA	NA	NA	NA	NA	NA	NA	BTX642_Leaves_Control||BTX642_Leaves_Postflowering||BTX642_Leaves_Preflowering||BTX642_Roots_Control||BTX642_Roots_Postflowering||BTX642_Roots_Preflowering	0:0:3.44152942248605:-1.57867715253454||0:0:3.86126903327809:-2.78688218537072||0:0:3.4427352392305:-1.58273520805576||0:0:-4.80357433996458:1.60385880688555||0:0:-4.80395343688446:1.6039388565512||0:0:-3.44152942248605:1.57867715253454
ACAACATGCATGCGCATAGCACATATA	0.214481	2	TGATATATATCAGGGAATGGCGGCACA	970	ACAACATGCATGCGCATAGCACATATATGATATATATCAGGGAATGGCGGCACA	3523	65	125	1.13688	5.65853	0.275334	0	5	64533138	53M1S	1	0	1	0	0	.,SORBI_3005G167400	NA	NA	NA	NA	NA	NA	BTX642_Leaves_Control||BTX642_Leaves_Postflowering||BTX642_Leaves_Preflowering||BTX642_Roots_Control||BTX642_Roots_Postflowering||BTX642_Roots_Preflowering	0:0:3.44152942248605:-1.57867715253454||0:0:3.86126903327809:-2.78688218537072||0:0:3.4427352392305:-1.58273520805576||0:0:-4.80357433996458:1.60385880688555||0:0:-4.80395343688446:1.6039388565512||0:0:-3.44152942248605:1.57867715253454
ACAACATGCATGCGCATAGCACATATA	0.214481	3	TACCAGGGAATAGCGGCACAGGCACCG	3	ACAACATGCATGCGCATAGCACATATATACCAGGGAATAGCGGCACAGGCACCG	3523	65	125	1.13688	5.65853	0.000851547	NA	NA	NA	NA	NA	NA	0	1	0	NA	NA	NA	NA	NA	NA	NA	BTX642_Leaves_Control||BTX642_Leaves_Postflowering||BTX642_Leaves_Preflowering||BTX642_Roots_Control||BTX642_Roots_Postflowering||BTX642_Roots_Preflowering	0:0:3.44152942248605:-1.57867715253454||0:0:3.86126903327809:-2.78688218537072||0:0:3.4427352392305:-1.58273520805576||0:0:-4.80357433996458:1.60385880688555||0:0:-4.80395343688446:1.6039388565512||0:0:-3.44152942248605:1.57867715253454
ACAACATGCATGCGCATAGCACATATA	0.214481	4	TACCGGGGAATTGCGGCACAGGCACCG	3	ACAACATGCATGCGCATAGCACATATATACCGGGGAATTGCGGCACAGGCACCG	3523	65	125	1.13688	5.65853	0.000851547	NA	NA	NA	NA	NA	NA	0	0	0	NA	NA	NA	NA	NA	NA	NA	BTX642_Leaves_Control||BTX642_Leaves_Postflowering||BTX642_Leaves_Preflowering||BTX642_Roots_Control||BTX642_Roots_Postflowering||BTX642_Roots_Preflowering	0:0:3.44152942248605:-1.57867715253454||0:0:3.86126903327809:-2.78688218537072||0:0:3.4427352392305:-1.58273520805576||0:0:-4.80357433996458:1.60385880688555||0:0:-4.80395343688446:1.6039388565512||0:0:-3.44152942248605:1.57867715253454
ACAACATGCATGCGCATAGCACATATA	0.214481	5	TACCAGGGAATTGCGGCACAGGCACGG	3	ACAACATGCATGCGCATAGCACATATATACCAGGGAATTGCGGCACAGGCACGG	3523	65	125	1.13688	5.65853	0.000851547	NA	NA	NA	NA	NA	NA	0	0	0	NA	NA	NA	NA	NA	NA	NA	BTX642_Leaves_Control||BTX642_Leaves_Postflowering||BTX642_Leaves_Preflowering||BTX642_Roots_Control||BTX642_Roots_Postflowering||BTX642_Roots_Preflowering	0:0:3.44152942248605:-1.57867715253454||0:0:3.86126903327809:-2.78688218537072||0:0:3.4427352392305:-1.58273520805576||0:0:-4.80357433996458:1.60385880688555||0:0:-4.80395343688446:1.6039388565512||0:0:-3.44152942248605:1.57867715253454
ACAACATGCATGCGCATAGCACATATA	0.214481	6	TACCAGGGAATTGAGGCACAGGCACCG	3	ACAACATGCATGCGCATAGCACATATATACCAGGGAATTGAGGCACAGGCACCG	3523	65	125	1.13688	5.65853	0.000851547	NA	NA	NA	NA	NA	NA	0	1	0	NA	NA	NA	NA	NA	NA	NA	BTX642_Leaves_Control||BTX642_Leaves_Postflowering||BTX642_Leaves_Preflowering||BTX642_Roots_Control||BTX642_Roots_Postflowering||BTX642_Roots_Preflowering	0:0:3.44152942248605:-1.57867715253454||0:0:3.86126903327809:-2.78688218537072||0:0:3.4427352392305:-1.58273520805576||0:0:-4.80357433996458:1.60385880688555||0:0:-4.80395343688446:1.6039388565512||0:0:-3.44152942248605:1.57867715253454
ACAACATGCATGCGCATAGCACATATA	0.214481	7	TACCAGGGAATTGCGGCACAGGCACCC	2	ACAACATGCATGCGCATAGCACATATATACCAGGGAATTGCGGCACAGGCACCC	3523	65	125	1.13688	5.65853	0.000567698	NA	NA	NA	NA	NA	NA	0	0	0	NA	NA	NA	NA	NA	NA	NA	BTX642_Leaves_Control||BTX642_Leaves_Postflowering||BTX642_Leaves_Preflowering||BTX642_Roots_Control||BTX642_Roots_Postflowering||BTX642_Roots_Preflowering	0:0:3.44152942248605:-1.57867715253454||0:0:3.86126903327809:-2.78688218537072||0:0:3.4427352392305:-1.58273520805576||0:0:-4.80357433996458:1.60385880688555||0:0:-4.80395343688446:1.6039388565512||0:0:-3.44152942248605:1.57867715253454
ACAACATGCATGCGCATAGCACATATA	0.214481	8	TAACAGGGAATTGCGGCACAGGCACCG	2	ACAACATGCATGCGCATAGCACATATATAACAGGGAATTGCGGCACAGGCACCG	3523	65	125	1.13688	5.65853	0.000567698	NA	NA	NA	NA	NA	NA	0	0	0	NA	NA	NA	NA	NA	NA	NA	BTX642_Leaves_Control||BTX642_Leaves_Postflowering||BTX642_Leaves_Preflowering||BTX642_Roots_Control||BTX642_Roots_Postflowering||BTX642_Roots_Preflowering	0:0:3.44152942248605:-1.57867715253454||0:0:3.86126903327809:-2.78688218537072||0:0:3.4427352392305:-1.58273520805576||0:0:-4.80357433996458:1.60385880688555||0:0:-4.80395343688446:1.6039388565512||0:0:-3.44152942248605:1.57867715253454
ACAACATGCATGCGCATAGCACATATA	0.214481	9	TACCAGGGAATTGCGGCACAGGCACCA	2	ACAACATGCATGCGCATAGCACATATATACCAGGGAATTGCGGCACAGGCACCA	3523	65	125	1.13688	5.65853	0.000567698	NA	NA	NA	NA	NA	NA	0	0	0	NA	NA	NA	NA	NA	NA	NA	BTX642_Leaves_Control||BTX642_Leaves_Postflowering||BTX642_Leaves_Preflowering||BTX642_Roots_Control||BTX642_Roots_Postflowering||BTX642_Roots_Preflowering	0:0:3.44152942248605:-1.57867715253454||0:0:3.86126903327809:-2.78688218537072||0:0:3.4427352392305:-1.58273520805576||0:0:-4.80357433996458:1.60385880688555||0:0:-4.80395343688446:1.6039388565512||0:0:-3.44152942248605:1.57867715253454
ACAATATTTGTCAAATACAAACGAAAG	0.373725	1	TGTTACAGTGTCATTTTTTTCAAAAAT	2135	ACAATATTTGTCAAATACAAACGAAAGTGTTACAGTGTCATTTTTTTCAAAAAT	18720	668	197	5.75836	8.30037	0.114049	16	3	14067556	54M	1	0	1	0	0	NA	NA	NA	NA	NA	NA	NA	BTX642_Leaves_Control||BTX642_Leaves_Postflowering||BTX642_Leaves_Preflowering||BTX642_Roots_Control||BTX642_Roots_Postflowering||BTX642_Roots_Preflowering	0:0:-1.17593228279106:0.632371578609179||0:0:0:0||0:0:-1.06522966880626:0.582496764742545||0:0:0:0||0:0:1.11153333623204:-0.905556599715435||0:0:0:0
ACAATATTTGTCAAATACAAACGAAAG	0.373725	10	TGCAACTACACAAGGCATTACATAAAA	427	ACAATATTTGTCAAATACAAACGAAAGTGCAACTACACAAGGCATTACATAAAA	18720	668	197	5.75836	8.30037	0.0228098	16	10	56956138	4S50M	1	0	1	0	0	NA	NA	NA	NA	NA	NA	NA	BTX642_Leaves_Control||BTX642_Leaves_Postflowering||BTX642_Leaves_Preflowering||BTX642_Roots_Control||BTX642_Roots_Postflowering||BTX642_Roots_Preflowering	0:0:-1.17593228279106:0.632371578609179||0:0:0:0||0:0:-1.06522966880626:0.582496764742545||0:0:0:0||0:0:1.11153333623204:-0.905556599715435||0:0:0:0
ACAATATTTGTCAAATACAAACGAAAG	0.373725	2	TGCTACAGTGTCGATTTTGCAAAAAAA	1432	ACAATATTTGTCAAATACAAACGAAAGTGCTACAGTGTCGATTTTGCAAAAAAA	18720	668	197	5.75836	8.30037	0.0764957	NA	NA	NA	NA	NA	NA	0	0	0	NA	NA	NA	NA	NA	NA	NA	BTX642_Leaves_Control||BTX642_Leaves_Postflowering||BTX642_Leaves_Preflowering||BTX642_Roots_Control||BTX642_Roots_Postflowering||BTX642_Roots_Preflowering	0:0:-1.17593228279106:0.632371578609179||0:0:0:0||0:0:-1.06522966880626:0.582496764742545||0:0:0:0||0:0:1.11153333623204:-0.905556599715435||0:0:0:0
ACAATATTTGTCAAATACAAACGAAAG	0.373725	3	TGCTACAGTACCCGAAAACCCAAAATT	1307	ACAATATTTGTCAAATACAAACGAAAGTGCTACAGTACCCGAAAACCCAAAATT	18720	668	197	5.75836	8.30037	0.0698184	0	10	60019411	54M	1	0	1	0	0	.,SORBI_3010G264100	NA	NA	NA	NA	NA	NA	BTX642_Leaves_Control||BTX642_Leaves_Postflowering||BTX642_Leaves_Preflowering||BTX642_Roots_Control||BTX642_Roots_Postflowering||BTX642_Roots_Preflowering	0:0:-1.17593228279106:0.632371578609179||0:0:0:0||0:0:-1.06522966880626:0.582496764742545||0:0:0:0||0:0:1.11153333623204:-0.905556599715435||0:0:0:0
ACAATATTTGTCAAATACAAACGAAAG	0.373725	4	TGCTATAATACCTATTTTATAAAAAAT	1292	ACAATATTTGTCAAATACAAACGAAAGTGCTATAATACCTATTTTATAAAAAAT	18720	668	197	5.75836	8.30037	0.0690171	256	1	19446389	53M1S	3	3	1	0	0	NA	NA	NA	NA	NA	NA	NA	BTX642_Leaves_Control||BTX642_Leaves_Postflowering||BTX642_Leaves_Preflowering||BTX642_Roots_Control||BTX642_Roots_Postflowering||BTX642_Roots_Preflowering	0:0:-1.17593228279106:0.632371578609179||0:0:0:0||0:0:-1.06522966880626:0.582496764742545||0:0:0:0||0:0:1.11153333623204:-0.905556599715435||0:0:0:0
ACAATATTTGTCAAATACAAACGAAAG	0.373725	5	TGCTACTATTCCTATTTTGCAAAAATT	810	ACAATATTTGTCAAATACAAACGAAAGTGCTACTATTCCTATTTTGCAAAAATT	18720	668	197	5.75836	8.30037	0.0432692	16	10	4073551	54M	8	0	1	0	0	NA	NA	NA	NA	NA	NA	NA	BTX642_Leaves_Control||BTX642_Leaves_Postflowering||BTX642_Leaves_Preflowering||BTX642_Roots_Control||BTX642_Roots_Postflowering||BTX642_Roots_Preflowering	0:0:-1.17593228279106:0.632371578609179||0:0:0:0||0:0:-1.06522966880626:0.582496764742545||0:0:0:0||0:0:1.11153333623204:-0.905556599715435||0:0:0:0
ACAATATTTGTCAAATACAAACGAAAG	0.373725	6	TGATACAGCGTCGATTTCTCAAAAAAA	644	ACAATATTTGTCAAATACAAACGAAAGTGATACAGCGTCGATTTCTCAAAAAAA	18720	668	197	5.75836	8.30037	0.0344017	0	2	21612547	47M7S	1	0	1	0	0	NA	NA	NA	NA	NA	NA	NA	BTX642_Leaves_Control||BTX642_Leaves_Postflowering||BTX642_Leaves_Preflowering||BTX642_Roots_Control||BTX642_Roots_Postflowering||BTX642_Roots_Preflowering	0:0:-1.17593228279106:0.632371578609179||0:0:0:0||0:0:-1.06522966880626:0.582496764742545||0:0:0:0||0:0:1.11153333623204:-0.905556599715435||0:0:0:0
ACAATATTTGTCAAATACAAACGAAAG	0.373725	7	TGCTACAGTACCTGTTTTGTAAAATTT	635	ACAATATTTGTCAAATACAAACGAAAGTGCTACAGTACCTGTTTTGTAAAATTT	18720	668	197	5.75836	8.30037	0.0339209	0	2	77341315	54M	2	0	1	0	0	.,SORBI_3010G163600	NA	NA	NA	NA	NA	NA	BTX642_Leaves_Control||BTX642_Leaves_Postflowering||BTX642_Leaves_Preflowering||BTX642_Roots_Control||BTX642_Roots_Postflowering||BTX642_Roots_Preflowering	0:0:-1.17593228279106:0.632371578609179||0:0:0:0||0:0:-1.06522966880626:0.582496764742545||0:0:0:0||0:0:1.11153333623204:-0.905556599715435||0:0:0:0
ACAATATTTGTCAAATACAAACGAAAG	0.373725	8	TGCTACAGTGTCCATTTCCTAAAAATT	551	ACAATATTTGTCAAATACAAACGAAAGTGCTACAGTGTCCATTTCCTAAAAATT	18720	668	197	5.75836	8.30037	0.0294338	16	7	63416679	54M	2	0	1	0	0	NA	NA	NA	NA	NA	NA	NA	BTX642_Leaves_Control||BTX642_Leaves_Postflowering||BTX642_Leaves_Preflowering||BTX642_Roots_Control||BTX642_Roots_Postflowering||BTX642_Roots_Preflowering	0:0:-1.17593228279106:0.632371578609179||0:0:0:0||0:0:-1.06522966880626:0.582496764742545||0:0:0:0||0:0:1.11153333623204:-0.905556599715435||0:0:0:0
ACAATATTTGTCAAATACAAACGAAAG	0.373725	9	TATTACAGACTCCATTTTGCAAAAAAA	431	ACAATATTTGTCAAATACAAACGAAAGTATTACAGACTCCATTTTGCAAAAAAA	18720	668	197	5.75836	8.30037	0.0230235	16	10	6293827	7S47M	1	0	1	0	0	.,SORBI_3010G076500	NA	NA	NA	NA	NA	NA	BTX642_Leaves_Control||BTX642_Leaves_Postflowering||BTX642_Leaves_Preflowering||BTX642_Roots_Control||BTX642_Roots_Postflowering||BTX642_Roots_Preflowering	0:0:-1.17593228279106:0.632371578609179||0:0:0:0||0:0:-1.06522966880626:0.582496764742545||0:0:0:0||0:0:1.11153333623204:-0.905556599715435||0:0:0:0
ACAGAAACCAAGAAGAAATAGGTAGAA	0.219267	1	GAAGGCCGTATTCAAATACAATACTTG	1363	ACAGAAACCAAGAAGAAATAGGTAGAAGAAGGCCGTATTCAAATACAATACTTG	2558	48	129	1.2437	9.10242	0.532838	NA	NA	NA	NA	NA	NA	0	0	0	NA	NA	NA	NA	NA	NA	NA	BTX642_Leaves_Control||BTX642_Leaves_Postflowering||BTX642_Leaves_Preflowering||BTX642_Roots_Control||BTX642_Roots_Postflowering||BTX642_Roots_Preflowering	0:0:30.6656681270309:-3.07619348859252||0:0:31.4957225421748:-4.38848815520557||0:0:30.1806361521957:-2.44043373405394||0:0:-30.1806361521957:2.44043373405394||0:0:-30.1843292951664:2.44064949011965||0:0:-30.1878742197843:2.44086175680768
ACAGAAACCAAGAAGAAATAGGTAGAA	0.219267	10	GAAGGCCGTATTCAAATACAATAGTTG	2	ACAGAAACCAAGAAGAAATAGGTAGAAGAAGGCCGTATTCAAATACAATAGTTG	2558	48	129	1.2437	9.10242	0.000781861	NA	NA	NA	NA	NA	NA	0	1	0	NA	NA	NA	NA	NA	NA	NA	BTX642_Leaves_Control||BTX642_Leaves_Postflowering||BTX642_Leaves_Preflowering||BTX642_Roots_Control||BTX642_Roots_Postflowering||BTX642_Roots_Preflowering	0:0:30.6656681270309:-3.07619348859252||0:0:31.4957225421748:-4.38848815520557||0:0:30.1806361521957:-2.44043373405394||0:0:-30.1806361521957:2.44043373405394||0:0:-30.1843292951664:2.44064949011965||0:0:-30.1878742197843:2.44086175680768
ACAGAAACCAAGAAGAAATAGGTAGAA	0.219267	2	GAGGCTGTATTCAAATACAGTACTTGT	1139	ACAGAAACCAAGAAGAAATAGGTAGAAGAGGCTGTATTCAAATACAGTACTTGT	2558	48	129	1.2437	9.10242	0.44527	0	5	64533026	54M	1	0	1	0	0	.,SORBI_3005G167400	NA	NA	NA	NA	NA	NA	BTX642_Leaves_Control||BTX642_Leaves_Postflowering||BTX642_Leaves_Preflowering||BTX642_Roots_Control||BTX642_Roots_Postflowering||BTX642_Roots_Preflowering	0:0:30.6656681270309:-3.07619348859252||0:0:31.4957225421748:-4.38848815520557||0:0:30.1806361521957:-2.44043373405394||0:0:-30.1806361521957:2.44043373405394||0:0:-30.1843292951664:2.44064949011965||0:0:-30.1878742197843:2.44086175680768
ACAGAAACCAAGAAGAAATAGGTAGAA	0.219267	3	GAAGGCCGGATTCAAATACAATACTTG	2	ACAGAAACCAAGAAGAAATAGGTAGAAGAAGGCCGGATTCAAATACAATACTTG	2558	48	129	1.2437	9.10242	0.000781861	NA	NA	NA	NA	NA	NA	0	0	0	NA	NA	NA	NA	NA	NA	NA	BTX642_Leaves_Control||BTX642_Leaves_Postflowering||BTX642_Leaves_Preflowering||BTX642_Roots_Control||BTX642_Roots_Postflowering||BTX642_Roots_Preflowering	0:0:30.6656681270309:-3.07619348859252||0:0:31.4957225421748:-4.38848815520557||0:0:30.1806361521957:-2.44043373405394||0:0:-30.1806361521957:2.44043373405394||0:0:-30.1843292951664:2.44064949011965||0:0:-30.1878742197843:2.44086175680768
ACAGAAACCAAGAAGAAATAGGTAGAA	0.219267	4	GAAGGCCGTATTCAAATACGATACTTG	2	ACAGAAACCAAGAAGAAATAGGTAGAAGAAGGCCGTATTCAAATACGATACTTG	2558	48	129	1.2437	9.10242	0.000781861	NA	NA	NA	NA	NA	NA	0	0	0	NA	NA	NA	NA	NA	NA	NA	BTX642_Leaves_Control||BTX642_Leaves_Postflowering||BTX642_Leaves_Preflowering||BTX642_Roots_Control||BTX642_Roots_Postflowering||BTX642_Roots_Preflowering	0:0:30.6656681270309:-3.07619348859252||0:0:31.4957225421748:-4.38848815520557||0:0:30.1806361521957:-2.44043373405394||0:0:-30.1806361521957:2.44043373405394||0:0:-30.1843292951664:2.44064949011965||0:0:-30.1878742197843:2.44086175680768
ACAGAAACCAAGAAGAAATAGGTAGAA	0.219267	5	GAAGGCCGTATTCAAATACACTACTTG	2	ACAGAAACCAAGAAGAAATAGGTAGAAGAAGGCCGTATTCAAATACACTACTTG	2558	48	129	1.2437	9.10242	0.000781861	NA	NA	NA	NA	NA	NA	0	1	0	NA	NA	NA	NA	NA	NA	NA	BTX642_Leaves_Control||BTX642_Leaves_Postflowering||BTX642_Leaves_Preflowering||BTX642_Roots_Control||BTX642_Roots_Postflowering||BTX642_Roots_Preflowering	0:0:30.6656681270309:-3.07619348859252||0:0:31.4957225421748:-4.38848815520557||0:0:30.1806361521957:-2.44043373405394||0:0:-30.1806361521957:2.44043373405394||0:0:-30.1843292951664:2.44064949011965||0:0:-30.1878742197843:2.44086175680768
ACAGAAACCAAGAAGAAATAGGTAGAA	0.219267	6	GAAGGCCGTATACAAATACAATACTTG	2	ACAGAAACCAAGAAGAAATAGGTAGAAGAAGGCCGTATACAAATACAATACTTG	2558	48	129	1.2437	9.10242	0.000781861	NA	NA	NA	NA	NA	NA	0	0	0	NA	NA	NA	NA	NA	NA	NA	BTX642_Leaves_Control||BTX642_Leaves_Postflowering||BTX642_Leaves_Preflowering||BTX642_Roots_Control||BTX642_Roots_Postflowering||BTX642_Roots_Preflowering	0:0:30.6656681270309:-3.07619348859252||0:0:31.4957225421748:-4.38848815520557||0:0:30.1806361521957:-2.44043373405394||0:0:-30.1806361521957:2.44043373405394||0:0:-30.1843292951664:2.44064949011965||0:0:-30.1878742197843:2.44086175680768
ACAGAAACCAAGAAGAAATAGGTAGAA	0.219267	7	GAGGCTGTATCCAAATACAGTACTTGT	2	ACAGAAACCAAGAAGAAATAGGTAGAAGAGGCTGTATCCAAATACAGTACTTGT	2558	48	129	1.2437	9.10242	0.000781861	0	5	64533026	54M	1	1	1	0	0	.,SORBI_3005G167400	NA	NA	NA	NA	NA	NA	BTX642_Leaves_Control||BTX642_Leaves_Postflowering||BTX642_Leaves_Preflowering||BTX642_Roots_Control||BTX642_Roots_Postflowering||BTX642_Roots_Preflowering	0:0:30.6656681270309:-3.07619348859252||0:0:31.4957225421748:-4.38848815520557||0:0:30.1806361521957:-2.44043373405394||0:0:-30.1806361521957:2.44043373405394||0:0:-30.1843292951664:2.44064949011965||0:0:-30.1878742197843:2.44086175680768
ACAGAAACCAAGAAGAAATAGGTAGAA	0.219267	8	GAGGCTGTATTAAAATACAGTACTTGT	2	ACAGAAACCAAGAAGAAATAGGTAGAAGAGGCTGTATTAAAATACAGTACTTGT	2558	48	129	1.2437	9.10242	0.000781861	0	5	64533026	54M	1	1	1	0	0	.,SORBI_3005G167400	NA	NA	NA	NA	NA	NA	BTX642_Leaves_Control||BTX642_Leaves_Postflowering||BTX642_Leaves_Preflowering||BTX642_Roots_Control||BTX642_Roots_Postflowering||BTX642_Roots_Preflowering	0:0:30.6656681270309:-3.07619348859252||0:0:31.4957225421748:-4.38848815520557||0:0:30.1806361521957:-2.44043373405394||0:0:-30.1806361521957:2.44043373405394||0:0:-30.1843292951664:2.44064949011965||0:0:-30.1878742197843:2.44086175680768
ACAGAAACCAAGAAGAAATAGGTAGAA	0.219267	9	GAGGCTGTATTCAAATACAGTACTTGC	2	ACAGAAACCAAGAAGAAATAGGTAGAAGAGGCTGTATTCAAATACAGTACTTGC	2558	48	129	1.2437	9.10242	0.000781861	0	5	64533026	53M1S	1	0	1	0	0	.,SORBI_3005G167400	NA	NA	NA	NA	NA	NA	BTX642_Leaves_Control||BTX642_Leaves_Postflowering||BTX642_Leaves_Preflowering||BTX642_Roots_Control||BTX642_Roots_Postflowering||BTX642_Roots_Preflowering	0:0:30.6656681270309:-3.07619348859252||0:0:31.4957225421748:-4.38848815520557||0:0:30.1806361521957:-2.44043373405394||0:0:-30.1806361521957:2.44043373405394||0:0:-30.1843292951664:2.44064949011965||0:0:-30.1878742197843:2.44086175680768
ACATGACCTCCATTAGCAGACTAAGTC	0.251665	1	AGCACCTTGGCCGGAAGGGAAGTCCGA	1151	ACATGACCTCCATTAGCAGACTAAGTCAGCACCTTGGCCGGAAGGGAAGTCCGA	3172	95	140	2.54832	5.86349	0.362863	16	9	48245593	1S21M979N32M	1	1	1	0	1	.,SORBI_3009G128901	NA	NA	NA	NA	NA	NA	BTX642_Leaves_Control||BTX642_Leaves_Postflowering||BTX642_Leaves_Preflowering||BTX642_Roots_Control||BTX642_Roots_Postflowering||BTX642_Roots_Preflowering	0:0:0.655683769000115:-1.3967655130114||0:0:0.11024149702507:-0.173485581771531||0:0:0.269270092775961:-0.465904169334768||0:0:-0.11024149702507:0.173485581771531||0:0:-0.81121913556709:0.990418548094018||0:0:-1.41424353210857:1.48912550871644
ACATGACCTCCATTAGCAGACTAAGTC	0.251665	10	AGCACCTGAGTCACAGTCTGTGCAATT	4	ACATGACCTCCATTAGCAGACTAAGTCAGCACCTGAGTCACAGTCTGTGCAATT	3172	95	140	2.54832	5.86349	0.00126103	0	4	1743705	32M3307N22M	3	0	1	0	1	NA	NA	NA	NA	NA	NA	NA	BTX642_Leaves_Control||BTX642_Leaves_Postflowering||BTX642_Leaves_Preflowering||BTX642_Roots_Control||BTX642_Roots_Postflowering||BTX642_Roots_Preflowering	0:0:0.655683769000115:-1.3967655130114||0:0:0.11024149702507:-0.173485581771531||0:0:0.269270092775961:-0.465904169334768||0:0:-0.11024149702507:0.173485581771531||0:0:-0.81121913556709:0.990418548094018||0:0:-1.41424353210857:1.48912550871644
ACATGACCTCCATTAGCAGACTAAGTC	0.251665	2	AGCACCTGCAACAGGGGTTATAAAACC	832	ACATGACCTCCATTAGCAGACTAAGTCAGCACCTGCAACAGGGGTTATAAAACC	3172	95	140	2.54832	5.86349	0.262295	NA	NA	NA	NA	NA	NA	0	0	0	NA	NA	NA	NA	NA	NA	NA	BTX642_Leaves_Control||BTX642_Leaves_Postflowering||BTX642_Leaves_Preflowering||BTX642_Roots_Control||BTX642_Roots_Postflowering||BTX642_Roots_Preflowering	0:0:0.655683769000115:-1.3967655130114||0:0:0.11024149702507:-0.173485581771531||0:0:0.269270092775961:-0.465904169334768||0:0:-0.11024149702507:0.173485581771531||0:0:-0.81121913556709:0.990418548094018||0:0:-1.41424353210857:1.48912550871644
ACATGACCTCCATTAGCAGACTAAGTC	0.251665	3	AGCACCTTGACCGGAAGGGAAGTCCGA	487	ACATGACCTCCATTAGCAGACTAAGTCAGCACCTTGACCGGAAGGGAAGTCCGA	3172	95	140	2.54832	5.86349	0.153531	0	super_76	26259	32M980N21M1S	2	1	1	0	1	NA	NA	NA	NA	NA	NA	NA	BTX642_Leaves_Control||BTX642_Leaves_Postflowering||BTX642_Leaves_Preflowering||BTX642_Roots_Control||BTX642_Roots_Postflowering||BTX642_Roots_Preflowering	0:0:0.655683769000115:-1.3967655130114||0:0:0.11024149702507:-0.173485581771531||0:0:0.269270092775961:-0.465904169334768||0:0:-0.11024149702507:0.173485581771531||0:0:-0.81121913556709:0.990418548094018||0:0:-1.41424353210857:1.48912550871644
ACATGACCTCCATTAGCAGACTAAGTC	0.251665	4	AGCACCTTGGCCGGAAGGGAAGTTCGG	355	ACATGACCTCCATTAGCAGACTAAGTCAGCACCTTGGCCGGAAGGGAAGTTCGG	3172	95	140	2.54832	5.86349	0.111917	0	super_76	26259	32M980N22M	2	1	1	0	1	NA	NA	NA	NA	NA	NA	NA	BTX642_Leaves_Control||BTX642_Leaves_Postflowering||BTX642_Leaves_Preflowering||BTX642_Roots_Control||BTX642_Roots_Postflowering||BTX642_Roots_Preflowering	0:0:0.655683769000115:-1.3967655130114||0:0:0.11024149702507:-0.173485581771531||0:0:0.269270092775961:-0.465904169334768||0:0:-0.11024149702507:0.173485581771531||0:0:-0.81121913556709:0.990418548094018||0:0:-1.41424353210857:1.48912550871644
ACATGACCTCCATTAGCAGACTAAGTC	0.251665	5	AGCACCTGAGTCACAGTCTCTGCAATT	184	ACATGACCTCCATTAGCAGACTAAGTCAGCACCTGAGTCACAGTCTCTGCAATT	3172	95	140	2.54832	5.86349	0.0580076	0	1	4374125	32M2975N22M	5	0	1	0	1	NA	NA	NA	NA	NA	NA	NA	BTX642_Leaves_Control||BTX642_Leaves_Postflowering||BTX642_Leaves_Preflowering||BTX642_Roots_Control||BTX642_Roots_Postflowering||BTX642_Roots_Preflowering	0:0:0.655683769000115:-1.3967655130114||0:0:0.11024149702507:-0.173485581771531||0:0:0.269270092775961:-0.465904169334768||0:0:-0.11024149702507:0.173485581771531||0:0:-0.81121913556709:0.990418548094018||0:0:-1.41424353210857:1.48912550871644
ACATGACCTCCATTAGCAGACTAAGTC	0.251665	6	AGCACCTTGGTCGGAGGGGACGTTCGG	22	ACATGACCTCCATTAGCAGACTAAGTCAGCACCTTGGTCGGAGGGGACGTTCGG	3172	95	140	2.54832	5.86349	0.00693569	0	super_76	26259	32M980N22M	6	4	1	0	1	NA	NA	NA	NA	NA	NA	NA	BTX642_Leaves_Control||BTX642_Leaves_Postflowering||BTX642_Leaves_Preflowering||BTX642_Roots_Control||BTX642_Roots_Postflowering||BTX642_Roots_Preflowering	0:0:0.655683769000115:-1.3967655130114||0:0:0.11024149702507:-0.173485581771531||0:0:0.269270092775961:-0.465904169334768||0:0:-0.11024149702507:0.173485581771531||0:0:-0.81121913556709:0.990418548094018||0:0:-1.41424353210857:1.48912550871644
ACATGACCTCCATTAGCAGACTAAGTC	0.251665	7	AGCACCTGAGTCACAGCCTGTGCAATT	19	ACATGACCTCCATTAGCAGACTAAGTCAGCACCTGAGTCACAGCCTGTGCAATT	3172	95	140	2.54832	5.86349	0.00598991	272	1	70449505	22M2993N32M	2	0	1	0	1	.,SORBI_3001G424400	NA	NA	NA	NA	NA	NA	BTX642_Leaves_Control||BTX642_Leaves_Postflowering||BTX642_Leaves_Preflowering||BTX642_Roots_Control||BTX642_Roots_Postflowering||BTX642_Roots_Preflowering	0:0:0.655683769000115:-1.3967655130114||0:0:0.11024149702507:-0.173485581771531||0:0:0.269270092775961:-0.465904169334768||0:0:-0.11024149702507:0.173485581771531||0:0:-0.81121913556709:0.990418548094018||0:0:-1.41424353210857:1.48912550871644
ACATGACCTCCATTAGCAGACTAAGTC	0.251665	8	AGCACCTTGGCGGGAAGGAAAGTCCGA	17	ACATGACCTCCATTAGCAGACTAAGTCAGCACCTTGGCGGGAAGGAAAGTCCGA	3172	95	140	2.54832	5.86349	0.00535939	0	super_76	26259	32M980N21M1S	2	4	1	0	1	NA	NA	NA	NA	NA	NA	NA	BTX642_Leaves_Control||BTX642_Leaves_Postflowering||BTX642_Leaves_Preflowering||BTX642_Roots_Control||BTX642_Roots_Postflowering||BTX642_Roots_Preflowering	0:0:0.655683769000115:-1.3967655130114||0:0:0.11024149702507:-0.173485581771531||0:0:0.269270092775961:-0.465904169334768||0:0:-0.11024149702507:0.173485581771531||0:0:-0.81121913556709:0.990418548094018||0:0:-1.41424353210857:1.48912550871644
ACATGACCTCCATTAGCAGACTAAGTC	0.251665	9	AGCACCTTGACCGGAAGGGAAGTTCGG	8	ACATGACCTCCATTAGCAGACTAAGTCAGCACCTTGACCGGAAGGGAAGTTCGG	3172	95	140	2.54832	5.86349	0.00252207	0	super_76	26259	32M980N22M	2	0	1	0	1	NA	NA	NA	NA	NA	NA	NA	BTX642_Leaves_Control||BTX642_Leaves_Postflowering||BTX642_Leaves_Preflowering||BTX642_Roots_Control||BTX642_Roots_Postflowering||BTX642_Roots_Preflowering	0:0:0.655683769000115:-1.3967655130114||0:0:0.11024149702507:-0.173485581771531||0:0:0.269270092775961:-0.465904169334768||0:0:-0.11024149702507:0.173485581771531||0:0:-0.81121913556709:0.990418548094018||0:0:-1.41424353210857:1.48912550871644
ACCAGATGCTGGAGCTCCATGATCCAT	0.389941	1	ACCGGCAACTTTTCCAGATTGCCATAC	4385	ACCAGATGCTGGAGCTCCATGATCCATACCGGCAACTTTTCCAGATTGCCATAC	8751	139	191	1.29716	9.72575	0.501086	0	5	64557572	54M	2	0	1	0	0	.,SORBI_3005G167400	NA	NA	NA	NA	NA	NA	BTX642_Leaves_Control||BTX642_Leaves_Postflowering||BTX642_Leaves_Preflowering||BTX642_Roots_Control||BTX642_Roots_Postflowering||BTX642_Roots_Preflowering	0:0:15.5763108636302:-2.1422291397034||0:0:16.7553478595353:-3.87229530624773||0:0:15.4417677620684:-1.97248750386673||0:0:-19.4722970640626:1.97922082484763||0:0:-19.4772438010403:1.97943291147848||0:0:-15.4417677620684:1.97248750386673
ACCAGATGCTGGAGCTCCATGATCCAT	0.389941	10	ACCGACGGCGACTTTTCCAGTTTGCCG	3	ACCAGATGCTGGAGCTCCATGATCCATACCGACGGCGACTTTTCCAGTTTGCCG	8751	139	191	1.29716	9.72575	0.000342818	NA	NA	NA	NA	NA	NA	0	1	0	NA	NA	NA	NA	NA	NA	NA	BTX642_Leaves_Control||BTX642_Leaves_Postflowering||BTX642_Leaves_Preflowering||BTX642_Roots_Control||BTX642_Roots_Postflowering||BTX642_Roots_Preflowering	0:0:15.5763108636302:-2.1422291397034||0:0:16.7553478595353:-3.87229530624773||0:0:15.4417677620684:-1.97248750386673||0:0:-19.4722970640626:1.97922082484763||0:0:-19.4772438010403:1.97943291147848||0:0:-15.4417677620684:1.97248750386673
ACCAGATGCTGGAGCTCCATGATCCAT	0.389941	2	ACCGCCGGCGACTTTTCCAGTTTGCCG	4162	ACCAGATGCTGGAGCTCCATGATCCATACCGCCGGCGACTTTTCCAGTTTGCCG	8751	139	191	1.29716	9.72575	0.475603	NA	NA	NA	NA	NA	NA	0	0	0	NA	NA	NA	NA	NA	NA	NA	BTX642_Leaves_Control||BTX642_Leaves_Postflowering||BTX642_Leaves_Preflowering||BTX642_Roots_Control||BTX642_Roots_Postflowering||BTX642_Roots_Preflowering	0:0:15.5763108636302:-2.1422291397034||0:0:16.7553478595353:-3.87229530624773||0:0:15.4417677620684:-1.97248750386673||0:0:-19.4722970640626:1.97922082484763||0:0:-19.4772438010403:1.97943291147848||0:0:-15.4417677620684:1.97248750386673
ACCAGATGCTGGAGCTCCATGATCCAT	0.389941	3	ACCGGCAACTTCTCCAGATTGCCATAC	5	ACCAGATGCTGGAGCTCCATGATCCATACCGGCAACTTCTCCAGATTGCCATAC	8751	139	191	1.29716	9.72575	0.000571363	0	5	64557572	54M	2	1	1	0	0	.,SORBI_3005G167400	NA	NA	NA	NA	NA	NA	BTX642_Leaves_Control||BTX642_Leaves_Postflowering||BTX642_Leaves_Preflowering||BTX642_Roots_Control||BTX642_Roots_Postflowering||BTX642_Roots_Preflowering	0:0:15.5763108636302:-2.1422291397034||0:0:16.7553478595353:-3.87229530624773||0:0:15.4417677620684:-1.97248750386673||0:0:-19.4722970640626:1.97922082484763||0:0:-19.4772438010403:1.97943291147848||0:0:-15.4417677620684:1.97248750386673
ACCAGATGCTGGAGCTCCATGATCCAT	0.389941	4	ACCGGCAACTTTTCCAGATTGCCATAA	4	ACCAGATGCTGGAGCTCCATGATCCATACCGGCAACTTTTCCAGATTGCCATAA	8751	139	191	1.29716	9.72575	0.000457091	0	5	64557572	52M2S	2	0	1	0	0	.,SORBI_3005G167400	NA	NA	NA	NA	NA	NA	BTX642_Leaves_Control||BTX642_Leaves_Postflowering||BTX642_Leaves_Preflowering||BTX642_Roots_Control||BTX642_Roots_Postflowering||BTX642_Roots_Preflowering	0:0:15.5763108636302:-2.1422291397034||0:0:16.7553478595353:-3.87229530624773||0:0:15.4417677620684:-1.97248750386673||0:0:-19.4722970640626:1.97922082484763||0:0:-19.4772438010403:1.97943291147848||0:0:-15.4417677620684:1.97248750386673
ACCAGATGCTGGAGCTCCATGATCCAT	0.389941	5	ACCGGCAACTTTTACAGATTGCCATAC	4	ACCAGATGCTGGAGCTCCATGATCCATACCGGCAACTTTTACAGATTGCCATAC	8751	139	191	1.29716	9.72575	0.000457091	0	5	64557572	54M	2	1	1	0	0	.,SORBI_3005G167400	NA	NA	NA	NA	NA	NA	BTX642_Leaves_Control||BTX642_Leaves_Postflowering||BTX642_Leaves_Preflowering||BTX642_Roots_Control||BTX642_Roots_Postflowering||BTX642_Roots_Preflowering	0:0:15.5763108636302:-2.1422291397034||0:0:16.7553478595353:-3.87229530624773||0:0:15.4417677620684:-1.97248750386673||0:0:-19.4722970640626:1.97922082484763||0:0:-19.4772438010403:1.97943291147848||0:0:-15.4417677620684:1.97248750386673
ACCAGATGCTGGAGCTCCATGATCCAT	0.389941	6	AACGGCAACTTTTCCAGATTGCCATAC	4	ACCAGATGCTGGAGCTCCATGATCCATAACGGCAACTTTTCCAGATTGCCATAC	8751	139	191	1.29716	9.72575	0.000457091	0	5	64533946	54M	2	1	1	0	0	.,SORBI_3005G167400	NA	NA	NA	NA	NA	NA	BTX642_Leaves_Control||BTX642_Leaves_Postflowering||BTX642_Leaves_Preflowering||BTX642_Roots_Control||BTX642_Roots_Postflowering||BTX642_Roots_Preflowering	0:0:15.5763108636302:-2.1422291397034||0:0:16.7553478595353:-3.87229530624773||0:0:15.4417677620684:-1.97248750386673||0:0:-19.4722970640626:1.97922082484763||0:0:-19.4772438010403:1.97943291147848||0:0:-15.4417677620684:1.97248750386673
ACCAGATGCTGGAGCTCCATGATCCAT	0.389941	7	ACCAGCAACTTTTCCAGATTGCCATAC	4	ACCAGATGCTGGAGCTCCATGATCCATACCAGCAACTTTTCCAGATTGCCATAC	8751	139	191	1.29716	9.72575	0.000457091	0	5	64533946	54M	2	1	1	0	0	.,SORBI_3005G167400	NA	NA	NA	NA	NA	NA	BTX642_Leaves_Control||BTX642_Leaves_Postflowering||BTX642_Leaves_Preflowering||BTX642_Roots_Control||BTX642_Roots_Postflowering||BTX642_Roots_Preflowering	0:0:15.5763108636302:-2.1422291397034||0:0:16.7553478595353:-3.87229530624773||0:0:15.4417677620684:-1.97248750386673||0:0:-19.4722970640626:1.97922082484763||0:0:-19.4772438010403:1.97943291147848||0:0:-15.4417677620684:1.97248750386673
ACCAGATGCTGGAGCTCCATGATCCAT	0.389941	8	ACCGCCGGCGACTTTTCCAGTTTGCAG	4	ACCAGATGCTGGAGCTCCATGATCCATACCGCCGGCGACTTTTCCAGTTTGCAG	8751	139	191	1.29716	9.72575	0.000457091	NA	NA	NA	NA	NA	NA	0	1	0	NA	NA	NA	NA	NA	NA	NA	BTX642_Leaves_Control||BTX642_Leaves_Postflowering||BTX642_Leaves_Preflowering||BTX642_Roots_Control||BTX642_Roots_Postflowering||BTX642_Roots_Preflowering	0:0:15.5763108636302:-2.1422291397034||0:0:16.7553478595353:-3.87229530624773||0:0:15.4417677620684:-1.97248750386673||0:0:-19.4722970640626:1.97922082484763||0:0:-19.4772438010403:1.97943291147848||0:0:-15.4417677620684:1.97248750386673
ACCAGATGCTGGAGCTCCATGATCCAT	0.389941	9	ACCGCCGGCGACCTTTCCAGTTTGCCG	3	ACCAGATGCTGGAGCTCCATGATCCATACCGCCGGCGACCTTTCCAGTTTGCCG	8751	139	191	1.29716	9.72575	0.000342818	NA	NA	NA	NA	NA	NA	0	0	0	NA	NA	NA	NA	NA	NA	NA	BTX642_Leaves_Control||BTX642_Leaves_Postflowering||BTX642_Leaves_Preflowering||BTX642_Roots_Control||BTX642_Roots_Postflowering||BTX642_Roots_Preflowering	0:0:15.5763108636302:-2.1422291397034||0:0:16.7553478595353:-3.87229530624773||0:0:15.4417677620684:-1.97248750386673||0:0:-19.4722970640626:1.97922082484763||0:0:-19.4772438010403:1.97943291147848||0:0:-15.4417677620684:1.97248750386673
ACCCACGACTGCAGCGACGAGCTCATC	0.365629	1	CTCTCTTCCTCCCTAGCTCGATCTTCC	23542	ACCCACGACTGCAGCGACGAGCTCATCCTCTCTTCCTCCCTAGCTCGATCTTCC	42430	282	197	1.2951	6.07443	0.554843	NA	NA	NA	NA	NA	NA	0	1	0	NA	NA	NA	NA	NA	NA	NA	BTX642_Leaves_Control||BTX642_Leaves_Postflowering||BTX642_Leaves_Preflowering||BTX642_Roots_Control||BTX642_Roots_Postflowering||BTX642_Roots_Preflowering	0:0:-11.5198542240628:5.97729580898406||0:0:-4.50428078851645:3.46107176469331||0:0:-13.4343242672547:6.53964110830975||0:0:4.97864413331283:-4.12532851347146||0:0:4.50428078851645:-3.46107176469331||0:0:5.85279595597467:-5.47013588023814
ACCCACGACTGCAGCGACGAGCTCATC	0.365629	10	CTCTCTTCCTCACTAGCTCGATCTTCC	13	ACCCACGACTGCAGCGACGAGCTCATCCTCTCTTCCTCACTAGCTCGATCTTCC	42430	282	197	1.2951	6.07443	0.000306387	NA	NA	NA	NA	NA	NA	0	0	0	NA	NA	NA	NA	NA	NA	NA	BTX642_Leaves_Control||BTX642_Leaves_Postflowering||BTX642_Leaves_Preflowering||BTX642_Roots_Control||BTX642_Roots_Postflowering||BTX642_Roots_Preflowering	0:0:-11.5198542240628:5.97729580898406||0:0:-4.50428078851645:3.46107176469331||0:0:-13.4343242672547:6.53964110830975||0:0:4.97864413331283:-4.12532851347146||0:0:4.50428078851645:-3.46107176469331||0:0:5.85279595597467:-5.47013588023814
ACCCACGACTGCAGCGACGAGCTCATC	0.365629	2	CTCTCCATCGATCTGCCTCGAGACCTA	17914	ACCCACGACTGCAGCGACGAGCTCATCCTCTCCATCGATCTGCCTCGAGACCTA	42430	282	197	1.2951	6.07443	0.422201	0	5	878657	53M1S	1	2	1	0	0	.,SORBI_3005G010200	NA	NA	NA	NA	NA	NA	BTX642_Leaves_Control||BTX642_Leaves_Postflowering||BTX642_Leaves_Preflowering||BTX642_Roots_Control||BTX642_Roots_Postflowering||BTX642_Roots_Preflowering	0:0:-11.5198542240628:5.97729580898406||0:0:-4.50428078851645:3.46107176469331||0:0:-13.4343242672547:6.53964110830975||0:0:4.97864413331283:-4.12532851347146||0:0:4.50428078851645:-3.46107176469331||0:0:5.85279595597467:-5.47013588023814
ACCCACGACTGCAGCGACGAGCTCATC	0.365629	3	CTCTCTTCATCCCTAGCTCGATCTTCC	19	ACCCACGACTGCAGCGACGAGCTCATCCTCTCTTCATCCCTAGCTCGATCTTCC	42430	282	197	1.2951	6.07443	0.000447796	NA	NA	NA	NA	NA	NA	0	1	0	NA	NA	NA	NA	NA	NA	NA	BTX642_Leaves_Control||BTX642_Leaves_Postflowering||BTX642_Leaves_Preflowering||BTX642_Roots_Control||BTX642_Roots_Postflowering||BTX642_Roots_Preflowering	0:0:-11.5198542240628:5.97729580898406||0:0:-4.50428078851645:3.46107176469331||0:0:-13.4343242672547:6.53964110830975||0:0:4.97864413331283:-4.12532851347146||0:0:4.50428078851645:-3.46107176469331||0:0:5.85279595597467:-5.47013588023814
ACCCACGACTGCAGCGACGAGCTCATC	0.365629	4	CTCTCCATCGATATGCCTCGAGACCTA	16	ACCCACGACTGCAGCGACGAGCTCATCCTCTCCATCGATATGCCTCGAGACCTA	42430	282	197	1.2951	6.07443	0.000377092	0	5	878657	53M1S	1	3	1	0	0	.,SORBI_3005G010200	NA	NA	NA	NA	NA	NA	BTX642_Leaves_Control||BTX642_Leaves_Postflowering||BTX642_Leaves_Preflowering||BTX642_Roots_Control||BTX642_Roots_Postflowering||BTX642_Roots_Preflowering	0:0:-11.5198542240628:5.97729580898406||0:0:-4.50428078851645:3.46107176469331||0:0:-13.4343242672547:6.53964110830975||0:0:4.97864413331283:-4.12532851347146||0:0:4.50428078851645:-3.46107176469331||0:0:5.85279595597467:-5.47013588023814
ACCCACGACTGCAGCGACGAGCTCATC	0.365629	5	CTCTCTTCCTCCCTAGCTCGCTCTTCC	16	ACCCACGACTGCAGCGACGAGCTCATCCTCTCTTCCTCCCTAGCTCGCTCTTCC	42430	282	197	1.2951	6.07443	0.000377092	NA	NA	NA	NA	NA	NA	0	0	0	NA	NA	NA	NA	NA	NA	NA	BTX642_Leaves_Control||BTX642_Leaves_Postflowering||BTX642_Leaves_Preflowering||BTX642_Roots_Control||BTX642_Roots_Postflowering||BTX642_Roots_Preflowering	0:0:-11.5198542240628:5.97729580898406||0:0:-4.50428078851645:3.46107176469331||0:0:-13.4343242672547:6.53964110830975||0:0:4.97864413331283:-4.12532851347146||0:0:4.50428078851645:-3.46107176469331||0:0:5.85279595597467:-5.47013588023814
ACCCACGACTGCAGCGACGAGCTCATC	0.365629	6	CTCTCCATCGATCTGACTCGAGACCTA	16	ACCCACGACTGCAGCGACGAGCTCATCCTCTCCATCGATCTGACTCGAGACCTA	42430	282	197	1.2951	6.07443	0.000377092	0	5	878657	53M1S	1	3	1	0	0	.,SORBI_3005G010200	NA	NA	NA	NA	NA	NA	BTX642_Leaves_Control||BTX642_Leaves_Postflowering||BTX642_Leaves_Preflowering||BTX642_Roots_Control||BTX642_Roots_Postflowering||BTX642_Roots_Preflowering	0:0:-11.5198542240628:5.97729580898406||0:0:-4.50428078851645:3.46107176469331||0:0:-13.4343242672547:6.53964110830975||0:0:4.97864413331283:-4.12532851347146||0:0:4.50428078851645:-3.46107176469331||0:0:5.85279595597467:-5.47013588023814
ACCCACGACTGCAGCGACGAGCTCATC	0.365629	7	CTCTCCATCGATCTGCCTCGAGACATA	15	ACCCACGACTGCAGCGACGAGCTCATCCTCTCCATCGATCTGCCTCGAGACATA	42430	282	197	1.2951	6.07443	0.000353523	0	5	878657	51M3S	1	2	1	0	0	.,SORBI_3005G010200	NA	NA	NA	NA	NA	NA	BTX642_Leaves_Control||BTX642_Leaves_Postflowering||BTX642_Leaves_Preflowering||BTX642_Roots_Control||BTX642_Roots_Postflowering||BTX642_Roots_Preflowering	0:0:-11.5198542240628:5.97729580898406||0:0:-4.50428078851645:3.46107176469331||0:0:-13.4343242672547:6.53964110830975||0:0:4.97864413331283:-4.12532851347146||0:0:4.50428078851645:-3.46107176469331||0:0:5.85279595597467:-5.47013588023814
ACCCACGACTGCAGCGACGAGCTCATC	0.365629	8	CTCTCTTCCTCCCTAGCTCGATCTTCA	15	ACCCACGACTGCAGCGACGAGCTCATCCTCTCTTCCTCCCTAGCTCGATCTTCA	42430	282	197	1.2951	6.07443	0.000353523	NA	NA	NA	NA	NA	NA	0	0	0	NA	NA	NA	NA	NA	NA	NA	BTX642_Leaves_Control||BTX642_Leaves_Postflowering||BTX642_Leaves_Preflowering||BTX642_Roots_Control||BTX642_Roots_Postflowering||BTX642_Roots_Preflowering	0:0:-11.5198542240628:5.97729580898406||0:0:-4.50428078851645:3.46107176469331||0:0:-13.4343242672547:6.53964110830975||0:0:4.97864413331283:-4.12532851347146||0:0:4.50428078851645:-3.46107176469331||0:0:5.85279595597467:-5.47013588023814
ACCCACGACTGCAGCGACGAGCTCATC	0.365629	9	CTCTCTTCCTCCCTAGCTAGATCTTCC	15	ACCCACGACTGCAGCGACGAGCTCATCCTCTCTTCCTCCCTAGCTAGATCTTCC	42430	282	197	1.2951	6.07443	0.000353523	NA	NA	NA	NA	NA	NA	0	0	0	NA	NA	NA	NA	NA	NA	NA	BTX642_Leaves_Control||BTX642_Leaves_Postflowering||BTX642_Leaves_Preflowering||BTX642_Roots_Control||BTX642_Roots_Postflowering||BTX642_Roots_Preflowering	0:0:-11.5198542240628:5.97729580898406||0:0:-4.50428078851645:3.46107176469331||0:0:-13.4343242672547:6.53964110830975||0:0:4.97864413331283:-4.12532851347146||0:0:4.50428078851645:-3.46107176469331||0:0:5.85279595597467:-5.47013588023814
ACCCTTCGACATGGTTCGACGCCGCCC	0.445975	1	CCGACTGGTGCTTGGATGACGGTGGAG	1028	ACCCTTCGACATGGTTCGACGCCGCCCCCGACTGGTGCTTGGATGACGGTGGAG	2213	57	160	1.83473	6.1202	0.464528	NA	NA	NA	NA	NA	NA	0	0	0	NA	NA	NA	NA	NA	NA	NA	BTX642_Leaves_Control||BTX642_Leaves_Postflowering||BTX642_Leaves_Preflowering||BTX642_Roots_Control||BTX642_Roots_Postflowering||BTX642_Roots_Preflowering	0:0:0.630870175778447:-0.900170874173834||0:0:0.501021353902096:-0.615837666071244||0:0:0.556498417289062:-0.731467771509101||0:0:-1.41388377916405:1.11314397185366||0:0:-0.92462138262698:0.885669555106544||0:0:-0.501021353902096:0.615837666071244
ACCCTTCGACATGGTTCGACGCCGCCC	0.445975	10	CCGACTGGTGCTGCAATAGAAACGTCT	3	ACCCTTCGACATGGTTCGACGCCGCCCCCGACTGGTGCTGCAATAGAAACGTCT	2213	57	160	1.83473	6.1202	0.00135563	0	7	4057299	43M11S	1	3	1	0	0	NA	NA	NA	NA	NA	NA	NA	BTX642_Leaves_Control||BTX642_Leaves_Postflowering||BTX642_Leaves_Preflowering||BTX642_Roots_Control||BTX642_Roots_Postflowering||BTX642_Roots_Preflowering	0:0:0.630870175778447:-0.900170874173834||0:0:0.501021353902096:-0.615837666071244||0:0:0.556498417289062:-0.731467771509101||0:0:-1.41388377916405:1.11314397185366||0:0:-0.92462138262698:0.885669555106544||0:0:-0.501021353902096:0.615837666071244
ACCCTTCGACATGGTTCGACGCCGCCC	0.445975	2	CCGACTGGTGCTGCAATAGAAAAGTCT	822	ACCCTTCGACATGGTTCGACGCCGCCCCCGACTGGTGCTGCAATAGAAAAGTCT	2213	57	160	1.83473	6.1202	0.371441	0	7	4057299	43M11S	1	3	1	0	0	NA	NA	NA	NA	NA	NA	NA	BTX642_Leaves_Control||BTX642_Leaves_Postflowering||BTX642_Leaves_Preflowering||BTX642_Roots_Control||BTX642_Roots_Postflowering||BTX642_Roots_Preflowering	0:0:0.630870175778447:-0.900170874173834||0:0:0.501021353902096:-0.615837666071244||0:0:0.556498417289062:-0.731467771509101||0:0:-1.41388377916405:1.11314397185366||0:0:-0.92462138262698:0.885669555106544||0:0:-0.501021353902096:0.615837666071244
ACCCTTCGACATGGTTCGACGCCGCCC	0.445975	3	CCGACTGGTGCTGCAAAAAAGAGACGG	268	ACCCTTCGACATGGTTCGACGCCGCCCCCGACTGGTGCTGCAAAAAAGAGACGG	2213	57	160	1.83473	6.1202	0.121103	0	7	4057299	51M3S	1	3	1	0	0	NA	NA	NA	NA	NA	NA	NA	BTX642_Leaves_Control||BTX642_Leaves_Postflowering||BTX642_Leaves_Preflowering||BTX642_Roots_Control||BTX642_Roots_Postflowering||BTX642_Roots_Preflowering	0:0:0.630870175778447:-0.900170874173834||0:0:0.501021353902096:-0.615837666071244||0:0:0.556498417289062:-0.731467771509101||0:0:-1.41388377916405:1.11314397185366||0:0:-0.92462138262698:0.885669555106544||0:0:-0.501021353902096:0.615837666071244
ACCCTTCGACATGGTTCGACGCCGCCC	0.445975	4	CCGACTGGTGTCATCGGAGTAGTTTCT	14	ACCCTTCGACATGGTTCGACGCCGCCCCCGACTGGTGTCATCGGAGTAGTTTCT	2213	57	160	1.83473	6.1202	0.00632625	NA	NA	NA	NA	NA	NA	0	0	0	NA	NA	NA	NA	NA	NA	NA	BTX642_Leaves_Control||BTX642_Leaves_Postflowering||BTX642_Leaves_Preflowering||BTX642_Roots_Control||BTX642_Roots_Postflowering||BTX642_Roots_Preflowering	0:0:0.630870175778447:-0.900170874173834||0:0:0.501021353902096:-0.615837666071244||0:0:0.556498417289062:-0.731467771509101||0:0:-1.41388377916405:1.11314397185366||0:0:-0.92462138262698:0.885669555106544||0:0:-0.501021353902096:0.615837666071244
ACCCTTCGACATGGTTCGACGCCGCCC	0.445975	5	CCGACTGGTGCTGCAAAAAAAGAGACG	7	ACCCTTCGACATGGTTCGACGCCGCCCCCGACTGGTGCTGCAAAAAAAGAGACG	2213	57	160	1.83473	6.1202	0.00316313	0	7	4057299	47M7S	1	3	1	0	0	NA	NA	NA	NA	NA	NA	NA	BTX642_Leaves_Control||BTX642_Leaves_Postflowering||BTX642_Leaves_Preflowering||BTX642_Roots_Control||BTX642_Roots_Postflowering||BTX642_Roots_Preflowering	0:0:0.630870175778447:-0.900170874173834||0:0:0.501021353902096:-0.615837666071244||0:0:0.556498417289062:-0.731467771509101||0:0:-1.41388377916405:1.11314397185366||0:0:-0.92462138262698:0.885669555106544||0:0:-0.501021353902096:0.615837666071244
ACCCTTCGACATGGTTCGACGCCGCCC	0.445975	6	CCGACTGCAATAGAAAAGTCTGCTCGA	4	ACCCTTCGACATGGTTCGACGCCGCCCCCGACTGCAATAGAAAAGTCTGCTCGA	2213	57	160	1.83473	6.1202	0.0018075	NA	NA	NA	NA	NA	NA	0	0	0	NA	NA	NA	NA	NA	NA	NA	BTX642_Leaves_Control||BTX642_Leaves_Postflowering||BTX642_Leaves_Preflowering||BTX642_Roots_Control||BTX642_Roots_Postflowering||BTX642_Roots_Preflowering	0:0:0.630870175778447:-0.900170874173834||0:0:0.501021353902096:-0.615837666071244||0:0:0.556498417289062:-0.731467771509101||0:0:-1.41388377916405:1.11314397185366||0:0:-0.92462138262698:0.885669555106544||0:0:-0.501021353902096:0.615837666071244
ACCCTTCGACATGGTTCGACGCCGCCC	0.445975	7	CCGAGTGGTGCTTGGATGACGGTGGAG	4	ACCCTTCGACATGGTTCGACGCCGCCCCCGAGTGGTGCTTGGATGACGGTGGAG	2213	57	160	1.83473	6.1202	0.0018075	NA	NA	NA	NA	NA	NA	0	0	0	NA	NA	NA	NA	NA	NA	NA	BTX642_Leaves_Control||BTX642_Leaves_Postflowering||BTX642_Leaves_Preflowering||BTX642_Roots_Control||BTX642_Roots_Postflowering||BTX642_Roots_Preflowering	0:0:0.630870175778447:-0.900170874173834||0:0:0.501021353902096:-0.615837666071244||0:0:0.556498417289062:-0.731467771509101||0:0:-1.41388377916405:1.11314397185366||0:0:-0.92462138262698:0.885669555106544||0:0:-0.501021353902096:0.615837666071244
ACCCTTCGACATGGTTCGACGCCGCCC	0.445975	8	CCGACTTGGATGACGGTGGAGTCGGGC	3	ACCCTTCGACATGGTTCGACGCCGCCCCCGACTTGGATGACGGTGGAGTCGGGC	2213	57	160	1.83473	6.1202	0.00135563	NA	NA	NA	NA	NA	NA	0	0	0	NA	NA	NA	NA	NA	NA	NA	BTX642_Leaves_Control||BTX642_Leaves_Postflowering||BTX642_Leaves_Preflowering||BTX642_Roots_Control||BTX642_Roots_Postflowering||BTX642_Roots_Preflowering	0:0:0.630870175778447:-0.900170874173834||0:0:0.501021353902096:-0.615837666071244||0:0:0.556498417289062:-0.731467771509101||0:0:-1.41388377916405:1.11314397185366||0:0:-0.92462138262698:0.885669555106544||0:0:-0.501021353902096:0.615837666071244
ACCCTTCGACATGGTTCGACGCCGCCC	0.445975	9	CCGACTGGTGCGTGGATGACGGTGGAG	3	ACCCTTCGACATGGTTCGACGCCGCCCCCGACTGGTGCGTGGATGACGGTGGAG	2213	57	160	1.83473	6.1202	0.00135563	NA	NA	NA	NA	NA	NA	0	1	0	NA	NA	NA	NA	NA	NA	NA	BTX642_Leaves_Control||BTX642_Leaves_Postflowering||BTX642_Leaves_Preflowering||BTX642_Roots_Control||BTX642_Roots_Postflowering||BTX642_Roots_Preflowering	0:0:0.630870175778447:-0.900170874173834||0:0:0.501021353902096:-0.615837666071244||0:0:0.556498417289062:-0.731467771509101||0:0:-1.41388377916405:1.11314397185366||0:0:-0.92462138262698:0.885669555106544||0:0:-0.501021353902096:0.615837666071244
ACCTCCATTAGCAGACTAAGTCAGCAC	0.234583	1	CTTGGCCGGAAGGGAAGTCCGACAACT	1107	ACCTCCATTAGCAGACTAAGTCAGCACCTTGGCCGGAAGGGAAGTCCGACAACT	3307	106	138	2.84664	7.02056	0.334744	16	9	48245587	27M979N27M	1	1	1	0	1	.,SORBI_3009G128901	NA	NA	NA	NA	NA	NA	BTX642_Leaves_Control||BTX642_Leaves_Postflowering||BTX642_Leaves_Preflowering||BTX642_Roots_Postflowering||BTX642_Roots_Preflowering	0:0:0.474733844176793:-1.27262643688691||0:0:0:0||0:0:0:0||0:0:-1.23435021664724:1.79081917210718||0:0:-2.10737652572681:2.53437010490301
ACCTCCATTAGCAGACTAAGTCAGCAC	0.234583	10	CTGAGTCACAGCCTGTGCAATTAGACC	15	ACCTCCATTAGCAGACTAAGTCAGCACCTGAGTCACAGCCTGTGCAATTAGACC	3307	106	138	2.84664	7.02056	0.00453583	272	1	70449500	27M2993N27M	2	0	1	0	1	.,SORBI_3001G424400	NA	NA	NA	NA	NA	NA	BTX642_Leaves_Control||BTX642_Leaves_Postflowering||BTX642_Leaves_Preflowering||BTX642_Roots_Postflowering||BTX642_Roots_Preflowering	0:0:0.474733844176793:-1.27262643688691||0:0:0:0||0:0:0:0||0:0:-1.23435021664724:1.79081917210718||0:0:-2.10737652572681:2.53437010490301
ACCTCCATTAGCAGACTAAGTCAGCAC	0.234583	2	CTGCAACAGGGGTTATAAAACCCTGAG	763	ACCTCCATTAGCAGACTAAGTCAGCACCTGCAACAGGGGTTATAAAACCCTGAG	3307	106	138	2.84664	7.02056	0.230723	NA	NA	NA	NA	NA	NA	0	0	0	NA	NA	NA	NA	NA	NA	NA	BTX642_Leaves_Control||BTX642_Leaves_Postflowering||BTX642_Leaves_Preflowering||BTX642_Roots_Postflowering||BTX642_Roots_Preflowering	0:0:0.474733844176793:-1.27262643688691||0:0:0:0||0:0:0:0||0:0:-1.23435021664724:1.79081917210718||0:0:-2.10737652572681:2.53437010490301
ACCTCCATTAGCAGACTAAGTCAGCAC	0.234583	3	CTTGACCGGAAGGGAAGTCCGACAACT	476	ACCTCCATTAGCAGACTAAGTCAGCACCTTGACCGGAAGGGAAGTCCGACAACT	3307	106	138	2.84664	7.02056	0.143937	0	super_76	26264	27M980N27M	2	2	1	0	1	NA	NA	NA	NA	NA	NA	NA	BTX642_Leaves_Control||BTX642_Leaves_Postflowering||BTX642_Leaves_Preflowering||BTX642_Roots_Postflowering||BTX642_Roots_Preflowering	0:0:0.474733844176793:-1.27262643688691||0:0:0:0||0:0:0:0||0:0:-1.23435021664724:1.79081917210718||0:0:-2.10737652572681:2.53437010490301
ACCTCCATTAGCAGACTAAGTCAGCAC	0.234583	4	CTTGGCCGGAAGGGAAGTTCGGCAACT	368	ACCTCCATTAGCAGACTAAGTCAGCACCTTGGCCGGAAGGGAAGTTCGGCAACT	3307	106	138	2.84664	7.02056	0.111279	0	super_76	26264	27M980N27M	2	1	1	0	1	NA	NA	NA	NA	NA	NA	NA	BTX642_Leaves_Control||BTX642_Leaves_Postflowering||BTX642_Leaves_Preflowering||BTX642_Roots_Postflowering||BTX642_Roots_Preflowering	0:0:0.474733844176793:-1.27262643688691||0:0:0:0||0:0:0:0||0:0:-1.23435021664724:1.79081917210718||0:0:-2.10737652572681:2.53437010490301
ACCTCCATTAGCAGACTAAGTCAGCAC	0.234583	5	CTGAGTCACAGTCTCTGCAATTAGACC	193	ACCTCCATTAGCAGACTAAGTCAGCACCTGAGTCACAGTCTCTGCAATTAGACC	3307	106	138	2.84664	7.02056	0.0583611	0	1	4374130	27M2975N27M	5	0	1	0	1	NA	NA	NA	NA	NA	NA	NA	BTX642_Leaves_Control||BTX642_Leaves_Postflowering||BTX642_Leaves_Preflowering||BTX642_Roots_Postflowering||BTX642_Roots_Preflowering	0:0:0.474733844176793:-1.27262643688691||0:0:0:0||0:0:0:0||0:0:-1.23435021664724:1.79081917210718||0:0:-2.10737652572681:2.53437010490301
ACCTCCATTAGCAGACTAAGTCAGCAC	0.234583	6	CTTGACCGGAAGGGAAGTTCGGCAACT	183	ACCTCCATTAGCAGACTAAGTCAGCACCTTGACCGGAAGGGAAGTTCGGCAACT	3307	106	138	2.84664	7.02056	0.0553372	0	super_76	26264	27M980N27M	2	0	1	0	1	NA	NA	NA	NA	NA	NA	NA	BTX642_Leaves_Control||BTX642_Leaves_Postflowering||BTX642_Leaves_Preflowering||BTX642_Roots_Postflowering||BTX642_Roots_Preflowering	0:0:0.474733844176793:-1.27262643688691||0:0:0:0||0:0:0:0||0:0:-1.23435021664724:1.79081917210718||0:0:-2.10737652572681:2.53437010490301
ACCTCCATTAGCAGACTAAGTCAGCAC	0.234583	7	CTGCAACAGGGGTTATAAAACCCTTGG	36	ACCTCCATTAGCAGACTAAGTCAGCACCTGCAACAGGGGTTATAAAACCCTTGG	3307	106	138	2.84664	7.02056	0.010886	NA	NA	NA	NA	NA	NA	0	0	0	NA	NA	NA	NA	NA	NA	NA	BTX642_Leaves_Control||BTX642_Leaves_Postflowering||BTX642_Leaves_Preflowering||BTX642_Roots_Postflowering||BTX642_Roots_Preflowering	0:0:0.474733844176793:-1.27262643688691||0:0:0:0||0:0:0:0||0:0:-1.23435021664724:1.79081917210718||0:0:-2.10737652572681:2.53437010490301
ACCTCCATTAGCAGACTAAGTCAGCAC	0.234583	8	CTGCAACAGGGGTTATAAAACCCTTGA	27	ACCTCCATTAGCAGACTAAGTCAGCACCTGCAACAGGGGTTATAAAACCCTTGA	3307	106	138	2.84664	7.02056	0.0081645	NA	NA	NA	NA	NA	NA	0	0	0	NA	NA	NA	NA	NA	NA	NA	BTX642_Leaves_Control||BTX642_Leaves_Postflowering||BTX642_Leaves_Preflowering||BTX642_Roots_Postflowering||BTX642_Roots_Preflowering	0:0:0.474733844176793:-1.27262643688691||0:0:0:0||0:0:0:0||0:0:-1.23435021664724:1.79081917210718||0:0:-2.10737652572681:2.53437010490301
ACCTCCATTAGCAGACTAAGTCAGCAC	0.234583	9	CTTGGTCGGAGGGGACGTTCGGCAACT	21	ACCTCCATTAGCAGACTAAGTCAGCACCTTGGTCGGAGGGGACGTTCGGCAACT	3307	106	138	2.84664	7.02056	0.00635017	0	super_76	26264	27M980N27M	4	4	1	0	1	NA	NA	NA	NA	NA	NA	NA	BTX642_Leaves_Control||BTX642_Leaves_Postflowering||BTX642_Leaves_Preflowering||BTX642_Roots_Postflowering||BTX642_Roots_Preflowering	0:0:0.474733844176793:-1.27262643688691||0:0:0:0||0:0:0:0||0:0:-1.23435021664724:1.79081917210718||0:0:-2.10737652572681:2.53437010490301
ACCTCCATTAGCAGTCTAAGTCAGCAC	0.208936	1	CTTGACCGGAAGGGAAATTCGGCAACT	660	ACCTCCATTAGCAGTCTAAGTCAGCACCTTGACCGGAAGGGAAATTCGGCAACT	3034	114	154	3.86361	8.8085	0.217535	0	7	63829959	27M979N27M	3	1	1	0	1	NA	NA	NA	NA	NA	NA	NA	BTX642_Leaves_Control||BTX642_Leaves_Postflowering||BTX642_Leaves_Preflowering||BTX642_Roots_Control||BTX642_Roots_Postflowering||BTX642_Roots_Preflowering	0:0:-1.00143185778527:2.13499825026905||0:0:-0.454189152086536:1.47635608247915||0:0:-1.0480404702869:2.17910419848874||0:0:0.536194376747149:-2.25376431135353||0:0:0.486141716052445:-1.74669055423859||0:0:0.454189152086536:-1.47635608247915
ACCTCCATTAGCAGTCTAAGTCAGCAC	0.208936	10	CTTGGCCGGAAGGGAAGTTCGACAACT	80	ACCTCCATTAGCAGTCTAAGTCAGCACCTTGGCCGGAAGGGAAGTTCGACAACT	3034	114	154	3.86361	8.8085	0.0263678	16	9	48245587	27M979N27M	1	1	1	0	1	.,SORBI_3009G128901	NA	NA	NA	NA	NA	NA	BTX642_Leaves_Control||BTX642_Leaves_Postflowering||BTX642_Leaves_Preflowering||BTX642_Roots_Control||BTX642_Roots_Postflowering||BTX642_Roots_Preflowering	0:0:-1.00143185778527:2.13499825026905||0:0:-0.454189152086536:1.47635608247915||0:0:-1.0480404702869:2.17910419848874||0:0:0.536194376747149:-2.25376431135353||0:0:0.486141716052445:-1.74669055423859||0:0:0.454189152086536:-1.47635608247915
ACCTCCATTAGCAGTCTAAGTCAGCAC	0.208936	2	CTGCAACAGGGGTTATAAAACCCTGAG	592	ACCTCCATTAGCAGTCTAAGTCAGCACCTGCAACAGGGGTTATAAAACCCTGAG	3034	114	154	3.86361	8.8085	0.195122	NA	NA	NA	NA	NA	NA	0	0	0	NA	NA	NA	NA	NA	NA	NA	BTX642_Leaves_Control||BTX642_Leaves_Postflowering||BTX642_Leaves_Preflowering||BTX642_Roots_Control||BTX642_Roots_Postflowering||BTX642_Roots_Preflowering	0:0:-1.00143185778527:2.13499825026905||0:0:-0.454189152086536:1.47635608247915||0:0:-1.0480404702869:2.17910419848874||0:0:0.536194376747149:-2.25376431135353||0:0:0.486141716052445:-1.74669055423859||0:0:0.454189152086536:-1.47635608247915
ACCTCCATTAGCAGTCTAAGTCAGCAC	0.208936	3	CTTGGCCGGAAGGGAAGTCCGACAACT	414	ACCTCCATTAGCAGTCTAAGTCAGCACCTTGGCCGGAAGGGAAGTCCGACAACT	3034	114	154	3.86361	8.8085	0.136454	16	9	48245587	27M979N27M	1	0	1	0	1	.,SORBI_3009G128901	NA	NA	NA	NA	NA	NA	BTX642_Leaves_Control||BTX642_Leaves_Postflowering||BTX642_Leaves_Preflowering||BTX642_Roots_Control||BTX642_Roots_Postflowering||BTX642_Roots_Preflowering	0:0:-1.00143185778527:2.13499825026905||0:0:-0.454189152086536:1.47635608247915||0:0:-1.0480404702869:2.17910419848874||0:0:0.536194376747149:-2.25376431135353||0:0:0.486141716052445:-1.74669055423859||0:0:0.454189152086536:-1.47635608247915
ACCTCCATTAGCAGTCTAAGTCAGCAC	0.208936	4	CTTGACCGGAAGGGAAGTCCGACAACT	190	ACCTCCATTAGCAGTCTAAGTCAGCACCTTGACCGGAAGGGAAGTCCGACAACT	3034	114	154	3.86361	8.8085	0.0626236	0	7	63829959	27M979N27M	3	2	1	0	1	NA	NA	NA	NA	NA	NA	NA	BTX642_Leaves_Control||BTX642_Leaves_Postflowering||BTX642_Leaves_Preflowering||BTX642_Roots_Control||BTX642_Roots_Postflowering||BTX642_Roots_Preflowering	0:0:-1.00143185778527:2.13499825026905||0:0:-0.454189152086536:1.47635608247915||0:0:-1.0480404702869:2.17910419848874||0:0:0.536194376747149:-2.25376431135353||0:0:0.486141716052445:-1.74669055423859||0:0:0.454189152086536:-1.47635608247915
ACCTCCATTAGCAGTCTAAGTCAGCAC	0.208936	5	CTGCAACAGGGGTTAATAAACCCTGAG	154	ACCTCCATTAGCAGTCTAAGTCAGCACCTGCAACAGGGGTTAATAAACCCTGAG	3034	114	154	3.86361	8.8085	0.0507581	0	1	7770574	54M	6	0	1	0	0	NA	NA	NA	NA	NA	NA	NA	BTX642_Leaves_Control||BTX642_Leaves_Postflowering||BTX642_Leaves_Preflowering||BTX642_Roots_Control||BTX642_Roots_Postflowering||BTX642_Roots_Preflowering	0:0:-1.00143185778527:2.13499825026905||0:0:-0.454189152086536:1.47635608247915||0:0:-1.0480404702869:2.17910419848874||0:0:0.536194376747149:-2.25376431135353||0:0:0.486141716052445:-1.74669055423859||0:0:0.454189152086536:-1.47635608247915
ACCTCCATTAGCAGTCTAAGTCAGCAC	0.208936	6	CTGAGTCACGAACTTCGCAGTTAGACC	135	ACCTCCATTAGCAGTCTAAGTCAGCACCTGAGTCACGAACTTCGCAGTTAGACC	3034	114	154	3.86361	8.8085	0.0444957	256	super_88	40567	27M2085N27M	9	0	1	0	1	NA	NA	NA	NA	NA	NA	NA	BTX642_Leaves_Control||BTX642_Leaves_Postflowering||BTX642_Leaves_Preflowering||BTX642_Roots_Control||BTX642_Roots_Postflowering||BTX642_Roots_Preflowering	0:0:-1.00143185778527:2.13499825026905||0:0:-0.454189152086536:1.47635608247915||0:0:-1.0480404702869:2.17910419848874||0:0:0.536194376747149:-2.25376431135353||0:0:0.486141716052445:-1.74669055423859||0:0:0.454189152086536:-1.47635608247915
ACCTCCATTAGCAGTCTAAGTCAGCAC	0.208936	7	CTGAGTCACAGTCTGTGCAGAAAGACC	120	ACCTCCATTAGCAGTCTAAGTCAGCACCTGAGTCACAGTCTGTGCAGAAAGACC	3034	114	154	3.86361	8.8085	0.0395517	0	6	58066302	27M2984N27M	2	0	1	0	1	NA	NA	NA	NA	NA	NA	NA	BTX642_Leaves_Control||BTX642_Leaves_Postflowering||BTX642_Leaves_Preflowering||BTX642_Roots_Control||BTX642_Roots_Postflowering||BTX642_Roots_Preflowering	0:0:-1.00143185778527:2.13499825026905||0:0:-0.454189152086536:1.47635608247915||0:0:-1.0480404702869:2.17910419848874||0:0:0.536194376747149:-2.25376431135353||0:0:0.486141716052445:-1.74669055423859||0:0:0.454189152086536:-1.47635608247915
ACCTCCATTAGCAGTCTAAGTCAGCAC	0.208936	8	CTTGGTCGGAAGGGAAGTTCGACAACT	92	ACCTCCATTAGCAGTCTAAGTCAGCACCTTGGTCGGAAGGGAAGTTCGACAACT	3034	114	154	3.86361	8.8085	0.030323	16	9	48245587	27M979N27M	1	2	1	0	1	.,SORBI_3009G128901	NA	NA	NA	NA	NA	NA	BTX642_Leaves_Control||BTX642_Leaves_Postflowering||BTX642_Leaves_Preflowering||BTX642_Roots_Control||BTX642_Roots_Postflowering||BTX642_Roots_Preflowering	0:0:-1.00143185778527:2.13499825026905||0:0:-0.454189152086536:1.47635608247915||0:0:-1.0480404702869:2.17910419848874||0:0:0.536194376747149:-2.25376431135353||0:0:0.486141716052445:-1.74669055423859||0:0:0.454189152086536:-1.47635608247915
ACCTCCATTAGCAGTCTAAGTCAGCAC	0.208936	9	CTTGACCGGAAGGGAAGTTCGGCAACT	90	ACCTCCATTAGCAGTCTAAGTCAGCACCTTGACCGGAAGGGAAGTTCGGCAACT	3034	114	154	3.86361	8.8085	0.0296638	0	7	63829959	27M979N27M	3	0	1	0	1	NA	NA	NA	NA	NA	NA	NA	BTX642_Leaves_Control||BTX642_Leaves_Postflowering||BTX642_Leaves_Preflowering||BTX642_Roots_Control||BTX642_Roots_Postflowering||BTX642_Roots_Preflowering	0:0:-1.00143185778527:2.13499825026905||0:0:-0.454189152086536:1.47635608247915||0:0:-1.0480404702869:2.17910419848874||0:0:0.536194376747149:-2.25376431135353||0:0:0.486141716052445:-1.74669055423859||0:0:0.454189152086536:-1.47635608247915
ACGACTGCAGCGACGAGCTCATCCTCT	0.371811	1	CTTCCTCCCTAGCTCGATCTTCCCTCG	26521	ACGACTGCAGCGACGAGCTCATCCTCTCTTCCTCCCTAGCTCGATCTTCCCTCG	47548	302	197	1.3194	7.30565	0.557773	NA	NA	NA	NA	NA	NA	0	0	0	NA	NA	NA	NA	NA	NA	NA	BTX642_Leaves_Control||BTX642_Leaves_Postflowering||BTX642_Leaves_Preflowering||BTX642_Roots_Control||BTX642_Roots_Postflowering||BTX642_Roots_Preflowering	0:0:-11.6157388023517:5.97844841240414||0:0:-4.62836423280316:3.50468459106966||0:0:-14.030797164057:6.67733713838419||0:0:5.27333061694016:-4.39509685171411||0:0:4.62836423280316:-3.50468459106966||0:0:6.02096541422565:-5.52945090968193
ACGACTGCAGCGACGAGCTCATCCTCT	0.371811	10	CTTCCTCACTAGCTCGATCTTCCCTCG	15	ACGACTGCAGCGACGAGCTCATCCTCTCTTCCTCACTAGCTCGATCTTCCCTCG	47548	302	197	1.3194	7.30565	0.000315471	NA	NA	NA	NA	NA	NA	0	1	0	NA	NA	NA	NA	NA	NA	NA	BTX642_Leaves_Control||BTX642_Leaves_Postflowering||BTX642_Leaves_Preflowering||BTX642_Roots_Control||BTX642_Roots_Postflowering||BTX642_Roots_Preflowering	0:0:-11.6157388023517:5.97844841240414||0:0:-4.62836423280316:3.50468459106966||0:0:-14.030797164057:6.67733713838419||0:0:5.27333061694016:-4.39509685171411||0:0:4.62836423280316:-3.50468459106966||0:0:6.02096541422565:-5.52945090968193
ACGACTGCAGCGACGAGCTCATCCTCT	0.371811	2	CCATCGATCTGCCTCGAGACCTAGCCT	19833	ACGACTGCAGCGACGAGCTCATCCTCTCCATCGATCTGCCTCGAGACCTAGCCT	47548	302	197	1.3194	7.30565	0.417115	0	5	878661	54M	1	2	1	0	0	.,SORBI_3005G010200	NA	NA	NA	NA	NA	NA	BTX642_Leaves_Control||BTX642_Leaves_Postflowering||BTX642_Leaves_Preflowering||BTX642_Roots_Control||BTX642_Roots_Postflowering||BTX642_Roots_Preflowering	0:0:-11.6157388023517:5.97844841240414||0:0:-4.62836423280316:3.50468459106966||0:0:-14.030797164057:6.67733713838419||0:0:5.27333061694016:-4.39509685171411||0:0:4.62836423280316:-3.50468459106966||0:0:6.02096541422565:-5.52945090968193
ACGACTGCAGCGACGAGCTCATCCTCT	0.371811	3	CTTCCTCCACCCACGACTGCAGCGACG	48	ACGACTGCAGCGACGAGCTCATCCTCTCTTCCTCCACCCACGACTGCAGCGACG	47548	302	197	1.3194	7.30565	0.00100951	NA	NA	NA	NA	NA	NA	0	1	0	NA	NA	NA	NA	NA	NA	NA	BTX642_Leaves_Control||BTX642_Leaves_Postflowering||BTX642_Leaves_Preflowering||BTX642_Roots_Control||BTX642_Roots_Postflowering||BTX642_Roots_Preflowering	0:0:-11.6157388023517:5.97844841240414||0:0:-4.62836423280316:3.50468459106966||0:0:-14.030797164057:6.67733713838419||0:0:5.27333061694016:-4.39509685171411||0:0:4.62836423280316:-3.50468459106966||0:0:6.02096541422565:-5.52945090968193
ACGACTGCAGCGACGAGCTCATCCTCT	0.371811	4	CCATCGATATGCCTCGAGACCTAGCCT	24	ACGACTGCAGCGACGAGCTCATCCTCTCCATCGATATGCCTCGAGACCTAGCCT	47548	302	197	1.3194	7.30565	0.000504753	0	5	878661	54M	1	3	1	0	0	.,SORBI_3005G010200	NA	NA	NA	NA	NA	NA	BTX642_Leaves_Control||BTX642_Leaves_Postflowering||BTX642_Leaves_Preflowering||BTX642_Roots_Control||BTX642_Roots_Postflowering||BTX642_Roots_Preflowering	0:0:-11.6157388023517:5.97844841240414||0:0:-4.62836423280316:3.50468459106966||0:0:-14.030797164057:6.67733713838419||0:0:5.27333061694016:-4.39509685171411||0:0:4.62836423280316:-3.50468459106966||0:0:6.02096541422565:-5.52945090968193
ACGACTGCAGCGACGAGCTCATCCTCT	0.371811	5	CTTCCTCCCTAGCTCGCTCTTCCCTCG	21	ACGACTGCAGCGACGAGCTCATCCTCTCTTCCTCCCTAGCTCGCTCTTCCCTCG	47548	302	197	1.3194	7.30565	0.000441659	NA	NA	NA	NA	NA	NA	0	0	0	NA	NA	NA	NA	NA	NA	NA	BTX642_Leaves_Control||BTX642_Leaves_Postflowering||BTX642_Leaves_Preflowering||BTX642_Roots_Control||BTX642_Roots_Postflowering||BTX642_Roots_Preflowering	0:0:-11.6157388023517:5.97844841240414||0:0:-4.62836423280316:3.50468459106966||0:0:-14.030797164057:6.67733713838419||0:0:5.27333061694016:-4.39509685171411||0:0:4.62836423280316:-3.50468459106966||0:0:6.02096541422565:-5.52945090968193
ACGACTGCAGCGACGAGCTCATCCTCT	0.371811	6	CTTCATCCCTAGCTCGATCTTCCCTCG	19	ACGACTGCAGCGACGAGCTCATCCTCTCTTCATCCCTAGCTCGATCTTCCCTCG	47548	302	197	1.3194	7.30565	0.000399596	NA	NA	NA	NA	NA	NA	0	0	0	NA	NA	NA	NA	NA	NA	NA	BTX642_Leaves_Control||BTX642_Leaves_Postflowering||BTX642_Leaves_Preflowering||BTX642_Roots_Control||BTX642_Roots_Postflowering||BTX642_Roots_Preflowering	0:0:-11.6157388023517:5.97844841240414||0:0:-4.62836423280316:3.50468459106966||0:0:-14.030797164057:6.67733713838419||0:0:5.27333061694016:-4.39509685171411||0:0:4.62836423280316:-3.50468459106966||0:0:6.02096541422565:-5.52945090968193
ACGACTGCAGCGACGAGCTCATCCTCT	0.371811	7	CCATCGATCTGACTCGAGACCTAGCCT	19	ACGACTGCAGCGACGAGCTCATCCTCTCCATCGATCTGACTCGAGACCTAGCCT	47548	302	197	1.3194	7.30565	0.000399596	0	5	878661	54M	1	3	1	0	0	.,SORBI_3005G010200	NA	NA	NA	NA	NA	NA	BTX642_Leaves_Control||BTX642_Leaves_Postflowering||BTX642_Leaves_Preflowering||BTX642_Roots_Control||BTX642_Roots_Postflowering||BTX642_Roots_Preflowering	0:0:-11.6157388023517:5.97844841240414||0:0:-4.62836423280316:3.50468459106966||0:0:-14.030797164057:6.67733713838419||0:0:5.27333061694016:-4.39509685171411||0:0:4.62836423280316:-3.50468459106966||0:0:6.02096541422565:-5.52945090968193
ACGACTGCAGCGACGAGCTCATCCTCT	0.371811	8	CCATCGATCTGCCTCGAGACATAGCCT	16	ACGACTGCAGCGACGAGCTCATCCTCTCCATCGATCTGCCTCGAGACATAGCCT	47548	302	197	1.3194	7.30565	0.000336502	0	5	878661	54M	1	3	1	0	0	.,SORBI_3005G010200	NA	NA	NA	NA	NA	NA	BTX642_Leaves_Control||BTX642_Leaves_Postflowering||BTX642_Leaves_Preflowering||BTX642_Roots_Control||BTX642_Roots_Postflowering||BTX642_Roots_Preflowering	0:0:-11.6157388023517:5.97844841240414||0:0:-4.62836423280316:3.50468459106966||0:0:-14.030797164057:6.67733713838419||0:0:5.27333061694016:-4.39509685171411||0:0:4.62836423280316:-3.50468459106966||0:0:6.02096541422565:-5.52945090968193
ACGACTGCAGCGACGAGCTCATCCTCT	0.371811	9	CTTCCTCCCTAGCTAGATCTTCCCTCG	15	ACGACTGCAGCGACGAGCTCATCCTCTCTTCCTCCCTAGCTAGATCTTCCCTCG	47548	302	197	1.3194	7.30565	0.000315471	NA	NA	NA	NA	NA	NA	0	0	0	NA	NA	NA	NA	NA	NA	NA	BTX642_Leaves_Control||BTX642_Leaves_Postflowering||BTX642_Leaves_Preflowering||BTX642_Roots_Control||BTX642_Roots_Postflowering||BTX642_Roots_Preflowering	0:0:-11.6157388023517:5.97844841240414||0:0:-4.62836423280316:3.50468459106966||0:0:-14.030797164057:6.67733713838419||0:0:5.27333061694016:-4.39509685171411||0:0:4.62836423280316:-3.50468459106966||0:0:6.02096541422565:-5.52945090968193
ACGACTTACAATTTGGGATGGAGGGAG	0.284493	1	TATGTATTTACGTATGCATGTATGTAT	872	ACGACTTACAATTTGGGATGGAGGGAGTATGTATTTACGTATGCATGTATGTAT	3751	126	191	3.45832	14.6798	0.232471	0	1	7815205	54M	1	0	1	0	0	.,SORBI_3001G102300	NA	NA	NA	NA	NA	NA	BTX642_Leaves_Control||BTX642_Leaves_Postflowering||BTX642_Leaves_Preflowering||BTX642_Roots_Control||BTX642_Roots_Postflowering||BTX642_Roots_Preflowering	0:0:1.34903943257532:-1.36099391706506||0:0:0.152770694262674:-0.0941911487208077||0:0:1.43451373310238:-1.50475624578282||0:0:-0.152770694262674:0.0941911487208077||0:0:-0.815694608958538:0.40466098675886||0:0:-0.860213687496602:0.421968320669006
ACGACTTACAATTTGGGATGGAGGGAG	0.284493	10	TAGTAATTACTTGTTTATGAAACAACA	86	ACGACTTACAATTTGGGATGGAGGGAGTAGTAATTACTTGTTTATGAAACAACA	3751	126	191	3.45832	14.6798	0.0229272	0	3	42070517	53M1S	1	0	1	0	0	.,SORBI_3003G174700	NA	NA	NA	NA	NA	NA	BTX642_Leaves_Control||BTX642_Leaves_Postflowering||BTX642_Leaves_Preflowering||BTX642_Roots_Control||BTX642_Roots_Postflowering||BTX642_Roots_Preflowering	0:0:1.34903943257532:-1.36099391706506||0:0:0.152770694262674:-0.0941911487208077||0:0:1.43451373310238:-1.50475624578282||0:0:-0.152770694262674:0.0941911487208077||0:0:-0.815694608958538:0.40466098675886||0:0:-0.860213687496602:0.421968320669006
ACGACTTACAATTTGGGATGGAGGGAG	0.284493	2	TATTGTACAAGTTTCTTTCACATAATA	786	ACGACTTACAATTTGGGATGGAGGGAGTATTGTACAAGTTTCTTTCACATAATA	3751	126	191	3.45832	14.6798	0.209544	NA	NA	NA	NA	NA	NA	0	0	0	NA	NA	NA	NA	NA	NA	NA	BTX642_Leaves_Control||BTX642_Leaves_Postflowering||BTX642_Leaves_Preflowering||BTX642_Roots_Control||BTX642_Roots_Postflowering||BTX642_Roots_Preflowering	0:0:1.34903943257532:-1.36099391706506||0:0:0.152770694262674:-0.0941911487208077||0:0:1.43451373310238:-1.50475624578282||0:0:-0.152770694262674:0.0941911487208077||0:0:-0.815694608958538:0.40466098675886||0:0:-0.860213687496602:0.421968320669006
ACGACTTACAATTTGGGATGGAGGGAG	0.284493	3	TTCCTGTGGTGCAGAATTTTAGGATTC	502	ACGACTTACAATTTGGGATGGAGGGAGTTCCTGTGGTGCAGAATTTTAGGATTC	3751	126	191	3.45832	14.6798	0.133831	0	10	56269667	54M	1	0	1	0	0	.,SORBI_3010G220500	NA	NA	NA	NA	NA	NA	BTX642_Leaves_Control||BTX642_Leaves_Postflowering||BTX642_Leaves_Preflowering||BTX642_Roots_Control||BTX642_Roots_Postflowering||BTX642_Roots_Preflowering	0:0:1.34903943257532:-1.36099391706506||0:0:0.152770694262674:-0.0941911487208077||0:0:1.43451373310238:-1.50475624578282||0:0:-0.152770694262674:0.0941911487208077||0:0:-0.815694608958538:0.40466098675886||0:0:-0.860213687496602:0.421968320669006
ACGACTTACAATTTGGGATGGAGGGAG	0.284493	4	TAAAAACGTAAATCAACTACAGGAGAG	428	ACGACTTACAATTTGGGATGGAGGGAGTAAAAACGTAAATCAACTACAGGAGAG	3751	126	191	3.45832	14.6798	0.114103	0	2	75298196	54M	1	0	1	0	0	.,SORBI_3002G402700	NA	NA	NA	NA	NA	NA	BTX642_Leaves_Control||BTX642_Leaves_Postflowering||BTX642_Leaves_Preflowering||BTX642_Roots_Control||BTX642_Roots_Postflowering||BTX642_Roots_Preflowering	0:0:1.34903943257532:-1.36099391706506||0:0:0.152770694262674:-0.0941911487208077||0:0:1.43451373310238:-1.50475624578282||0:0:-0.152770694262674:0.0941911487208077||0:0:-0.815694608958538:0.40466098675886||0:0:-0.860213687496602:0.421968320669006
ACGACTTACAATTTGGGATGGAGGGAG	0.284493	5	TACTAACTTGACATAACAACAAAGCAA	224	ACGACTTACAATTTGGGATGGAGGGAGTACTAACTTGACATAACAACAAAGCAA	3751	126	191	3.45832	14.6798	0.0597174	0	10	58399413	52M2S	1	0	1	0	0	.,SORBI_3010G242900	NA	NA	NA	NA	NA	NA	BTX642_Leaves_Control||BTX642_Leaves_Postflowering||BTX642_Leaves_Preflowering||BTX642_Roots_Control||BTX642_Roots_Postflowering||BTX642_Roots_Preflowering	0:0:1.34903943257532:-1.36099391706506||0:0:0.152770694262674:-0.0941911487208077||0:0:1.43451373310238:-1.50475624578282||0:0:-0.152770694262674:0.0941911487208077||0:0:-0.815694608958538:0.40466098675886||0:0:-0.860213687496602:0.421968320669006
ACGACTTACAATTTGGGATGGAGGGAG	0.284493	6	TACTTTTAAAAAATATTAGCAGTTTGA	215	ACGACTTACAATTTGGGATGGAGGGAGTACTTTTAAAAAATATTAGCAGTTTGA	3751	126	191	3.45832	14.6798	0.057318	256	8	8053674	34M20S	2	0	1	0	0	NA	NA	NA	NA	NA	NA	NA	BTX642_Leaves_Control||BTX642_Leaves_Postflowering||BTX642_Leaves_Preflowering||BTX642_Roots_Control||BTX642_Roots_Postflowering||BTX642_Roots_Preflowering	0:0:1.34903943257532:-1.36099391706506||0:0:0.152770694262674:-0.0941911487208077||0:0:1.43451373310238:-1.50475624578282||0:0:-0.152770694262674:0.0941911487208077||0:0:-0.815694608958538:0.40466098675886||0:0:-0.860213687496602:0.421968320669006
ACGACTTACAATTTGGGATGGAGGGAG	0.284493	7	TATATCACAAGGGAATCATACTGATGG	170	ACGACTTACAATTTGGGATGGAGGGAGTATATCACAAGGGAATCATACTGATGG	3751	126	191	3.45832	14.6798	0.0453212	0	10	57750222	54M	1	0	1	0	0	.,SORBI_3010G234900	NA	NA	NA	NA	NA	NA	BTX642_Leaves_Control||BTX642_Leaves_Postflowering||BTX642_Leaves_Preflowering||BTX642_Roots_Control||BTX642_Roots_Postflowering||BTX642_Roots_Preflowering	0:0:1.34903943257532:-1.36099391706506||0:0:0.152770694262674:-0.0941911487208077||0:0:1.43451373310238:-1.50475624578282||0:0:-0.152770694262674:0.0941911487208077||0:0:-0.815694608958538:0.40466098675886||0:0:-0.860213687496602:0.421968320669006
ACGACTTACAATTTGGGATGGAGGGAG	0.284493	8	TACTACTGATTATCTGAAGCACCTTTT	103	ACGACTTACAATTTGGGATGGAGGGAGTACTACTGATTATCTGAAGCACCTTTT	3751	126	191	3.45832	14.6798	0.0274593	NA	NA	NA	NA	NA	NA	0	0	0	NA	NA	NA	NA	NA	NA	NA	BTX642_Leaves_Control||BTX642_Leaves_Postflowering||BTX642_Leaves_Preflowering||BTX642_Roots_Control||BTX642_Roots_Postflowering||BTX642_Roots_Preflowering	0:0:1.34903943257532:-1.36099391706506||0:0:0.152770694262674:-0.0941911487208077||0:0:1.43451373310238:-1.50475624578282||0:0:-0.152770694262674:0.0941911487208077||0:0:-0.815694608958538:0.40466098675886||0:0:-0.860213687496602:0.421968320669006
ACGACTTACAATTTGGGATGGAGGGAG	0.284493	9	TAGTACTTAAGATGATAGTCACAGAAA	86	ACGACTTACAATTTGGGATGGAGGGAGTAGTACTTAAGATGATAGTCACAGAAA	3751	126	191	3.45832	14.6798	0.0229272	16	3	72380816	3S51M	1	0	1	0	0	.,SORBI_3003G417900	NA	NA	NA	NA	NA	NA	BTX642_Leaves_Control||BTX642_Leaves_Postflowering||BTX642_Leaves_Preflowering||BTX642_Roots_Control||BTX642_Roots_Postflowering||BTX642_Roots_Preflowering	0:0:1.34903943257532:-1.36099391706506||0:0:0.152770694262674:-0.0941911487208077||0:0:1.43451373310238:-1.50475624578282||0:0:-0.152770694262674:0.0941911487208077||0:0:-0.815694608958538:0.40466098675886||0:0:-0.860213687496602:0.421968320669006
ACGGTAGTTGGGTTTAGGTACAAGTGG	0.214826	1	GCCCTAGATTTTGTAATTTGGCAACTC	641	ACGGTAGTTGGGTTTAGGTACAAGTGGGCCCTAGATTTTGTAATTTGGCAACTC	1091	26	99	1.21752	7.57929	0.587534	16	6	51400851	54M	5	0	1	0	0	NA	NA	NA	NA	NA	NA	NA	BTX642_Leaves_Control||BTX642_Leaves_Preflowering||BTX642_Roots_Control||BTX642_Roots_Postflowering||BTX642_Roots_Preflowering	0:0:-2.09729224669477:2.06249483882711||0:0:-1.93239896673314:1.96907835760383||0:0:0.0802536491807247:-0.140081522122072||0:0:0:0||0:0:0:0
ACGGTAGTTGGGTTTAGGTACAAGTGG	0.214826	10	CCCGCGACGATCACGTACGAAGGGCGG	1	ACGGTAGTTGGGTTTAGGTACAAGTGGCCCGCGACGATCACGTACGAAGGGCGG	1091	26	99	1.21752	7.57929	0.00091659	NA	NA	NA	NA	NA	NA	0	0	0	NA	NA	NA	NA	NA	NA	NA	BTX642_Leaves_Control||BTX642_Leaves_Preflowering||BTX642_Roots_Control||BTX642_Roots_Postflowering||BTX642_Roots_Preflowering	0:0:-2.09729224669477:2.06249483882711||0:0:-1.93239896673314:1.96907835760383||0:0:0.0802536491807247:-0.140081522122072||0:0:0:0||0:0:0:0
ACGGTAGTTGGGTTTAGGTACAAGTGG	0.214826	2	GCCCTCGAGGCCCCTGCAATATGGCAA	424	ACGGTAGTTGGGTTTAGGTACAAGTGGGCCCTCGAGGCCCCTGCAATATGGCAA	1091	26	99	1.21752	7.57929	0.388634	NA	NA	NA	NA	NA	NA	0	0	0	NA	NA	NA	NA	NA	NA	NA	BTX642_Leaves_Control||BTX642_Leaves_Preflowering||BTX642_Roots_Control||BTX642_Roots_Postflowering||BTX642_Roots_Preflowering	0:0:-2.09729224669477:2.06249483882711||0:0:-1.93239896673314:1.96907835760383||0:0:0.0802536491807247:-0.140081522122072||0:0:0:0||0:0:0:0
ACGGTAGTTGGGTTTAGGTACAAGTGG	0.214826	3	GCCCTAGATTTTGTAATTTGGCAAATC	2	ACGGTAGTTGGGTTTAGGTACAAGTGGGCCCTAGATTTTGTAATTTGGCAAATC	1091	26	99	1.21752	7.57929	0.00183318	16	6	51400851	54M	5	1	1	0	0	NA	NA	NA	NA	NA	NA	NA	BTX642_Leaves_Control||BTX642_Leaves_Preflowering||BTX642_Roots_Control||BTX642_Roots_Postflowering||BTX642_Roots_Preflowering	0:0:-2.09729224669477:2.06249483882711||0:0:-1.93239896673314:1.96907835760383||0:0:0.0802536491807247:-0.140081522122072||0:0:0:0||0:0:0:0
ACGGTAGTTGGGTTTAGGTACAAGTGG	0.214826	4	GCGCTAGATTTTGTAATTTGGCAACTC	2	ACGGTAGTTGGGTTTAGGTACAAGTGGGCGCTAGATTTTGTAATTTGGCAACTC	1091	26	99	1.21752	7.57929	0.00183318	16	6	51400851	54M	5	1	1	0	0	NA	NA	NA	NA	NA	NA	NA	BTX642_Leaves_Control||BTX642_Leaves_Preflowering||BTX642_Roots_Control||BTX642_Roots_Postflowering||BTX642_Roots_Preflowering	0:0:-2.09729224669477:2.06249483882711||0:0:-1.93239896673314:1.96907835760383||0:0:0.0802536491807247:-0.140081522122072||0:0:0:0||0:0:0:0
ACGGTAGTTGGGTTTAGGTACAAGTGG	0.214826	5	GCCCTAGATTTAGTAATTTGGCAACTC	1	ACGGTAGTTGGGTTTAGGTACAAGTGGGCCCTAGATTTAGTAATTTGGCAACTC	1091	26	99	1.21752	7.57929	0.00091659	16	6	51400851	54M	5	1	1	0	0	NA	NA	NA	NA	NA	NA	NA	BTX642_Leaves_Control||BTX642_Leaves_Preflowering||BTX642_Roots_Control||BTX642_Roots_Postflowering||BTX642_Roots_Preflowering	0:0:-2.09729224669477:2.06249483882711||0:0:-1.93239896673314:1.96907835760383||0:0:0.0802536491807247:-0.140081522122072||0:0:0:0||0:0:0:0
ACGGTAGTTGGGTTTAGGTACAAGTGG	0.214826	6	GCCCTAGATTTTGTAATTTGGAAACTC	1	ACGGTAGTTGGGTTTAGGTACAAGTGGGCCCTAGATTTTGTAATTTGGAAACTC	1091	26	99	1.21752	7.57929	0.00091659	16	6	51400851	54M	8	1	1	0	0	NA	NA	NA	NA	NA	NA	NA	BTX642_Leaves_Control||BTX642_Leaves_Preflowering||BTX642_Roots_Control||BTX642_Roots_Postflowering||BTX642_Roots_Preflowering	0:0:-2.09729224669477:2.06249483882711||0:0:-1.93239896673314:1.96907835760383||0:0:0.0802536491807247:-0.140081522122072||0:0:0:0||0:0:0:0
ACGGTAGTTGGGTTTAGGTACAAGTGG	0.214826	7	GCACTCGAGGCCCCTGCAATATGGCAA	1	ACGGTAGTTGGGTTTAGGTACAAGTGGGCACTCGAGGCCCCTGCAATATGGCAA	1091	26	99	1.21752	7.57929	0.00091659	NA	NA	NA	NA	NA	NA	0	0	0	NA	NA	NA	NA	NA	NA	NA	BTX642_Leaves_Control||BTX642_Leaves_Preflowering||BTX642_Roots_Control||BTX642_Roots_Postflowering||BTX642_Roots_Preflowering	0:0:-2.09729224669477:2.06249483882711||0:0:-1.93239896673314:1.96907835760383||0:0:0.0802536491807247:-0.140081522122072||0:0:0:0||0:0:0:0
ACGGTAGTTGGGTTTAGGTACAAGTGG	0.214826	8	GCCCTAGATTTTGTAATATGGCAACTC	1	ACGGTAGTTGGGTTTAGGTACAAGTGGGCCCTAGATTTTGTAATATGGCAACTC	1091	26	99	1.21752	7.57929	0.00091659	16	6	51400851	54M	5	1	1	0	0	NA	NA	NA	NA	NA	NA	NA	BTX642_Leaves_Control||BTX642_Leaves_Preflowering||BTX642_Roots_Control||BTX642_Roots_Postflowering||BTX642_Roots_Preflowering	0:0:-2.09729224669477:2.06249483882711||0:0:-1.93239896673314:1.96907835760383||0:0:0.0802536491807247:-0.140081522122072||0:0:0:0||0:0:0:0
ACGGTAGTTGGGTTTAGGTACAAGTGG	0.214826	9	GCCCTAGATTTTGTAATCTGGCAACTC	1	ACGGTAGTTGGGTTTAGGTACAAGTGGGCCCTAGATTTTGTAATCTGGCAACTC	1091	26	99	1.21752	7.57929	0.00091659	16	6	51400851	54M	5	1	1	0	0	NA	NA	NA	NA	NA	NA	NA	BTX642_Leaves_Control||BTX642_Leaves_Preflowering||BTX642_Roots_Control||BTX642_Roots_Postflowering||BTX642_Roots_Preflowering	0:0:-2.09729224669477:2.06249483882711||0:0:-1.93239896673314:1.96907835760383||0:0:0.0802536491807247:-0.140081522122072||0:0:0:0||0:0:0:0
ACTCTCTCTCTCTCTCTCTCTCTCTCT	0.247258	1	CTCTCTCTCTCTCTCTCTCTCTCTCTC	3736	ACTCTCTCTCTCTCTCTCTCTCTCTCTCTCTCTCTCTCTCTCTCTCTCTCTCTC	10314	2506	198	6.61515	6.6402	0.362226	NA	NA	NA	NA	NA	NA	0	0	0	NA	NA	NA	NA	NA	NA	NA	BTX642_Leaves_Control||BTX642_Leaves_Postflowering||BTX642_Leaves_Preflowering||BTX642_Roots_Control||BTX642_Roots_Postflowering||BTX642_Roots_Preflowering	0:0:11.0816831925556:-1.21031512245767||0:0:10.952589693705:-1.11097078575416||0:0:11.6622801542472:-1.76213396175347||0:0:-10.952589693705:1.11097078575416||0:0:-13.1906419085828:1.12621800928893||0:0:-13.1923556113722:1.12632161985145
ACTCTCTCTCTCTCTCTCTCTCTCTCT	0.247258	10	CTCTCTCTCTCTCCCCGGCCACTAAGC	78	ACTCTCTCTCTCTCTCTCTCTCTCTCTCTCTCTCTCTCTCCCCGGCCACTAAGC	10314	2506	198	6.61515	6.6402	0.00756254	256	7	9788300	43M11S	2	0	1	0	0	NA	NA	NA	NA	NA	NA	NA	BTX642_Leaves_Control||BTX642_Leaves_Postflowering||BTX642_Leaves_Preflowering||BTX642_Roots_Control||BTX642_Roots_Postflowering||BTX642_Roots_Preflowering	0:0:11.0816831925556:-1.21031512245767||0:0:10.952589693705:-1.11097078575416||0:0:11.6622801542472:-1.76213396175347||0:0:-10.952589693705:1.11097078575416||0:0:-13.1906419085828:1.12621800928893||0:0:-13.1923556113722:1.12632161985145
ACTCTCTCTCTCTCTCTCTCTCTCTCT	0.247258	2	CTCTCTCGGGCTACAGAGGCAGCTAGC	921	ACTCTCTCTCTCTCTCTCTCTCTCTCTCTCTCTCGGGCTACAGAGGCAGCTAGC	10314	2506	198	6.61515	6.6402	0.0892961	0	10	60963501	54M	1	0	1	0	0	.,SORBI_3010G276400	NA	NA	NA	NA	NA	NA	BTX642_Leaves_Control||BTX642_Leaves_Postflowering||BTX642_Leaves_Preflowering||BTX642_Roots_Control||BTX642_Roots_Postflowering||BTX642_Roots_Preflowering	0:0:11.0816831925556:-1.21031512245767||0:0:10.952589693705:-1.11097078575416||0:0:11.6622801542472:-1.76213396175347||0:0:-10.952589693705:1.11097078575416||0:0:-13.1906419085828:1.12621800928893||0:0:-13.1923556113722:1.12632161985145
ACTCTCTCTCTCTCTCTCTCTCTCTCT	0.247258	3	CTCTCGGGCTACAGAGGCAGCTAGCAC	208	ACTCTCTCTCTCTCTCTCTCTCTCTCTCTCTCGGGCTACAGAGGCAGCTAGCAC	10314	2506	198	6.61515	6.6402	0.0201668	0	10	60963504	1S53M	1	0	1	0	0	.,SORBI_3010G276400	NA	NA	NA	NA	NA	NA	BTX642_Leaves_Control||BTX642_Leaves_Postflowering||BTX642_Leaves_Preflowering||BTX642_Roots_Control||BTX642_Roots_Postflowering||BTX642_Roots_Preflowering	0:0:11.0816831925556:-1.21031512245767||0:0:10.952589693705:-1.11097078575416||0:0:11.6622801542472:-1.76213396175347||0:0:-10.952589693705:1.11097078575416||0:0:-13.1906419085828:1.12621800928893||0:0:-13.1923556113722:1.12632161985145
ACTCTCTCTCTCTCTCTCTCTCTCTCT	0.247258	4	CTCGACGGAGAGGGTGGGAGCCTGGGA	206	ACTCTCTCTCTCTCTCTCTCTCTCTCTCTCGACGGAGAGGGTGGGAGCCTGGGA	10314	2506	198	6.61515	6.6402	0.0199729	0	7	72160	7S46M1S	1	0	1	0	0	.,SORBI_3007G000400	NA	NA	NA	NA	NA	NA	BTX642_Leaves_Control||BTX642_Leaves_Postflowering||BTX642_Leaves_Preflowering||BTX642_Roots_Control||BTX642_Roots_Postflowering||BTX642_Roots_Preflowering	0:0:11.0816831925556:-1.21031512245767||0:0:10.952589693705:-1.11097078575416||0:0:11.6622801542472:-1.76213396175347||0:0:-10.952589693705:1.11097078575416||0:0:-13.1906419085828:1.12621800928893||0:0:-13.1923556113722:1.12632161985145
ACTCTCTCTCTCTCTCTCTCTCTCTCT	0.247258	5	CTCTCTCTCTCTCTCTCTCTCTCTCTT	120	ACTCTCTCTCTCTCTCTCTCTCTCTCTCTCTCTCTCTCTCTCTCTCTCTCTCTT	10314	2506	198	6.61515	6.6402	0.0116347	NA	NA	NA	NA	NA	NA	0	0	0	NA	NA	NA	NA	NA	NA	NA	BTX642_Leaves_Control||BTX642_Leaves_Postflowering||BTX642_Leaves_Preflowering||BTX642_Roots_Control||BTX642_Roots_Postflowering||BTX642_Roots_Preflowering	0:0:11.0816831925556:-1.21031512245767||0:0:10.952589693705:-1.11097078575416||0:0:11.6622801542472:-1.76213396175347||0:0:-10.952589693705:1.11097078575416||0:0:-13.1906419085828:1.12621800928893||0:0:-13.1923556113722:1.12632161985145
ACTCTCTCTCTCTCTCTCTCTCTCTCT	0.247258	6	CTCTCTCTCTCTCACACACACACACAC	104	ACTCTCTCTCTCTCTCTCTCTCTCTCTCTCTCTCTCTCTCACACACACACACAC	10314	2506	198	6.61515	6.6402	0.0100834	0	9	6734768	54M	2	0	1	0	0	NA	NA	NA	NA	NA	NA	NA	BTX642_Leaves_Control||BTX642_Leaves_Postflowering||BTX642_Leaves_Preflowering||BTX642_Roots_Control||BTX642_Roots_Postflowering||BTX642_Roots_Preflowering	0:0:11.0816831925556:-1.21031512245767||0:0:10.952589693705:-1.11097078575416||0:0:11.6622801542472:-1.76213396175347||0:0:-10.952589693705:1.11097078575416||0:0:-13.1906419085828:1.12621800928893||0:0:-13.1923556113722:1.12632161985145
ACTCTCTCTCTCTCTCTCTCTCTCTCT	0.247258	7	CTCTCTCTCTCTCTCTCTCTCTCTCTG	86	ACTCTCTCTCTCTCTCTCTCTCTCTCTCTCTCTCTCTCTCTCTCTCTCTCTCTG	10314	2506	198	6.61515	6.6402	0.00833818	0	2	69472528	54M	2	0	1	0	0	.,SORBI_3002G323600	NA	NA	NA	NA	NA	NA	BTX642_Leaves_Control||BTX642_Leaves_Postflowering||BTX642_Leaves_Preflowering||BTX642_Roots_Control||BTX642_Roots_Postflowering||BTX642_Roots_Preflowering	0:0:11.0816831925556:-1.21031512245767||0:0:10.952589693705:-1.11097078575416||0:0:11.6622801542472:-1.76213396175347||0:0:-10.952589693705:1.11097078575416||0:0:-13.1906419085828:1.12621800928893||0:0:-13.1923556113722:1.12632161985145
ACTCTCTCTCTCTCTCTCTCTCTCTCT	0.247258	8	CTCTCTCGGGCTACAGAGGCAGCTCGC	84	ACTCTCTCTCTCTCTCTCTCTCTCTCTCTCTCTCGGGCTACAGAGGCAGCTCGC	10314	2506	198	6.61515	6.6402	0.00814427	0	10	60963501	54M	1	1	1	0	0	.,SORBI_3010G276400	NA	NA	NA	NA	NA	NA	BTX642_Leaves_Control||BTX642_Leaves_Postflowering||BTX642_Leaves_Preflowering||BTX642_Roots_Control||BTX642_Roots_Postflowering||BTX642_Roots_Preflowering	0:0:11.0816831925556:-1.21031512245767||0:0:10.952589693705:-1.11097078575416||0:0:11.6622801542472:-1.76213396175347||0:0:-10.952589693705:1.11097078575416||0:0:-13.1906419085828:1.12621800928893||0:0:-13.1923556113722:1.12632161985145
ACTCTCTCTCTCTCTCTCTCTCTCTCT	0.247258	9	CTCTCTCTCTCTCTCTCTCTCTTTCTC	81	ACTCTCTCTCTCTCTCTCTCTCTCTCTCTCTCTCTCTCTCTCTCTCTCTTTCTC	10314	2506	198	6.61515	6.6402	0.0078534	NA	NA	NA	NA	NA	NA	0	0	0	NA	NA	NA	NA	NA	NA	NA	BTX642_Leaves_Control||BTX642_Leaves_Postflowering||BTX642_Leaves_Preflowering||BTX642_Roots_Control||BTX642_Roots_Postflowering||BTX642_Roots_Preflowering	0:0:11.0816831925556:-1.21031512245767||0:0:10.952589693705:-1.11097078575416||0:0:11.6622801542472:-1.76213396175347||0:0:-10.952589693705:1.11097078575416||0:0:-13.1906419085828:1.12621800928893||0:0:-13.1923556113722:1.12632161985145
ACTGACTGGTTGATCACAAGCCTAAAC	0.572486	1	TCCTCCGGCCGGAATTGGGGAAGAAGC	1028	ACTGACTGGTTGATCACAAGCCTAAACTCCTCCGGCCGGAATTGGGGAAGAAGC	3468	158	172	3.54627	13.0871	0.296424	NA	NA	NA	NA	NA	NA	0	0	0	NA	NA	NA	NA	NA	NA	NA	BTX642_Leaves_Control||BTX642_Leaves_Postflowering||BTX642_Leaves_Preflowering||BTX642_Roots_Control||BTX642_Roots_Postflowering||BTX642_Roots_Preflowering	0:0:-1.32383243064672:0.850130143221595||0:0:-0.749137375870869:0.598113112639395||0:0:-0.299607898885779:0.313217436216442||0:0:0.299607898885779:-0.313217436216442||0:0:1.03519630298839:-2.37679143443028||0:0:0.458573648669098:-0.568952408953895
ACTGACTGGTTGATCACAAGCCTAAAC	0.572486	10	TCCTCCTGAGGTGTGGGGGAAATAGCA	70	ACTGACTGGTTGATCACAAGCCTAAACTCCTCCTGAGGTGTGGGGGAAATAGCA	3468	158	172	3.54627	13.0871	0.0201845	16	7	54931601	1S53M	6	0	1	0	0	NA	NA	NA	NA	NA	NA	NA	BTX642_Leaves_Control||BTX642_Leaves_Postflowering||BTX642_Leaves_Preflowering||BTX642_Roots_Control||BTX642_Roots_Postflowering||BTX642_Roots_Preflowering	0:0:-1.32383243064672:0.850130143221595||0:0:-0.749137375870869:0.598113112639395||0:0:-0.299607898885779:0.313217436216442||0:0:0.299607898885779:-0.313217436216442||0:0:1.03519630298839:-2.37679143443028||0:0:0.458573648669098:-0.568952408953895
ACTGACTGGTTGATCACAAGCCTAAAC	0.572486	2	TTCTCCTTAAACCAAATGCTCTTGCTG	1025	ACTGACTGGTTGATCACAAGCCTAAACTTCTCCTTAAACCAAATGCTCTTGCTG	3468	158	172	3.54627	13.0871	0.295559	16	10	9245638	22M695N32M	1	0	1	0	1	NA	NA	NA	NA	NA	NA	NA	BTX642_Leaves_Control||BTX642_Leaves_Postflowering||BTX642_Leaves_Preflowering||BTX642_Roots_Control||BTX642_Roots_Postflowering||BTX642_Roots_Preflowering	0:0:-1.32383243064672:0.850130143221595||0:0:-0.749137375870869:0.598113112639395||0:0:-0.299607898885779:0.313217436216442||0:0:0.299607898885779:-0.313217436216442||0:0:1.03519630298839:-2.37679143443028||0:0:0.458573648669098:-0.568952408953895
ACTGACTGGTTGATCACAAGCCTAAAC	0.572486	3	TTCTCCTCAATCCAATTGCTCTTGCTT	239	ACTGACTGGTTGATCACAAGCCTAAACTTCTCCTCAATCCAATTGCTCTTGCTT	3468	158	172	3.54627	13.0871	0.0689158	0	3	52731672	32M695N22M	3	0	1	0	1	NA	NA	NA	NA	NA	NA	NA	BTX642_Leaves_Control||BTX642_Leaves_Postflowering||BTX642_Leaves_Preflowering||BTX642_Roots_Control||BTX642_Roots_Postflowering||BTX642_Roots_Preflowering	0:0:-1.32383243064672:0.850130143221595||0:0:-0.749137375870869:0.598113112639395||0:0:-0.299607898885779:0.313217436216442||0:0:0.299607898885779:-0.313217436216442||0:0:1.03519630298839:-2.37679143443028||0:0:0.458573648669098:-0.568952408953895
ACTGACTGGTTGATCACAAGCCTAAAC	0.572486	4	TTCTCCTTAAAATCTGCCATGTCGTCC	153	ACTGACTGGTTGATCACAAGCCTAAACTTCTCCTTAAAATCTGCCATGTCGTCC	3468	158	172	3.54627	13.0871	0.0441176	16	10	9245654	16S6M695N32M	1	0	1	0	1	NA	NA	NA	NA	NA	NA	NA	BTX642_Leaves_Control||BTX642_Leaves_Postflowering||BTX642_Leaves_Preflowering||BTX642_Roots_Control||BTX642_Roots_Postflowering||BTX642_Roots_Preflowering	0:0:-1.32383243064672:0.850130143221595||0:0:-0.749137375870869:0.598113112639395||0:0:-0.299607898885779:0.313217436216442||0:0:0.299607898885779:-0.313217436216442||0:0:1.03519630298839:-2.37679143443028||0:0:0.458573648669098:-0.568952408953895
ACTGACTGGTTGATCACAAGCCTAAAC	0.572486	5	TCCTCACTTGTGTTTAGTCCGGGGAAG	109	ACTGACTGGTTGATCACAAGCCTAAACTCCTCACTTGTGTTTAGTCCGGGGAAG	3468	158	172	3.54627	13.0871	0.0314302	16	3	56963849	22M481731N32M	1	3	1	0	1	NA	NA	NA	NA	NA	NA	NA	BTX642_Leaves_Control||BTX642_Leaves_Postflowering||BTX642_Leaves_Preflowering||BTX642_Roots_Control||BTX642_Roots_Postflowering||BTX642_Roots_Preflowering	0:0:-1.32383243064672:0.850130143221595||0:0:-0.749137375870869:0.598113112639395||0:0:-0.299607898885779:0.313217436216442||0:0:0.299607898885779:-0.313217436216442||0:0:1.03519630298839:-2.37679143443028||0:0:0.458573648669098:-0.568952408953895
ACTGACTGGTTGATCACAAGCCTAAAC	0.572486	6	TTCTCCTTGATCCAAATGCTCTTGCTG	103	ACTGACTGGTTGATCACAAGCCTAAACTTCTCCTTGATCCAAATGCTCTTGCTG	3468	158	172	3.54627	13.0871	0.0297001	0	5	56405789	32M694N22M	1	0	1	0	1	NA	NA	NA	NA	NA	NA	NA	BTX642_Leaves_Control||BTX642_Leaves_Postflowering||BTX642_Leaves_Preflowering||BTX642_Roots_Control||BTX642_Roots_Postflowering||BTX642_Roots_Preflowering	0:0:-1.32383243064672:0.850130143221595||0:0:-0.749137375870869:0.598113112639395||0:0:-0.299607898885779:0.313217436216442||0:0:0.299607898885779:-0.313217436216442||0:0:1.03519630298839:-2.37679143443028||0:0:0.458573648669098:-0.568952408953895
ACTGACTGGTTGATCACAAGCCTAAAC	0.572486	7	TTCTCCTTAATCCAATTGCTCTTGCTT	95	ACTGACTGGTTGATCACAAGCCTAAACTTCTCCTTAATCCAATTGCTCTTGCTT	3468	158	172	3.54627	13.0871	0.0273933	272	10	10685902	1S21M709N32M	3	0	1	0	1	NA	NA	NA	NA	NA	NA	NA	BTX642_Leaves_Control||BTX642_Leaves_Postflowering||BTX642_Leaves_Preflowering||BTX642_Roots_Control||BTX642_Roots_Postflowering||BTX642_Roots_Preflowering	0:0:-1.32383243064672:0.850130143221595||0:0:-0.749137375870869:0.598113112639395||0:0:-0.299607898885779:0.313217436216442||0:0:0.299607898885779:-0.313217436216442||0:0:1.03519630298839:-2.37679143443028||0:0:0.458573648669098:-0.568952408953895
ACTGACTGGTTGATCACAAGCCTAAAC	0.572486	8	TTCTCCTGAGGTTTGGGGGAAATAGCA	91	ACTGACTGGTTGATCACAAGCCTAAACTTCTCCTGAGGTTTGGGGGAAATAGCA	3468	158	172	3.54627	13.0871	0.0262399	NA	NA	NA	NA	NA	NA	0	0	0	NA	NA	NA	NA	NA	NA	NA	BTX642_Leaves_Control||BTX642_Leaves_Postflowering||BTX642_Leaves_Preflowering||BTX642_Roots_Control||BTX642_Roots_Postflowering||BTX642_Roots_Preflowering	0:0:-1.32383243064672:0.850130143221595||0:0:-0.749137375870869:0.598113112639395||0:0:-0.299607898885779:0.313217436216442||0:0:0.299607898885779:-0.313217436216442||0:0:1.03519630298839:-2.37679143443028||0:0:0.458573648669098:-0.568952408953895
ACTGACTGGTTGATCACAAGCCTAAAC	0.572486	9	TTCTCCTTCAGATTCAGCACAAACGAA	87	ACTGACTGGTTGATCACAAGCCTAAACTTCTCCTTCAGATTCAGCACAAACGAA	3468	158	172	3.54627	13.0871	0.0250865	16	5	63732821	2S20M723640N32M	2	1	1	0	1	.,SORBI_3005G161900	NA	NA	NA	NA	NA	NA	BTX642_Leaves_Control||BTX642_Leaves_Postflowering||BTX642_Leaves_Preflowering||BTX642_Roots_Control||BTX642_Roots_Postflowering||BTX642_Roots_Preflowering	0:0:-1.32383243064672:0.850130143221595||0:0:-0.749137375870869:0.598113112639395||0:0:-0.299607898885779:0.313217436216442||0:0:0.299607898885779:-0.313217436216442||0:0:1.03519630298839:-2.37679143443028||0:0:0.458573648669098:-0.568952408953895
ACTGCTGCCGCCGCCGCCGCCGCCGCC	0.527335	1	GTCCCTGCTGGCACTGGCAGCGACACG	998	ACTGCTGCCGCCGCCGCCGCCGCCGCCGTCCCTGCTGGCACTGGCAGCGACACG	1648	54	105	1.35244	7.40959	0.605583	NA	NA	NA	NA	NA	NA	0	0	0	NA	NA	NA	NA	NA	NA	NA	BTX642_Leaves_Control||BTX642_Leaves_Postflowering||BTX642_Leaves_Preflowering||BTX642_Roots_Postflowering||BTX642_Roots_Preflowering	0:0:-3.59144086107884:1.27427057825684||0:0:0:0||0:0:-0.105238882326677:0.0673123648904211||0:0:3.4198615496548:-12.8818982610914||0:0:3.50688745501343:-15.8264636366912
ACTGCTGCCGCCGCCGCCGCCGCCGCC	0.527335	10	GTCCCAGCTGGCACTGGCGGCGACACG	1	ACTGCTGCCGCCGCCGCCGCCGCCGCCGTCCCAGCTGGCACTGGCGGCGACACG	1648	54	105	1.35244	7.40959	0.000606796	NA	NA	NA	NA	NA	NA	0	0	0	NA	NA	NA	NA	NA	NA	NA	BTX642_Leaves_Control||BTX642_Leaves_Postflowering||BTX642_Leaves_Preflowering||BTX642_Roots_Postflowering||BTX642_Roots_Preflowering	0:0:-3.59144086107884:1.27427057825684||0:0:0:0||0:0:-0.105238882326677:0.0673123648904211||0:0:3.4198615496548:-12.8818982610914||0:0:3.50688745501343:-15.8264636366912
ACTGCTGCCGCCGCCGCCGCCGCCGCC	0.527335	2	TCGCCGCGCGAACAACAGAAGCACTCT	589	ACTGCTGCCGCCGCCGCCGCCGCCGCCTCGCCGCGCGAACAACAGAAGCACTCT	1648	54	105	1.35244	7.40959	0.357403	16	8	61049383	54M	1	0	1	0	0	.,SORBI_3008G176300	NA	NA	NA	NA	NA	NA	BTX642_Leaves_Control||BTX642_Leaves_Postflowering||BTX642_Leaves_Preflowering||BTX642_Roots_Postflowering||BTX642_Roots_Preflowering	0:0:-3.59144086107884:1.27427057825684||0:0:0:0||0:0:-0.105238882326677:0.0673123648904211||0:0:3.4198615496548:-12.8818982610914||0:0:3.50688745501343:-15.8264636366912
ACTGCTGCCGCCGCCGCCGCCGCCGCC	0.527335	3	GTCCCTGCTGGCACTGACAGCGACACG	3	ACTGCTGCCGCCGCCGCCGCCGCCGCCGTCCCTGCTGGCACTGACAGCGACACG	1648	54	105	1.35244	7.40959	0.00182039	NA	NA	NA	NA	NA	NA	0	0	0	NA	NA	NA	NA	NA	NA	NA	BTX642_Leaves_Control||BTX642_Leaves_Postflowering||BTX642_Leaves_Preflowering||BTX642_Roots_Postflowering||BTX642_Roots_Preflowering	0:0:-3.59144086107884:1.27427057825684||0:0:0:0||0:0:-0.105238882326677:0.0673123648904211||0:0:3.4198615496548:-12.8818982610914||0:0:3.50688745501343:-15.8264636366912
ACTGCTGCCGCCGCCGCCGCCGCCGCC	0.527335	4	GTCCCTGCTGGAACTGGCAGCGACACG	3	ACTGCTGCCGCCGCCGCCGCCGCCGCCGTCCCTGCTGGAACTGGCAGCGACACG	1648	54	105	1.35244	7.40959	0.00182039	NA	NA	NA	NA	NA	NA	0	0	0	NA	NA	NA	NA	NA	NA	NA	BTX642_Leaves_Control||BTX642_Leaves_Postflowering||BTX642_Leaves_Preflowering||BTX642_Roots_Postflowering||BTX642_Roots_Preflowering	0:0:-3.59144086107884:1.27427057825684||0:0:0:0||0:0:-0.105238882326677:0.0673123648904211||0:0:3.4198615496548:-12.8818982610914||0:0:3.50688745501343:-15.8264636366912
ACTGCTGCCGCCGCCGCCGCCGCCGCC	0.527335	5	GTCCCTGCTGGCGCTGGCAGCGACACG	2	ACTGCTGCCGCCGCCGCCGCCGCCGCCGTCCCTGCTGGCGCTGGCAGCGACACG	1648	54	105	1.35244	7.40959	0.00121359	NA	NA	NA	NA	NA	NA	0	1	0	NA	NA	NA	NA	NA	NA	NA	BTX642_Leaves_Control||BTX642_Leaves_Postflowering||BTX642_Leaves_Preflowering||BTX642_Roots_Postflowering||BTX642_Roots_Preflowering	0:0:-3.59144086107884:1.27427057825684||0:0:0:0||0:0:-0.105238882326677:0.0673123648904211||0:0:3.4198615496548:-12.8818982610914||0:0:3.50688745501343:-15.8264636366912
ACTGCTGCCGCCGCCGCCGCCGCCGCC	0.527335	6	GTCCCTGCTGGCACTGGCAGCGACCCG	2	ACTGCTGCCGCCGCCGCCGCCGCCGCCGTCCCTGCTGGCACTGGCAGCGACCCG	1648	54	105	1.35244	7.40959	0.00121359	NA	NA	NA	NA	NA	NA	0	0	0	NA	NA	NA	NA	NA	NA	NA	BTX642_Leaves_Control||BTX642_Leaves_Postflowering||BTX642_Leaves_Preflowering||BTX642_Roots_Postflowering||BTX642_Roots_Preflowering	0:0:-3.59144086107884:1.27427057825684||0:0:0:0||0:0:-0.105238882326677:0.0673123648904211||0:0:3.4198615496548:-12.8818982610914||0:0:3.50688745501343:-15.8264636366912
ACTGCTGCCGCCGCCGCCGCCGCCGCC	0.527335	7	TCGCCGCGCGAACAACAGAAGCCCTCT	2	ACTGCTGCCGCCGCCGCCGCCGCCGCCTCGCCGCGCGAACAACAGAAGCCCTCT	1648	54	105	1.35244	7.40959	0.00121359	16	8	61049383	54M	1	1	1	0	0	.,SORBI_3008G176300	NA	NA	NA	NA	NA	NA	BTX642_Leaves_Control||BTX642_Leaves_Postflowering||BTX642_Leaves_Preflowering||BTX642_Roots_Postflowering||BTX642_Roots_Preflowering	0:0:-3.59144086107884:1.27427057825684||0:0:0:0||0:0:-0.105238882326677:0.0673123648904211||0:0:3.4198615496548:-12.8818982610914||0:0:3.50688745501343:-15.8264636366912
ACTGCTGCCGCCGCCGCCGCCGCCGCC	0.527335	8	GTCCCTGCTAGCACTGGCAGCGACACG	2	ACTGCTGCCGCCGCCGCCGCCGCCGCCGTCCCTGCTAGCACTGGCAGCGACACG	1648	54	105	1.35244	7.40959	0.00121359	NA	NA	NA	NA	NA	NA	0	1	0	NA	NA	NA	NA	NA	NA	NA	BTX642_Leaves_Control||BTX642_Leaves_Postflowering||BTX642_Leaves_Preflowering||BTX642_Roots_Postflowering||BTX642_Roots_Preflowering	0:0:-3.59144086107884:1.27427057825684||0:0:0:0||0:0:-0.105238882326677:0.0673123648904211||0:0:3.4198615496548:-12.8818982610914||0:0:3.50688745501343:-15.8264636366912
ACTGCTGCCGCCGCCGCCGCCGCCGCC	0.527335	9	GTCCCTGCTGGCACTGGCAGCCACACG	2	ACTGCTGCCGCCGCCGCCGCCGCCGCCGTCCCTGCTGGCACTGGCAGCCACACG	1648	54	105	1.35244	7.40959	0.00121359	NA	NA	NA	NA	NA	NA	0	0	0	NA	NA	NA	NA	NA	NA	NA	BTX642_Leaves_Control||BTX642_Leaves_Postflowering||BTX642_Leaves_Preflowering||BTX642_Roots_Postflowering||BTX642_Roots_Preflowering	0:0:-3.59144086107884:1.27427057825684||0:0:0:0||0:0:-0.105238882326677:0.0673123648904211||0:0:3.4198615496548:-12.8818982610914||0:0:3.50688745501343:-15.8264636366912
ACTGTGCAATTAGTTTTTATTTTTGTC	0.402692	1	TATATTTAGTACCCCTAATGTGGCAGT	2153	ACTGTGCAATTAGTTTTTATTTTTGTCTATATTTAGTACCCCTAATGTGGCAGT	6081	193	196	3.35318	7.76731	0.354054	16	1	7541797	54M	1	0	1	0	0	.,SORBI_3001G098301	NA	NA	NA	NA	NA	NA	BTX642_Leaves_Control||BTX642_Leaves_Postflowering||BTX642_Leaves_Preflowering||BTX642_Roots_Control||BTX642_Roots_Postflowering||BTX642_Roots_Preflowering	0:0:-0.791798780320202:0.220062810574866||0:0:-1.90404753362388:0.407570561203743||0:0:-1.27889776701933:0.310415265157078||0:0:2.56158537041991:-1.36303459187402||0:0:1.11373429386173:-0.353661629626156||0:0:0.791798780320202:-0.220062810574866
ACTGTGCAATTAGTTTTTATTTTTGTC	0.402692	10	TATATTTAATACTTCATGTATGTGTAT	79	ACTGTGCAATTAGTTTTTATTTTTGTCTATATTTAATACTTCATGTATGTGTAT	6081	193	196	3.35318	7.76731	0.0129913	16	1	71727941	54M	2	0	1	0	0	.,SORBI_3001G368500	NA	NA	NA	NA	NA	NA	BTX642_Leaves_Control||BTX642_Leaves_Postflowering||BTX642_Leaves_Preflowering||BTX642_Roots_Control||BTX642_Roots_Postflowering||BTX642_Roots_Preflowering	0:0:-0.791798780320202:0.220062810574866||0:0:-1.90404753362388:0.407570561203743||0:0:-1.27889776701933:0.310415265157078||0:0:2.56158537041991:-1.36303459187402||0:0:1.11373429386173:-0.353661629626156||0:0:0.791798780320202:-0.220062810574866
ACTGTGCAATTAGTTTTTATTTTTGTC	0.402692	2	TATATTTAATACTTCATGCATGTGTCT	959	ACTGTGCAATTAGTTTTTATTTTTGTCTATATTTAATACTTCATGCATGTGTCT	6081	193	196	3.35318	7.76731	0.157704	NA	NA	NA	NA	NA	NA	0	0	0	NA	NA	NA	NA	NA	NA	NA	BTX642_Leaves_Control||BTX642_Leaves_Postflowering||BTX642_Leaves_Preflowering||BTX642_Roots_Control||BTX642_Roots_Postflowering||BTX642_Roots_Preflowering	0:0:-0.791798780320202:0.220062810574866||0:0:-1.90404753362388:0.407570561203743||0:0:-1.27889776701933:0.310415265157078||0:0:2.56158537041991:-1.36303459187402||0:0:1.11373429386173:-0.353661629626156||0:0:0.791798780320202:-0.220062810574866
ACTGTGCAATTAGTTTTTATTTTTGTC	0.402692	3	TATATTTAATATTTCATGCATGTGTCT	732	ACTGTGCAATTAGTTTTTATTTTTGTCTATATTTAATATTTCATGCATGTGTCT	6081	193	196	3.35318	7.76731	0.120375	0	6	42540534	54M	5	0	1	0	0	.,SORBI_3001G329800	NA	NA	NA	NA	NA	NA	BTX642_Leaves_Control||BTX642_Leaves_Postflowering||BTX642_Leaves_Preflowering||BTX642_Roots_Control||BTX642_Roots_Postflowering||BTX642_Roots_Preflowering	0:0:-0.791798780320202:0.220062810574866||0:0:-1.90404753362388:0.407570561203743||0:0:-1.27889776701933:0.310415265157078||0:0:2.56158537041991:-1.36303459187402||0:0:1.11373429386173:-0.353661629626156||0:0:0.791798780320202:-0.220062810574866
ACTGTGCAATTAGTTTTTATTTTTGTC	0.402692	4	TATATTTAATACTTCATGCATGGGCCT	529	ACTGTGCAATTAGTTTTTATTTTTGTCTATATTTAATACTTCATGCATGGGCCT	6081	193	196	3.35318	7.76731	0.0869923	0	4	63912819	54M	1	0	1	0	0	NA	NA	NA	NA	NA	NA	NA	BTX642_Leaves_Control||BTX642_Leaves_Postflowering||BTX642_Leaves_Preflowering||BTX642_Roots_Control||BTX642_Roots_Postflowering||BTX642_Roots_Preflowering	0:0:-0.791798780320202:0.220062810574866||0:0:-1.90404753362388:0.407570561203743||0:0:-1.27889776701933:0.310415265157078||0:0:2.56158537041991:-1.36303459187402||0:0:1.11373429386173:-0.353661629626156||0:0:0.791798780320202:-0.220062810574866
ACTGTGCAATTAGTTTTTATTTTTGTC	0.402692	5	TATATTTAGTACTTCATGCATGTGTCT	412	ACTGTGCAATTAGTTTTTATTTTTGTCTATATTTAGTACTTCATGCATGTGTCT	6081	193	196	3.35318	7.76731	0.067752	NA	NA	NA	NA	NA	NA	0	0	0	NA	NA	NA	NA	NA	NA	NA	BTX642_Leaves_Control||BTX642_Leaves_Postflowering||BTX642_Leaves_Preflowering||BTX642_Roots_Control||BTX642_Roots_Postflowering||BTX642_Roots_Preflowering	0:0:-0.791798780320202:0.220062810574866||0:0:-1.90404753362388:0.407570561203743||0:0:-1.27889776701933:0.310415265157078||0:0:2.56158537041991:-1.36303459187402||0:0:1.11373429386173:-0.353661629626156||0:0:0.791798780320202:-0.220062810574866
ACTGTGCAATTAGTTTTTATTTTTGTC	0.402692	6	TATATTTAATACTTCATGTATGTGTCT	234	ACTGTGCAATTAGTTTTTATTTTTGTCTATATTTAATACTTCATGTATGTGTCT	6081	193	196	3.35318	7.76731	0.0384805	0	7	63797608	54M	5	0	1	0	0	.,SORBI_3001G273400	NA	NA	NA	NA	NA	NA	BTX642_Leaves_Control||BTX642_Leaves_Postflowering||BTX642_Leaves_Preflowering||BTX642_Roots_Control||BTX642_Roots_Postflowering||BTX642_Roots_Preflowering	0:0:-0.791798780320202:0.220062810574866||0:0:-1.90404753362388:0.407570561203743||0:0:-1.27889776701933:0.310415265157078||0:0:2.56158537041991:-1.36303459187402||0:0:1.11373429386173:-0.353661629626156||0:0:0.791798780320202:-0.220062810574866
ACTGTGCAATTAGTTTTTATTTTTGTC	0.402692	7	TATATTTAATGTTTCATGCATGTGCCG	202	ACTGTGCAATTAGTTTTTATTTTTGTCTATATTTAATGTTTCATGCATGTGCCG	6081	193	196	3.35318	7.76731	0.0332182	16	1	69195738	54M	1	0	1	0	0	.,SORBI_3001G407800	NA	NA	NA	NA	NA	NA	BTX642_Leaves_Control||BTX642_Leaves_Postflowering||BTX642_Leaves_Preflowering||BTX642_Roots_Control||BTX642_Roots_Postflowering||BTX642_Roots_Preflowering	0:0:-0.791798780320202:0.220062810574866||0:0:-1.90404753362388:0.407570561203743||0:0:-1.27889776701933:0.310415265157078||0:0:2.56158537041991:-1.36303459187402||0:0:1.11373429386173:-0.353661629626156||0:0:0.791798780320202:-0.220062810574866
ACTGTGCAATTAGTTTTTATTTTTGTC	0.402692	8	TATATTTAATATTTTATGCATGCGTTT	174	ACTGTGCAATTAGTTTTTATTTTTGTCTATATTTAATATTTTATGCATGCGTTT	6081	193	196	3.35318	7.76731	0.0286137	16	5	2245764	2S52M	2	0	1	0	0	NA	NA	NA	NA	NA	NA	NA	BTX642_Leaves_Control||BTX642_Leaves_Postflowering||BTX642_Leaves_Preflowering||BTX642_Roots_Control||BTX642_Roots_Postflowering||BTX642_Roots_Preflowering	0:0:-0.791798780320202:0.220062810574866||0:0:-1.90404753362388:0.407570561203743||0:0:-1.27889776701933:0.310415265157078||0:0:2.56158537041991:-1.36303459187402||0:0:1.11373429386173:-0.353661629626156||0:0:0.791798780320202:-0.220062810574866
ACTGTGCAATTAGTTTTTATTTTTGTC	0.402692	9	TACATTTAATACTCCATGCATATGTCT	107	ACTGTGCAATTAGTTTTTATTTTTGTCTACATTTAATACTCCATGCATATGTCT	6081	193	196	3.35318	7.76731	0.0175958	16	3	3705330	54M	1	0	1	0	0	.,SORBI_3003G039700	NA	NA	NA	NA	NA	NA	BTX642_Leaves_Control||BTX642_Leaves_Postflowering||BTX642_Leaves_Preflowering||BTX642_Roots_Control||BTX642_Roots_Postflowering||BTX642_Roots_Preflowering	0:0:-0.791798780320202:0.220062810574866||0:0:-1.90404753362388:0.407570561203743||0:0:-1.27889776701933:0.310415265157078||0:0:2.56158537041991:-1.36303459187402||0:0:1.11373429386173:-0.353661629626156||0:0:0.791798780320202:-0.220062810574866
ACTTCATTTTCTCGAAAAGCGCCGAAT	0.337295	1	CCCGCCTCGCAAGCTCGGCGGGAGGGA	780	ACTTCATTTTCTCGAAAAGCGCCGAATCCCGCCTCGCAAGCTCGGCGGGAGGGA	1692	67	148	1.89197	8.74409	0.460993	NA	NA	NA	NA	NA	NA	0	0	0	NA	NA	NA	NA	NA	NA	NA	BTX642_Leaves_Control||BTX642_Leaves_Postflowering||BTX642_Leaves_Preflowering||BTX642_Roots_Control||BTX642_Roots_Postflowering||BTX642_Roots_Preflowering	0:0:3.22706297443547:-3.52319273219224||0:0:1.81543319384176:-1.09765467583966||0:0:2.601563247554:-2.2148558425917||0:0:-2.99224690060224:1.39139699184837||0:0:-1.81543319384176:1.09765467583966||0:0:-3.9383519825769:1.56605688634953
ACTTCATTTTCTCGAAAAGCGCCGAAT	0.337295	10	CAATCCTCTCTCTACCCTTCAAACTCC	3	ACTTCATTTTCTCGAAAAGCGCCGAATCAATCCTCTCTCTACCCTTCAAACTCC	1692	67	148	1.89197	8.74409	0.00177305	16	4	43956819	54M	1	1	1	0	0	.,SORBI_3004G144500	NA	NA	NA	NA	NA	NA	BTX642_Leaves_Control||BTX642_Leaves_Postflowering||BTX642_Leaves_Preflowering||BTX642_Roots_Control||BTX642_Roots_Postflowering||BTX642_Roots_Preflowering	0:0:3.22706297443547:-3.52319273219224||0:0:1.81543319384176:-1.09765467583966||0:0:2.601563247554:-2.2148558425917||0:0:-2.99224690060224:1.39139699184837||0:0:-1.81543319384176:1.09765467583966||0:0:-3.9383519825769:1.56605688634953
ACTTCATTTTCTCGAAAAGCGCCGAAT	0.337295	2	CCATCCTCTCTCTACCCTTCAAACTCC	729	ACTTCATTTTCTCGAAAAGCGCCGAATCCATCCTCTCTCTACCCTTCAAACTCC	1692	67	148	1.89197	8.74409	0.430851	16	1	55337257	54M	3	1	1	0	0	NA	NA	NA	NA	NA	NA	NA	BTX642_Leaves_Control||BTX642_Leaves_Postflowering||BTX642_Leaves_Preflowering||BTX642_Roots_Control||BTX642_Roots_Postflowering||BTX642_Roots_Preflowering	0:0:3.22706297443547:-3.52319273219224||0:0:1.81543319384176:-1.09765467583966||0:0:2.601563247554:-2.2148558425917||0:0:-2.99224690060224:1.39139699184837||0:0:-1.81543319384176:1.09765467583966||0:0:-3.9383519825769:1.56605688634953
ACTTCATTTTCTCGAAAAGCGCCGAAT	0.337295	3	CCTGCCTCGCAAGCTCGGCGGGAGGGA	38	ACTTCATTTTCTCGAAAAGCGCCGAATCCTGCCTCGCAAGCTCGGCGGGAGGGA	1692	67	148	1.89197	8.74409	0.0224586	NA	NA	NA	NA	NA	NA	0	0	0	NA	NA	NA	NA	NA	NA	NA	BTX642_Leaves_Control||BTX642_Leaves_Postflowering||BTX642_Leaves_Preflowering||BTX642_Roots_Control||BTX642_Roots_Postflowering||BTX642_Roots_Preflowering	0:0:3.22706297443547:-3.52319273219224||0:0:1.81543319384176:-1.09765467583966||0:0:2.601563247554:-2.2148558425917||0:0:-2.99224690060224:1.39139699184837||0:0:-1.81543319384176:1.09765467583966||0:0:-3.9383519825769:1.56605688634953
ACTTCATTTTCTCGAAAAGCGCCGAAT	0.337295	4	CCCGAGAGAGGAACCCATCCCCTCTCT	35	ACTTCATTTTCTCGAAAAGCGCCGAATCCCGAGAGAGGAACCCATCCCCTCTCT	1692	67	148	1.89197	8.74409	0.0206856	0	7	58089714	54M	1	0	1	0	0	.,SORBI_3007G149700	NA	NA	NA	NA	NA	NA	BTX642_Leaves_Control||BTX642_Leaves_Postflowering||BTX642_Leaves_Preflowering||BTX642_Roots_Control||BTX642_Roots_Postflowering||BTX642_Roots_Preflowering	0:0:3.22706297443547:-3.52319273219224||0:0:1.81543319384176:-1.09765467583966||0:0:2.601563247554:-2.2148558425917||0:0:-2.99224690060224:1.39139699184837||0:0:-1.81543319384176:1.09765467583966||0:0:-3.9383519825769:1.56605688634953
ACTTCATTTTCTCGAAAAGCGCCGAAT	0.337295	5	CCCGTCTCGCAAGCTCGGCGGGAGGGA	9	ACTTCATTTTCTCGAAAAGCGCCGAATCCCGTCTCGCAAGCTCGGCGGGAGGGA	1692	67	148	1.89197	8.74409	0.00531915	16	6	47691679	1S53M	2	0	1	0	0	NA	NA	NA	NA	NA	NA	NA	BTX642_Leaves_Control||BTX642_Leaves_Postflowering||BTX642_Leaves_Preflowering||BTX642_Roots_Control||BTX642_Roots_Postflowering||BTX642_Roots_Preflowering	0:0:3.22706297443547:-3.52319273219224||0:0:1.81543319384176:-1.09765467583966||0:0:2.601563247554:-2.2148558425917||0:0:-2.99224690060224:1.39139699184837||0:0:-1.81543319384176:1.09765467583966||0:0:-3.9383519825769:1.56605688634953
ACTTCATTTTCTCGAAAAGCGCCGAAT	0.337295	6	CCCGCCTCGCAAACTCGGCGGGAGGGA	9	ACTTCATTTTCTCGAAAAGCGCCGAATCCCGCCTCGCAAACTCGGCGGGAGGGA	1692	67	148	1.89197	8.74409	0.00531915	0	9	48780079	53M1S	6	1	1	0	0	NA	NA	NA	NA	NA	NA	NA	BTX642_Leaves_Control||BTX642_Leaves_Postflowering||BTX642_Leaves_Preflowering||BTX642_Roots_Control||BTX642_Roots_Postflowering||BTX642_Roots_Preflowering	0:0:3.22706297443547:-3.52319273219224||0:0:1.81543319384176:-1.09765467583966||0:0:2.601563247554:-2.2148558425917||0:0:-2.99224690060224:1.39139699184837||0:0:-1.81543319384176:1.09765467583966||0:0:-3.9383519825769:1.56605688634953
ACTTCATTTTCTCGAAAAGCGCCGAAT	0.337295	7	CCCGCCGAGCTTGCAAGTGTGTTCACA	7	ACTTCATTTTCTCGAAAAGCGCCGAATCCCGCCGAGCTTGCAAGTGTGTTCACA	1692	67	148	1.89197	8.74409	0.00413712	0	1	1655173	48M6S	1	1	1	0	0	NA	NA	NA	NA	NA	NA	NA	BTX642_Leaves_Control||BTX642_Leaves_Postflowering||BTX642_Leaves_Preflowering||BTX642_Roots_Control||BTX642_Roots_Postflowering||BTX642_Roots_Preflowering	0:0:3.22706297443547:-3.52319273219224||0:0:1.81543319384176:-1.09765467583966||0:0:2.601563247554:-2.2148558425917||0:0:-2.99224690060224:1.39139699184837||0:0:-1.81543319384176:1.09765467583966||0:0:-3.9383519825769:1.56605688634953
ACTTCATTTTCTCGAAAAGCGCCGAAT	0.337295	8	CCCACCTCGCAAGCTCGGCAGGAAGGA	7	ACTTCATTTTCTCGAAAAGCGCCGAATCCCACCTCGCAAGCTCGGCAGGAAGGA	1692	67	148	1.89197	8.74409	0.00413712	0	7	64276628	53M1S	1	0	1	0	0	NA	NA	NA	NA	NA	NA	NA	BTX642_Leaves_Control||BTX642_Leaves_Postflowering||BTX642_Leaves_Preflowering||BTX642_Roots_Control||BTX642_Roots_Postflowering||BTX642_Roots_Preflowering	0:0:3.22706297443547:-3.52319273219224||0:0:1.81543319384176:-1.09765467583966||0:0:2.601563247554:-2.2148558425917||0:0:-2.99224690060224:1.39139699184837||0:0:-1.81543319384176:1.09765467583966||0:0:-3.9383519825769:1.56605688634953
ACTTCATTTTCTCGAAAAGCGCCGAAT	0.337295	9	ACATCCTCTCTCTACCCTTCAAACTCC	4	ACTTCATTTTCTCGAAAAGCGCCGAATACATCCTCTCTCTACCCTTCAAACTCC	1692	67	148	1.89197	8.74409	0.00236407	0	4	11741603	28M36N26M	1	0	1	0	1	NA	NA	NA	NA	NA	NA	NA	BTX642_Leaves_Control||BTX642_Leaves_Postflowering||BTX642_Leaves_Preflowering||BTX642_Roots_Control||BTX642_Roots_Postflowering||BTX642_Roots_Preflowering	0:0:3.22706297443547:-3.52319273219224||0:0:1.81543319384176:-1.09765467583966||0:0:2.601563247554:-2.2148558425917||0:0:-2.99224690060224:1.39139699184837||0:0:-1.81543319384176:1.09765467583966||0:0:-3.9383519825769:1.56605688634953
ACTTGGAGTCTTATTTTTTCTACCTCT	0.395645	1	TTATTGGGAGTGCCGTAAGCATCCGCG	9221	ACTTGGAGTCTTATTTTTTCTACCTCTTTATTGGGAGTGCCGTAAGCATCCGCG	19391	398	198	2.74739	9.77082	0.47553	16	1	6707571	25M83N29M	1	0	1	0	1	.,SORBI_3001G086500	NA	NA	NA	NA	NA	NA	BTX642_Leaves_Control||BTX642_Leaves_Postflowering||BTX642_Leaves_Preflowering||BTX642_Roots_Control||BTX642_Roots_Postflowering||BTX642_Roots_Preflowering	0:0:0.71237643486744:-1.514045569992||0:0:1.3160634204229:-3.8159012864543||0:0:0.359264475809201:-0.609030152015618||0:0:-0.960428342580605:1.23950851593669||0:0:-0.359264475809201:0.609030152015618||0:0:-1.97352071627646:1.88808673571369
ACTTGGAGTCTTATTTTTTCTACCTCT	0.395645	10	TTCTTCAATAAATATACTGCCATATCA	101	ACTTGGAGTCTTATTTTTTCTACCTCTTTCTTCAATAAATATACTGCCATATCA	19391	398	198	2.74739	9.77082	0.0052086	0	2	50263417	53M1S	1	0	1	0	0	.,SORBI_3002G162400	NA	NA	NA	NA	NA	NA	BTX642_Leaves_Control||BTX642_Leaves_Postflowering||BTX642_Leaves_Preflowering||BTX642_Roots_Control||BTX642_Roots_Postflowering||BTX642_Roots_Preflowering	0:0:0.71237643486744:-1.514045569992||0:0:1.3160634204229:-3.8159012864543||0:0:0.359264475809201:-0.609030152015618||0:0:-0.960428342580605:1.23950851593669||0:0:-0.359264475809201:0.609030152015618||0:0:-1.97352071627646:1.88808673571369
ACTTGGAGTCTTATTTTTTCTACCTCT	0.395645	2	TTCTTCAATAAATATACTGCCACAACA	3391	ACTTGGAGTCTTATTTTTTCTACCTCTTTCTTCAATAAATATACTGCCACAACA	19391	398	198	2.74739	9.77082	0.174875	NA	NA	NA	NA	NA	NA	0	0	0	NA	NA	NA	NA	NA	NA	NA	BTX642_Leaves_Control||BTX642_Leaves_Postflowering||BTX642_Leaves_Preflowering||BTX642_Roots_Control||BTX642_Roots_Postflowering||BTX642_Roots_Preflowering	0:0:0.71237643486744:-1.514045569992||0:0:1.3160634204229:-3.8159012864543||0:0:0.359264475809201:-0.609030152015618||0:0:-0.960428342580605:1.23950851593669||0:0:-0.359264475809201:0.609030152015618||0:0:-1.97352071627646:1.88808673571369
ACTTGGAGTCTTATTTTTTCTACCTCT	0.395645	3	TTCTTCAATAAATACGGTGCCACATCA	2736	ACTTGGAGTCTTATTTTTTCTACCTCTTTCTTCAATAAATACGGTGCCACATCA	19391	398	198	2.74739	9.77082	0.141096	NA	NA	NA	NA	NA	NA	0	0	0	NA	NA	NA	NA	NA	NA	NA	BTX642_Leaves_Control||BTX642_Leaves_Postflowering||BTX642_Leaves_Preflowering||BTX642_Roots_Control||BTX642_Roots_Postflowering||BTX642_Roots_Preflowering	0:0:0.71237643486744:-1.514045569992||0:0:1.3160634204229:-3.8159012864543||0:0:0.359264475809201:-0.609030152015618||0:0:-0.960428342580605:1.23950851593669||0:0:-0.359264475809201:0.609030152015618||0:0:-1.97352071627646:1.88808673571369
ACTTGGAGTCTTATTTTTTCTACCTCT	0.395645	4	TTCTTCAATAAATATGCTGCCACATCA	899	ACTTGGAGTCTTATTTTTTCTACCTCTTTCTTCAATAAATATGCTGCCACATCA	19391	398	198	2.74739	9.77082	0.0463617	NA	NA	NA	NA	NA	NA	0	0	0	NA	NA	NA	NA	NA	NA	NA	BTX642_Leaves_Control||BTX642_Leaves_Postflowering||BTX642_Leaves_Preflowering||BTX642_Roots_Control||BTX642_Roots_Postflowering||BTX642_Roots_Preflowering	0:0:0.71237643486744:-1.514045569992||0:0:1.3160634204229:-3.8159012864543||0:0:0.359264475809201:-0.609030152015618||0:0:-0.960428342580605:1.23950851593669||0:0:-0.359264475809201:0.609030152015618||0:0:-1.97352071627646:1.88808673571369
ACTTGGAGTCTTATTTTTTCTACCTCT	0.395645	5	TTCTTCAATAAATATGGTGCCATATCA	793	ACTTGGAGTCTTATTTTTTCTACCTCTTTCTTCAATAAATATGGTGCCATATCA	19391	398	198	2.74739	9.77082	0.0408953	0	10	2717568	53M1S	3	0	1	0	0	NA	NA	NA	NA	NA	NA	NA	BTX642_Leaves_Control||BTX642_Leaves_Postflowering||BTX642_Leaves_Preflowering||BTX642_Roots_Control||BTX642_Roots_Postflowering||BTX642_Roots_Preflowering	0:0:0.71237643486744:-1.514045569992||0:0:1.3160634204229:-3.8159012864543||0:0:0.359264475809201:-0.609030152015618||0:0:-0.960428342580605:1.23950851593669||0:0:-0.359264475809201:0.609030152015618||0:0:-1.97352071627646:1.88808673571369
ACTTGGAGTCTTATTTTTTCTACCTCT	0.395645	6	TTCTTCAATAAATACAGTGCCACATCA	737	ACTTGGAGTCTTATTTTTTCTACCTCTTTCTTCAATAAATACAGTGCCACATCA	19391	398	198	2.74739	9.77082	0.0380073	256	4	777007	53M1S	5	0	1	0	0	NA	NA	NA	NA	NA	NA	NA	BTX642_Leaves_Control||BTX642_Leaves_Postflowering||BTX642_Leaves_Preflowering||BTX642_Roots_Control||BTX642_Roots_Postflowering||BTX642_Roots_Preflowering	0:0:0.71237643486744:-1.514045569992||0:0:1.3160634204229:-3.8159012864543||0:0:0.359264475809201:-0.609030152015618||0:0:-0.960428342580605:1.23950851593669||0:0:-0.359264475809201:0.609030152015618||0:0:-1.97352071627646:1.88808673571369
ACTTGGAGTCTTATTTTTTCTACCTCT	0.395645	7	TTCTTCAATAAATATGCTGTCACATCA	202	ACTTGGAGTCTTATTTTTTCTACCTCTTTCTTCAATAAATATGCTGTCACATCA	19391	398	198	2.74739	9.77082	0.0104172	NA	NA	NA	NA	NA	NA	0	0	0	NA	NA	NA	NA	NA	NA	NA	BTX642_Leaves_Control||BTX642_Leaves_Postflowering||BTX642_Leaves_Preflowering||BTX642_Roots_Control||BTX642_Roots_Postflowering||BTX642_Roots_Preflowering	0:0:0.71237643486744:-1.514045569992||0:0:1.3160634204229:-3.8159012864543||0:0:0.359264475809201:-0.609030152015618||0:0:-0.960428342580605:1.23950851593669||0:0:-0.359264475809201:0.609030152015618||0:0:-1.97352071627646:1.88808673571369
ACTTGGAGTCTTATTTTTTCTACCTCT	0.395645	8	TTCTTCAATAAATAAGCTGCCACATCA	198	ACTTGGAGTCTTATTTTTTCTACCTCTTTCTTCAATAAATAAGCTGCCACATCA	19391	398	198	2.74739	9.77082	0.0102109	16	4	8062407	1S53M	7	0	1	0	0	NA	NA	NA	NA	NA	NA	NA	BTX642_Leaves_Control||BTX642_Leaves_Postflowering||BTX642_Leaves_Preflowering||BTX642_Roots_Control||BTX642_Roots_Postflowering||BTX642_Roots_Preflowering	0:0:0.71237643486744:-1.514045569992||0:0:1.3160634204229:-3.8159012864543||0:0:0.359264475809201:-0.609030152015618||0:0:-0.960428342580605:1.23950851593669||0:0:-0.359264475809201:0.609030152015618||0:0:-1.97352071627646:1.88808673571369
ACTTGGAGTCTTATTTTTTCTACCTCT	0.395645	9	TTCTTCAATAAATATGCCTTAAGCCAT	115	ACTTGGAGTCTTATTTTTTCTACCTCTTTCTTCAATAAATATGCCTTAAGCCAT	19391	398	198	2.74739	9.77082	0.00593059	0	4	558254	43M1367N11M	1	0	1	0	1	.,SORBI_3004G006600	NA	NA	NA	NA	NA	NA	BTX642_Leaves_Control||BTX642_Leaves_Postflowering||BTX642_Leaves_Preflowering||BTX642_Roots_Control||BTX642_Roots_Postflowering||BTX642_Roots_Preflowering	0:0:0.71237643486744:-1.514045569992||0:0:1.3160634204229:-3.8159012864543||0:0:0.359264475809201:-0.609030152015618||0:0:-0.960428342580605:1.23950851593669||0:0:-0.359264475809201:0.609030152015618||0:0:-1.97352071627646:1.88808673571369
ACTTTGTCTTGCTCACTATGCTTAAGG	0.618513	1	TTAGAGAAGAACAAATACACTTTTGGT	701	ACTTTGTCTTGCTCACTATGCTTAAGGTTAGAGAAGAACAAATACACTTTTGGT	1408	50	139	1.68405	5.82315	0.497869	NA	NA	NA	NA	NA	NA	0	0	0	NA	NA	NA	NA	NA	NA	NA	BTX642_Leaves_Control||BTX642_Leaves_Postflowering||BTX642_Leaves_Preflowering||BTX642_Roots_Control||BTX642_Roots_Postflowering||BTX642_Roots_Preflowering	0:0:2.93891640920982:-1.71117761784154||0:0:2.92453233444759:-1.66578789240172||0:0:2.80522064052259:-1.31789507877005||0:0:-2.80522064052259:1.31789507877005||0:0:-3.24538091905551:1.33001547732579||0:0:-3.24543513631539:1.33003080100136
ACTTTGTCTTGCTCACTATGCTTAAGG	0.618513	10	TTAGAGAGAACAAATACACTTTTGGTT	3	ACTTTGTCTTGCTCACTATGCTTAAGGTTAGAGAGAACAAATACACTTTTGGTT	1408	50	139	1.68405	5.82315	0.00213068	NA	NA	NA	NA	NA	NA	0	0	0	NA	NA	NA	NA	NA	NA	NA	BTX642_Leaves_Control||BTX642_Leaves_Postflowering||BTX642_Leaves_Preflowering||BTX642_Roots_Control||BTX642_Roots_Postflowering||BTX642_Roots_Preflowering	0:0:2.93891640920982:-1.71117761784154||0:0:2.92453233444759:-1.66578789240172||0:0:2.80522064052259:-1.31789507877005||0:0:-2.80522064052259:1.31789507877005||0:0:-3.24538091905551:1.33001547732579||0:0:-3.24543513631539:1.33003080100136
ACTTTGTCTTGCTCACTATGCTTAAGG	0.618513	2	ATAGAGAGAACAAATACACTTTTGGTT	597	ACTTTGTCTTGCTCACTATGCTTAAGGATAGAGAGAACAAATACACTTTTGGTT	1408	50	139	1.68405	5.82315	0.424006	0	4	48623280	54M	1	1	1	0	0	.,SORBI_3004G153900	NA	NA	NA	NA	NA	NA	BTX642_Leaves_Control||BTX642_Leaves_Postflowering||BTX642_Leaves_Preflowering||BTX642_Roots_Control||BTX642_Roots_Postflowering||BTX642_Roots_Preflowering	0:0:2.93891640920982:-1.71117761784154||0:0:2.92453233444759:-1.66578789240172||0:0:2.80522064052259:-1.31789507877005||0:0:-2.80522064052259:1.31789507877005||0:0:-3.24538091905551:1.33001547732579||0:0:-3.24543513631539:1.33003080100136
ACTTTGTCTTGCTCACTATGCTTAAGG	0.618513	3	TTAGAGAAGAACAAATACATTTTTGGT	18	ACTTTGTCTTGCTCACTATGCTTAAGGTTAGAGAAGAACAAATACATTTTTGGT	1408	50	139	1.68405	5.82315	0.0127841	16	6	4947399	54M	10	0	1	0	0	NA	NA	NA	NA	NA	NA	NA	BTX642_Leaves_Control||BTX642_Leaves_Postflowering||BTX642_Leaves_Preflowering||BTX642_Roots_Control||BTX642_Roots_Postflowering||BTX642_Roots_Preflowering	0:0:2.93891640920982:-1.71117761784154||0:0:2.92453233444759:-1.66578789240172||0:0:2.80522064052259:-1.31789507877005||0:0:-2.80522064052259:1.31789507877005||0:0:-3.24538091905551:1.33001547732579||0:0:-3.24543513631539:1.33003080100136
ACTTTGTCTTGCTCACTATGCTTAAGG	0.618513	4	ATAGAGAAGAACAAATACACTTTTGGT	16	ACTTTGTCTTGCTCACTATGCTTAAGGATAGAGAAGAACAAATACACTTTTGGT	1408	50	139	1.68405	5.82315	0.0113636	NA	NA	NA	NA	NA	NA	0	0	0	NA	NA	NA	NA	NA	NA	NA	BTX642_Leaves_Control||BTX642_Leaves_Postflowering||BTX642_Leaves_Preflowering||BTX642_Roots_Control||BTX642_Roots_Postflowering||BTX642_Roots_Preflowering	0:0:2.93891640920982:-1.71117761784154||0:0:2.92453233444759:-1.66578789240172||0:0:2.80522064052259:-1.31789507877005||0:0:-2.80522064052259:1.31789507877005||0:0:-3.24538091905551:1.33001547732579||0:0:-3.24543513631539:1.33003080100136
ACTTTGTCTTGCTCACTATGCTTAAGG	0.618513	5	TTAGAGAAGAACAACTACACTTTTGGT	7	ACTTTGTCTTGCTCACTATGCTTAAGGTTAGAGAAGAACAACTACACTTTTGGT	1408	50	139	1.68405	5.82315	0.00497159	16	10	27161072	54M	3	0	1	0	0	.,SORBI_3010G140500	NA	NA	NA	NA	NA	NA	BTX642_Leaves_Control||BTX642_Leaves_Postflowering||BTX642_Leaves_Preflowering||BTX642_Roots_Control||BTX642_Roots_Postflowering||BTX642_Roots_Preflowering	0:0:2.93891640920982:-1.71117761784154||0:0:2.92453233444759:-1.66578789240172||0:0:2.80522064052259:-1.31789507877005||0:0:-2.80522064052259:1.31789507877005||0:0:-3.24538091905551:1.33001547732579||0:0:-3.24543513631539:1.33003080100136
ACTTTGTCTTGCTCACTATGCTTAAGG	0.618513	6	TCAGAGAAGAACAAATACACTTTTGGT	6	ACTTTGTCTTGCTCACTATGCTTAAGGTCAGAGAAGAACAAATACACTTTTGGT	1408	50	139	1.68405	5.82315	0.00426136	0	6	19081406	54M	4	0	1	0	0	NA	NA	NA	NA	NA	NA	NA	BTX642_Leaves_Control||BTX642_Leaves_Postflowering||BTX642_Leaves_Preflowering||BTX642_Roots_Control||BTX642_Roots_Postflowering||BTX642_Roots_Preflowering	0:0:2.93891640920982:-1.71117761784154||0:0:2.92453233444759:-1.66578789240172||0:0:2.80522064052259:-1.31789507877005||0:0:-2.80522064052259:1.31789507877005||0:0:-3.24538091905551:1.33001547732579||0:0:-3.24543513631539:1.33003080100136
ACTTTGTCTTGCTCACTATGCTTAAGG	0.618513	7	TTAGAGAGGAACAAATACACTTTTGGT	5	ACTTTGTCTTGCTCACTATGCTTAAGGTTAGAGAGGAACAAATACACTTTTGGT	1408	50	139	1.68405	5.82315	0.00355114	16	2	28448911	54M	9	0	1	0	0	NA	NA	NA	NA	NA	NA	NA	BTX642_Leaves_Control||BTX642_Leaves_Postflowering||BTX642_Leaves_Preflowering||BTX642_Roots_Control||BTX642_Roots_Postflowering||BTX642_Roots_Preflowering	0:0:2.93891640920982:-1.71117761784154||0:0:2.92453233444759:-1.66578789240172||0:0:2.80522064052259:-1.31789507877005||0:0:-2.80522064052259:1.31789507877005||0:0:-3.24538091905551:1.33001547732579||0:0:-3.24543513631539:1.33003080100136
ACTTTGTCTTGCTCACTATGCTTAAGG	0.618513	8	TTAGAGAAGGACAAATACACTTTTGGT	5	ACTTTGTCTTGCTCACTATGCTTAAGGTTAGAGAAGGACAAATACACTTTTGGT	1408	50	139	1.68405	5.82315	0.00355114	0	10	26678386	54M	5	0	1	0	0	NA	NA	NA	NA	NA	NA	NA	BTX642_Leaves_Control||BTX642_Leaves_Postflowering||BTX642_Leaves_Preflowering||BTX642_Roots_Control||BTX642_Roots_Postflowering||BTX642_Roots_Preflowering	0:0:2.93891640920982:-1.71117761784154||0:0:2.92453233444759:-1.66578789240172||0:0:2.80522064052259:-1.31789507877005||0:0:-2.80522064052259:1.31789507877005||0:0:-3.24538091905551:1.33001547732579||0:0:-3.24543513631539:1.33003080100136
ACTTTGTCTTGCTCACTATGCTTAAGG	0.618513	9	TTAGAGAGAACAAATATACTTTTGGTT	4	ACTTTGTCTTGCTCACTATGCTTAAGGTTAGAGAGAACAAATATACTTTTGGTT	1408	50	139	1.68405	5.82315	0.00284091	0	3	36265199	54M	5	0	1	0	0	NA	NA	NA	NA	NA	NA	NA	BTX642_Leaves_Control||BTX642_Leaves_Postflowering||BTX642_Leaves_Preflowering||BTX642_Roots_Control||BTX642_Roots_Postflowering||BTX642_Roots_Preflowering	0:0:2.93891640920982:-1.71117761784154||0:0:2.92453233444759:-1.66578789240172||0:0:2.80522064052259:-1.31789507877005||0:0:-2.80522064052259:1.31789507877005||0:0:-3.24538091905551:1.33001547732579||0:0:-3.24543513631539:1.33003080100136
AGAAACCAAGAAGAAATAGGTAGAAGA	0.203915	1	AGGCCGTATTCAAATACAATACTTGTT	1297	AGAAACCAAGAAGAAATAGGTAGAAGAAGGCCGTATTCAAATACAATACTTGTT	2401	50	124	1.25722	8.93294	0.540192	NA	NA	NA	NA	NA	NA	0	0	0	NA	NA	NA	NA	NA	NA	NA	BTX642_Leaves_Control||BTX642_Leaves_Postflowering||BTX642_Leaves_Preflowering||BTX642_Roots_Control||BTX642_Roots_Postflowering||BTX642_Roots_Preflowering	0:0:9.04349196994404:-1.93185503922586||0:0:9.77263214951831:-3.05981764354532||0:0:8.73113213136512:-1.52383249018952||0:0:-8.73113213136512:1.52383249018952||0:0:-8.73234565243511:1.52394998811845||0:0:-8.7333894780881:1.52405572424257
AGAAACCAAGAAGAAATAGGTAGAAGA	0.203915	10	AGGCCGTATTCAAATACAATACTTGTC	2	AGAAACCAAGAAGAAATAGGTAGAAGAAGGCCGTATTCAAATACAATACTTGTC	2401	50	124	1.25722	8.93294	0.000832986	NA	NA	NA	NA	NA	NA	0	0	0	NA	NA	NA	NA	NA	NA	NA	BTX642_Leaves_Control||BTX642_Leaves_Postflowering||BTX642_Leaves_Preflowering||BTX642_Roots_Control||BTX642_Roots_Postflowering||BTX642_Roots_Preflowering	0:0:9.04349196994404:-1.93185503922586||0:0:9.77263214951831:-3.05981764354532||0:0:8.73113213136512:-1.52383249018952||0:0:-8.73113213136512:1.52383249018952||0:0:-8.73234565243511:1.52394998811845||0:0:-8.7333894780881:1.52405572424257
AGAAACCAAGAAGAAATAGGTAGAAGA	0.203915	2	GGCTGTATTCAAATACAGTACTTGTTT	1048	AGAAACCAAGAAGAAATAGGTAGAAGAGGCTGTATTCAAATACAGTACTTGTTT	2401	50	124	1.25722	8.93294	0.436485	0	5	64533028	54M	1	0	1	0	0	.,SORBI_3005G167400	NA	NA	NA	NA	NA	NA	BTX642_Leaves_Control||BTX642_Leaves_Postflowering||BTX642_Leaves_Preflowering||BTX642_Roots_Control||BTX642_Roots_Postflowering||BTX642_Roots_Preflowering	0:0:9.04349196994404:-1.93185503922586||0:0:9.77263214951831:-3.05981764354532||0:0:8.73113213136512:-1.52383249018952||0:0:-8.73113213136512:1.52383249018952||0:0:-8.73234565243511:1.52394998811845||0:0:-8.7333894780881:1.52405572424257
AGAAACCAAGAAGAAATAGGTAGAAGA	0.203915	3	AGGCCGAATTCAAATACAATACTTGTT	2	AGAAACCAAGAAGAAATAGGTAGAAGAAGGCCGAATTCAAATACAATACTTGTT	2401	50	124	1.25722	8.93294	0.000832986	NA	NA	NA	NA	NA	NA	0	1	0	NA	NA	NA	NA	NA	NA	NA	BTX642_Leaves_Control||BTX642_Leaves_Postflowering||BTX642_Leaves_Preflowering||BTX642_Roots_Control||BTX642_Roots_Postflowering||BTX642_Roots_Preflowering	0:0:9.04349196994404:-1.93185503922586||0:0:9.77263214951831:-3.05981764354532||0:0:8.73113213136512:-1.52383249018952||0:0:-8.73113213136512:1.52383249018952||0:0:-8.73234565243511:1.52394998811845||0:0:-8.7333894780881:1.52405572424257
AGAAACCAAGAAGAAATAGGTAGAAGA	0.203915	4	GGCTGTATCCAAATACAGTACTTGTTT	2	AGAAACCAAGAAGAAATAGGTAGAAGAGGCTGTATCCAAATACAGTACTTGTTT	2401	50	124	1.25722	8.93294	0.000832986	0	5	64533028	54M	1	1	1	0	0	.,SORBI_3005G167400	NA	NA	NA	NA	NA	NA	BTX642_Leaves_Control||BTX642_Leaves_Postflowering||BTX642_Leaves_Preflowering||BTX642_Roots_Control||BTX642_Roots_Postflowering||BTX642_Roots_Preflowering	0:0:9.04349196994404:-1.93185503922586||0:0:9.77263214951831:-3.05981764354532||0:0:8.73113213136512:-1.52383249018952||0:0:-8.73113213136512:1.52383249018952||0:0:-8.73234565243511:1.52394998811845||0:0:-8.7333894780881:1.52405572424257
AGAAACCAAGAAGAAATAGGTAGAAGA	0.203915	5	AGGCCGGATTCAAATACAATACTTGTT	2	AGAAACCAAGAAGAAATAGGTAGAAGAAGGCCGGATTCAAATACAATACTTGTT	2401	50	124	1.25722	8.93294	0.000832986	NA	NA	NA	NA	NA	NA	0	0	0	NA	NA	NA	NA	NA	NA	NA	BTX642_Leaves_Control||BTX642_Leaves_Postflowering||BTX642_Leaves_Preflowering||BTX642_Roots_Control||BTX642_Roots_Postflowering||BTX642_Roots_Preflowering	0:0:9.04349196994404:-1.93185503922586||0:0:9.77263214951831:-3.05981764354532||0:0:8.73113213136512:-1.52383249018952||0:0:-8.73113213136512:1.52383249018952||0:0:-8.73234565243511:1.52394998811845||0:0:-8.7333894780881:1.52405572424257
AGAAACCAAGAAGAAATAGGTAGAAGA	0.203915	6	GGCTGTATTAAAATACAGTACTTGTTT	2	AGAAACCAAGAAGAAATAGGTAGAAGAGGCTGTATTAAAATACAGTACTTGTTT	2401	50	124	1.25722	8.93294	0.000832986	0	5	64533028	54M	1	1	1	0	0	.,SORBI_3005G167400	NA	NA	NA	NA	NA	NA	BTX642_Leaves_Control||BTX642_Leaves_Postflowering||BTX642_Leaves_Preflowering||BTX642_Roots_Control||BTX642_Roots_Postflowering||BTX642_Roots_Preflowering	0:0:9.04349196994404:-1.93185503922586||0:0:9.77263214951831:-3.05981764354532||0:0:8.73113213136512:-1.52383249018952||0:0:-8.73113213136512:1.52383249018952||0:0:-8.73234565243511:1.52394998811845||0:0:-8.7333894780881:1.52405572424257
AGAAACCAAGAAGAAATAGGTAGAAGA	0.203915	7	GGCTGTATTCAAATACAGTACTTGCTT	2	AGAAACCAAGAAGAAATAGGTAGAAGAGGCTGTATTCAAATACAGTACTTGCTT	2401	50	124	1.25722	8.93294	0.000832986	0	5	64533028	54M	1	1	1	0	0	.,SORBI_3005G167400	NA	NA	NA	NA	NA	NA	BTX642_Leaves_Control||BTX642_Leaves_Postflowering||BTX642_Leaves_Preflowering||BTX642_Roots_Control||BTX642_Roots_Postflowering||BTX642_Roots_Preflowering	0:0:9.04349196994404:-1.93185503922586||0:0:9.77263214951831:-3.05981764354532||0:0:8.73113213136512:-1.52383249018952||0:0:-8.73113213136512:1.52383249018952||0:0:-8.73234565243511:1.52394998811845||0:0:-8.7333894780881:1.52405572424257
AGAAACCAAGAAGAAATAGGTAGAAGA	0.203915	8	GGCTGTATTCAAATACAGTATGTTTAC	2	AGAAACCAAGAAGAAATAGGTAGAAGAGGCTGTATTCAAATACAGTATGTTTAC	2401	50	124	1.25722	8.93294	0.000832986	0	5	64533028	47M7S	1	0	1	0	0	.,SORBI_3005G167400	NA	NA	NA	NA	NA	NA	BTX642_Leaves_Control||BTX642_Leaves_Postflowering||BTX642_Leaves_Preflowering||BTX642_Roots_Control||BTX642_Roots_Postflowering||BTX642_Roots_Preflowering	0:0:9.04349196994404:-1.93185503922586||0:0:9.77263214951831:-3.05981764354532||0:0:8.73113213136512:-1.52383249018952||0:0:-8.73113213136512:1.52383249018952||0:0:-8.73234565243511:1.52394998811845||0:0:-8.7333894780881:1.52405572424257
[truncated: 3,478 more rows]

## Sheet: Maize pollen
Table 1
[truncated: 51 more rows]
